# Supplementary material for: Divergent skeletal muscle metabolite exchange in insulin‐like growth factor‐1‐stimulated myotubes and resistance‐exercised human muscle
Source: Exp Physiol. 2026 Jul 2;111(8):3784–99. doi: 10.1113/EP094096 (PMC13394801; doi:10.1113/EP094096)
Supplement: Supplementary file 1 — Supplementary Information 1: Metabolomics data and statistics, in vitro. [file EPH-111-3784-s002.xlsx]

## Sheet: Title page
Metabolic reprogramming during skeletal muscle hypertrophy in vitro and in vivo: Insights from IGF-1-stimulated myotubes and human arteriovenous metabolomics
Tim Havers, Moritz Eggelbusch, Marius Meinhold, Kira Sing, Rainer Okrojek, Anna Artati, Michael Witting, Dominik Lutter, Claire V. Kieker, Collin Starke, Tushar More, Karsten Hiller, Flemming Dela, Martin Schönfelder, André Kafka, Stephan Geisler, & Henning Wackerhage
This file contains the following supplemantary material:
Supplementary Table S1. List of all metabolites and statistics
Supplementary Table S2. Raw data
Supplementary Table S3. PCA raw data

## Sheet: S1 Metabolites and statistics
Metabolite	Clean_name	HMDB	KEGG	Super_Pathway	Sub_Pathway	p_ICT_vs_UNT	p_IGF_vs_UNT	p_CNT_vs_UNT	p_CNT_vs_IGF	pfdr_ICT_vs_UNT	pfdr_IGF_vs_UNT	pfdr_CNT_vs_UNT	pfdr_CNT_vs_IGF	fc_ICT_vs_UNT	fc_IGF_vs_UNT	fc_CNT_vs_UNT	fc_IGF_vs_CNT
Serine_2TMS	Serine	HMDB00187		Amino Acid	Glycine, Serine and Threonine Metabolism	0.870467	8.74395e-34	8.85489e-19	4.87578e-16	1	2.8855e-32	1.46106e-17	6.9117e-14	-0.0153246	-3.67596	-2.03294	-1.64301
Serine_3TMS	Serine	HMDB00187		Amino Acid	Glycine, Serine and Threonine Metabolism	0.931468	3.96884e-33	4.75966e-18	8.37782e-16	1	1.09143e-31	6.54454e-17	6.9117e-14	0.0241717	-3.83877	-2.10899	-1.72978
Glycine_3TMS	Glycine	HMDB00123		Amino Acid	Glycine, Serine and Threonine Metabolism	0.887477	0.431982	3.82448e-06	1.85719e-07	1	0.539977	2.74365e-05	1.02145e-05	-0.00195771	-0.0324873	0.3613	-0.393787
Lactic_acid_2TMS	Lactic acid	HMDB00190		Carbohydrate	Glycolysis, Gluconeogenesis, and Pyruvate Metabolism	0.978143	5.2717e-57	2.21568e-53	3.08913e-07	1	8.69831e-55	3.65587e-51	1.27427e-05	0.0282087	6.81443	6.09627	0.718152
Cystine_4TMS	Cystine	HMDB0250712		Amino Acid	Methionine, Cysteine, SAM and Taurine Metabolism	0.501257	1.59754e-16	3.64246e-07	2.82259e-06	1	2.19662e-15	3.16319e-06	9.31453e-05	-0.0545647	-1.49749	-0.76207	-0.735417
Mannose_1MEOX_5TMS_BP	Mannose	HMDB00169		Carbohydrate	Fructose, Mannose and Galactose Metabolism	0.913546	6.09815e-14	8.1803e-06	3.04705e-05	1	5.29576e-13	5.62396e-05	0.000596027	-0.00590876	-0.584959	-0.301192	-0.283767
Lyxose_TMS_unknown_derivative_BP	Lyxose			Carbohydrate	Pentose Metabolism/ Mono- & Disaccharides	0.134867	7.81006e-09	0.00868965	0.000315199	1	4.77282e-08	0.0311694	0.00437954	0.257825	-1.05669	-0.400468	-0.65622
Arginine_[-NH3]_(3TMS)_1822.3	Arginine	HMDB0000517		Amino Acid		0.931687	8.22088e-08	0.0325762	0.000373994	1	4.37563e-07	0.0977287	0.00464642	0.011677	-0.942084	-0.359341	-0.582743
Carbonic_acid_1MeOX_2TMS	Carbonic acid	HMDB0000595	C01353	Energy / carbohydrate	TCA cycle / carbon metabolism	0.389519	4.104e-07	0.0621948	0.000541334	1	1.881e-06	0.162891	0.00558251	0.0709775	-1.24496	-0.377928	-0.86703
Glucopyranose_[-H2O]_(4TMS)_1763.61	Glucopyranose	HMDB0304632		Carbohydrate		0.180438	1.40503e-09	0.000983705	0.000921113	1	9.62238e-09	0.00507223	0.00894022	0.208787	-0.926803	-0.46829	-0.458513
Methionine_2TMS	Methionine	HMDB00696		Amino Acid	Methionine, Cysteine, SAM and Taurine Metabolism	0.96966	0.000114537	0.484744	0.00139013	1	0.00037797	0.650266	0.0120722	-0.00747273	-0.622089	-0.151754	-0.470334
Phenylalanine_2TMS	Phenylalanine	HMDB00159	C00079	Amino Acid	Phenylalanine Metabolism	0.690681	3.19339e-05	0.214355	0.00249978	1	0.000109773	0.392812	0.0206232	0.0533954	-0.484236	-0.148244	-0.335992
Threonine_3TMS	Threonine	HMDB00167	C00188	Amino Acid	Glycine, Serine and Threonine Metabolism	0.943583	7.31874e-06	0.0901803	0.00307063	1	2.68354e-05	0.204069	0.0241264	0.0148789	-0.455845	-0.172432	-0.283413
Leucine_2TMS	Leucine	HMDB00687	C00123	Amino Acid	Leucine, Isoleucine and Valine Metabolism	0.753867	2.48332e-08	0.000918538	0.00756115	1	1.41292e-07	0.00488899	0.0519829	-0.035139	-0.715667	-0.41913	-0.296537
Glutamine_[-H2O]_(3TMS)_MP_1590.9	Glutamine	HMDB00641		Amino Acid		0.964047	1.91551e-06	0.0142706	0.0106908	1	7.52522e-06	0.0480541	0.0670441	-0.13149	-1.27632	-0.693385	-0.582938
Glutamine_[-H2O]_(2TMS)_MP_1542.9	Glutamine	HMDB00641		Amino Acid	Glutamate Metabolism	0.411727	5.83591e-07	0.00472655	0.0140571	1	2.6025e-06	0.0190215	0.0749478	-0.124229	-0.840163	-0.494916	-0.345246
Pyroglutamic_acid_2TMS	Pyroglutamic acid	HMDB0000267	C01879	Amino Acid	Glutathione metabolism	0.00312932	0.00132394	0.437607	0.0140811	0.109569	0.00352339	0.606766	0.0749478	0.219248	-0.228279	-0.0530398	-0.175239
Fumaric_acid_2TMS	Fumaric acid	HMDB00134		Energy	TCA Cycle	0.0987167	1.29675e-14	6.89284e-10	0.0150956	1	1.25861e-13	7.58212e-09	0.0778366	-0.326106	2.53974	2.01807	0.521665
Malonic_acid_(3TMS)_1425.69	Malonic acid	HMDB00691		Lipid	Fatty Acid Synthesis	0.801245	1.7649e-06	0.0090839	0.0158097	1	7.10264e-06	0.0318903	0.0790484	-0.0398844	-0.715249	-0.388779	-0.32647
Urea_2TMS	Urea			Amino Acid	Urea cycle; Arginine and Proline Metabolism	0.946649	0.0265525	0.937468	0.0237754	1	0.0456371	0.985237	0.107739	0.020656	-0.190572	0.0216646	-0.212237
Pyridoxamine_(3TMS)_1933.4	Pyridoxamine	HMDB0001431	C00534	Cofactors and Vitamins	Vitamin B6 Metabolism	0.930853	3.48406e-06	0.00928516	0.0241598	1	1.30652e-05	0.0319178	0.107739	0.0237619	-0.390413	-0.203813	-0.1866
Histidine_4TMS	Histidine	HMDB00177	C00135	Amino Acid	Histidine Metabolism	0.304421	0.00386145	0.490716	0.0272525	1	0.00872793	0.651959	0.118333	0.299093	-1.76426	-0.540497	-1.22377
Phenethylamine_(2TMS)_1581.74	Phenethylamine	HMDB0012275	C05332	Amino Acid	Phenylalanine metabolism	0.889815	0.462623	0.00415217	0.0284125	1	0.569648	0.0171277	0.118496	-0.0487505	-0.159753	-0.424646	0.264892
Tyrosine_3TMS	Tyrosine	HMDB00158		Amino Acid	Phenylalanine and Tyrosine Metabolism	0.99022	0.00207901	0.314242	0.0357989	1	0.00497154	0.484579	0.140638	0.00668989	-0.300893	-0.108567	-0.192326
Putrescine,_N-acetyl-_(2TMS)_1765.76	Putrescine,_N-acetyl-_	HMDB02064		Amino Acid	Polyamine Metabolism	0.892876	0.210145	0.400545	0.0401265	1	0.288949	0.564871	0.150474	0.0227406	0.476668	-0.1098	0.586468
Pantothenic_acid,_D-_3TMS	Pantothenic acid	HMDB00210	C00864	Cofactors and Vitamins	Pantothenate and CoA Metabolism	0.894906	0.00588273	0.400197	0.054568	1	0.0121331	0.564871	0.183749	0.0305607	-0.230541	-0.0586776	-0.171863
Norleucine_(1TMS)_1210.35	Norleucine	HMDB0251526		Amino Acid	Non-proteinogenic Amino Acids	0.982708	0.000355263	0.0717842	0.064496	1	0.00108553	0.181	0.194689	-0.00473831	-0.356357	-0.199389	-0.156969
Tryptophan_3TMS	Tryptophan	HMDB00929		Amino Acid	Tryptophan Metabolism	0.456581	0.0440138	0.885088	0.0647262	1	0.0698296	0.948308	0.194689	0.105911	-0.263632	-0.02777	-0.235862
Threonine_2TMS	Threonine	HMDB00167	C00188	Amino Acid	Glycine, Serine and Threonine Metabolism	0.515469	0.0614132	0.991805	0.066685	1	0.0965065	1	0.194689	-0.0354565	-0.120667	-0.00241552	-0.118252
Ornithine_3TMS	Ornithine	HMDB03374	C00077	Amino Acid	Urea cycle; Arginine and Proline Metabolism	0.22162	0.024815	0.688404	0.0672562	1	0.0432012	0.81717	0.194689	-0.110159	-0.215795	-0.0540112	-0.161784
Myo-inositol_6TMS	Myo-inositol	HMDB00211		Lipid	Inositol Metabolism	0.236487	2.29287e-05	0.00833875	0.0814849	1	8.04945e-05	0.0305754	0.22295	0.213137	-0.525225	-0.316817	-0.208407
Fructose_1MEOX_5TMS_MP	Fructose	HMDB00660		Carbohydrate	Fructose, Mannose and Galactose Metabolism	0.364712	0.0230495	0.598292	0.0824239	1	0.0408942	0.725869	0.22295	0.246823	-1.10377	-0.236109	-0.867663
Isoleucine_2TMS	Isoleucine	HMDB00172	C00407	Amino Acid	Leucine, Isoleucine and Valine Metabolism	0.726662	0.00033231	0.0472518	0.0922977	1	0.00103455	0.127812	0.241732	-0.0512134	-0.519824	-0.318664	-0.20116
Phosphoric_acid_3TMS	Phosphoric acid	HMDB0001429	C00009	Energy	Oxidative Phosphorylation	0.181824	0.87773	0.0711418	0.0973162	1	0.933474	0.181	0.250893	-0.632282	-0.1663	0.932584	-1.09888
Glycerol_3TMS	Glycerol	HMDB00131		Lipid	Glycerolipid Metabolism	0.116713	0.00187638	0.129148	0.102946	1	0.00455299	0.27166	0.254826	-0.175666	0.398078	0.184222	0.213856
Citric_acid_4TMS	Citric acid	HMDB0000094		Energy	TCA Cycle	0.801981	1.23059e-35	1.8639e-33	0.105431	1	5.07618e-34	7.68857e-32	0.254826	-0.00152074	5.77532	5.39285	0.382471
2-Picolinic_acid_1TMS	2-Picolinic acid	HMDB0002243	C10164	Amino Acid / cofactors and vitamins	Tryptophan metabolism, kynurenin metabolism	0.359485	0.195507	0.740482	0.109653	1	0.271082	0.872711	0.254826	0.264825	-0.174076	0.0949531	-0.269029
DW_Unknown_GluGlnCompl_2501	Dodecanol					0.57786	0.000692297	0.0568167	0.121474	1	0.00196947	0.151206	0.277345	0.224917	-1.25251	-0.711647	-0.540861
Galactose_1MEOX_5TMS_MP	Galactose			Carbohydrate	Fructose, Mannose and Galactose Metabolism	0.997599	0.897062	0.181578	0.14411	1	0.93363	0.360967	0.298873	0.114757	0.0500013	-0.245531	0.295532
Fructose_1MEOX_5TMS_BP	Fructose	HMDB00660		Carbohydrate	Fructose, Mannose and Galactose Metabolism	0.314948	0.147259	0.991249	0.150019	1	0.207673	1	0.298873	0.241003	-0.994085	-0.170851	-0.823234
3-Methyl-2-oxopentanoic-acid_2_1MeOX_1TMS_1199.7	3-Methyl-2-oxopentanoic-acid	HMDB0000491	C00671	Amino Acid		0.925747	1.12981e-51	1.85658e-50	0.185761	1	9.32094e-50	1.53168e-48	0.340563	-0.0705196	7.51609	7.27743	0.238664
Valine_2TMS	Valine			Amino Acid	Leucine, Isoleucine and Valine Metabolism	0.691471	0.133308	0.841105	0.199248	1	0.191268	0.931704	0.357347	0.0078134	-0.289244	-0.12329	-0.165954
similar_to_Lumichrome_(2MeOX)_1333.91	Lumichrome	HMDB0254199	C01727	Cofactors and Vitamins	Riboflavin / Vitamin B2 Metabolism	0.934204	0.0248734	0.310472	0.219307	1	0.0432012	0.483282	0.384954	-0.00765967	-0.136142	-0.0575257	-0.0786159
6-deoxy-Mannopyranose_4TMS_1634.8	6-deoxy-Mannopyranose	HMDB0000849	C00507	Carbohydrate	Monosaccharides, deoxy sugars	0.506577	0.00468067	0.093359	0.241406	1	0.00990143	0.208165	0.414917	0.0169846	-0.696167	-0.403624	-0.292543
Benzene-1,2,4-triol_(3TMS)_1601.47	Benzene-1,2,4-triol		C02814	Xenobiotics	Chemical/ aromatic compund metabolism?	0.989127	0.00419993	0.0792244	0.258689	1	0.00923984	0.18945	0.425812	-0.00765967	-0.136142	-0.0575257	-0.0786159
Glyceric_acid_(3TMS)_1343.4	Glyceric acid	HMDB00139		Carbohydrate	Glycolysis, Gluconeogenesis, and Pyruvate Metabolism	0.548951	0.786319	0.464511	0.319031	1	0.875237	0.633424	0.487409	0.206664	-0.230208	0.429244	-0.659452
Ribonic_acid_(5TMS)_1758.43	Ribonic acid	HMDB00867		Carbohydrate	Pentose Metabolism	0.432414	0.0676334	0.377635	0.349257	1	0.105278	0.546576	0.523885	0.323612	-1.11949	-0.608702	-0.510785
3-Methyl-2-oxopentanoic-acid_1_1MeOX_1TMS_1182.93	3-Methyl-2-oxopentanoic-acid	HMDB0000491	C00671	Amino Acid		0.0389704	3.20645e-28	9.62523e-27	0.406666	0.918589	6.61331e-27	2.64694e-25	0.588596	-0.599803	5.74219	5.4834	0.258791
Dodecanol_1TMS_1573.6	Dodecanol	HMDB0011626		Lipid	Fatty acid metabolism (fatty alcohols / fatty acid derivatives)	0.358166	0.89968	0.506756	0.431036	1	0.93363	0.658384	0.618443	-0.135435	-0.0312536	0.0713072	-0.102561
Cholesterol_1TMS	Cholesterol	HMDB0000067	D00040	Lipid	Sterol metabolism (Cholesterol biosynthesis and degradation)	0.787152	0.0811147	0.327414	0.450553	1	0.122788	0.495627	0.640873	-0.0121118	-0.220268	-0.0452256	-0.175043
Uracil_2TMS	Uracil			Nucleotide	Pyrimidine Metabolism, Uracil containing	0.181845	1.28183e-07	1.08616e-08	0.488413	1	6.60941e-07	1.12011e-07	0.682951	0.284231	1.4656	1.847	-0.381395
Succinic_acid_2TMS	Succinic acid	HMDB00254		Energy	TCA Cycle	0.00332029	3.01074e-16	5.66581e-15	0.566231	0.109569	3.69696e-15	7.19123e-14	0.772134	0.513485	2.2091	2.06247	0.14663
Nonanoic_acid_(1TMS)_1371.8	Nonanoic acid		C01601	Lipid	Saturated Fatty Acids	0.00273704	0.649329	0.954525	0.613663	0.109569	0.76528	0.986865	0.811364	-0.271173	-0.0539313	0.00199991	-0.0559312
Leucine_1TMS	Leucine	HMDB00687	C00123	Amino Acid	Leucine, Isoleucine and Valine Metabolism	0.482247	0.0931141	0.244878	0.61467	1	0.139671	0.422412	0.811364	-0.0765944	-0.181109	-0.15656	-0.0245491
Pyridine,_2-hydroxy-_(1TMS)_1032.4	Pyridine,_2-hydroxy-	HMDB0013751	C02502	Cofactors and Vitamins	Pyridine Derivatives/ Vitamin B3 (Niacin	0.647036	0.888214	0.553584	0.649631	1	0.933474	0.708073	0.823874	-0.0192314	-0.0131902	-0.035205	0.0220149
Hexadecanoic_acid_(1TMS)	Hexadecanoic acid	HMDB00220	C00249	Lipid	Long Chain Fatty Acid	0.880405	0.790366	0.848491	0.650692	1	0.875237	0.931704	0.823874	0.0224926	-0.0615811	0.0659467	-0.127528
Tagatose_(1MEOX)_(5TMS)_BP_1837.46	Tagatose		C21523	Carbohydrate	Mono- & Disaccharides	0.12648	0.623604	0.880268	0.738876	1	0.74025	0.948308	0.883438	0.683733	-0.321941	-0.300464	-0.0214769
Pyruvic_acid_1MEOX_1TMS	Pyruvic acid	HMDB00243		Carbohydrate	Glycolysis, Gluconeogenesis, and Pyruvate Metabolism	0.882175	3.80126e-25	2.90018e-25	0.751095	1	6.27208e-24	5.98161e-24	0.889122	0.0467772	5.74101	5.7355	0.00550822
similar to Ditertbutylphenol (1TMS)122	Ditertbutylphenol			Xenobiotics	Phenols / Aromatic Hydrocarbons / Synthetic Antioxidants	0.556176	0.378174	0.57717	0.754407	1	0.48749	0.717188	0.889122	0.0476583	-0.151243	-0.0918622	-0.0593808
Benzoic_acid,_(1TMS)_1249.7	Benzoic acid		C00180	Xenobiotics	Benzoate metabolism	0.0162075	0.145548	0.0867185	0.774919	0.445707	0.20703	0.201529	0.891213	0.415703	0.207248	0.228224	-0.0209764
Tyrosine_2TMS	Tyrosine	HMDB00158		Amino Acid	Phenylalanine and Tyrosine Metabolism	0.54949	0.313162	0.474498	0.778506	1	0.410093	0.64174	0.891213	-0.0470949	0.0900614	0.0664444	0.023617
Glucose_5TMS_MP	Glucose	HMDB00122		Carbohydrate		0.159701	0.0711349	0.0407777	0.781277	1	0.109694	0.116005	0.891213	0.584987	0.807487	1.1149	-0.307417
Erythronic_acid_4TMS	Erythronic	HMDB00613		Carbohydrate	Aminosugar Metabolism	0.608895	0.534386	0.389742	0.803245	1	0.648336	0.559195	0.907777	0.269237	-0.00976493	0.184158	-0.193923
Octadecanoic_acid_(1TMS)	Octadecanoic acid	HMDB00827	C01530	Lipid	Long Chain Fatty Acid	0.783481	0.98033	0.8436	0.824641	1	0.987228	0.931704	0.911938	0.108198	0.0423307	0.0652816	-0.0229509
Mannose_1MEOX_5TMS_MP	Mannose	HMDB00169		Carbohydrate	Fructose, Mannose and Galactose Metabolism	0.674307	0.963452	0.864385	0.829035	1	0.987228	0.938312	0.911938	0.174194	-0.230392	-0.0601446	-0.170248
Isocaproic_acid,_2-oxo-_(1MEOX)_(1TMS)_MP_1217.05	2-Oxo-isocaproic acid	HMDB0000689		Lipid	Branched Chain Fatty Acids	0.424943	1.84209e-43	6.77641e-43	0.84151	1	1.01315e-41	3.72703e-41	0.911989	0.0231249	4.96938	4.92793	0.0414535
Lysine_4TMS	Lysine	HMDB00182	C00047	Amino Acid	Lysine Metabolism	0.677767	0.884278	0.747956	0.858744	1	0.933474	0.875268	0.918027	-0.101538	-0.0419795	-0.0378464	-0.00413307
Carbodiimide_(2TMS)_967.5	Carbodiimide			Xenobiotics	Industrial chemicals / synthetic reagents	0.227121	0.709811	0.812632	0.893935	1	0.819012	0.918386	0.939486	-0.396767	-0.373148	-0.303658	-0.0694901
Valine_1TMS	Valine			Amino Acid	Leucine, Isoleucine and Valine Metabolism	0.35018	0.937111	0.852651	0.914004	1	0.966396	0.931704	0.948495	-0.0484598	-0.000892001	-0.0065612	0.0056692
Ornithine_4TMS	Ornithine	HMDB03374	C00077	Amino Acid	Urea cycle; Arginine and Proline Metabolism	0.694916	0.293706	0.268735	0.94271	1	0.387693	0.450662	0.97217	0.0833409	-0.2164	-0.307433	0.0910331
Glucose_5TMS_BP1	Glucose	HMDB00122		Carbohydrate	Glycolysis, Gluconeogenesis, and Pyruvate Metabolism	0.985296	0.831746	0.812623	0.977939	1	0.914921	0.918386	0.983902	-0.73238	-0.470938	-0.158041	-0.312897
IS_Glutaric_acid_D6_2TMS	Glutaric acid	HMDB00661	C00489	Amino Acid	Lysine Metabolism	1	1	1	1	1	1	1	1	0	0	0	0

## Sheet: S2 Raw data
Metabolite	P1_CNT_1.cmp	P1_CNT_2.cmp	P1_CNT_3.cmp	P1_CNT_4.cmp	P1_CNT_5.cmp	P1_CNT_6.cmp	P1_ICT_1.cmp	P1_ICT_2.cmp	P1_ICT_3.cmp	P1_ICT_4.cmp	P1_ICT_5.cmp	P1_ICT_6.cmp	P1_IGF_1.cmp	P1_IGF_2.cmp	P1_IGF_3.cmp	P1_IGF_4.cmp	P1_IGF_5.cmp	P1_IGF_6.cmp	P1_UNT_1.cmp	P1_UNT_2.cmp	P1_UNT_3.cmp	P1_UNT_4.cmp	P1_UNT_5.cmp	P1_UNT_6.cmp	P2_CNT_2.cmp	P2_CNT_3.cmp	P2_CNT_4.cmp	P2_CNT_5.cmp	P2_CNT_6.cmp	P2_ICT_1.cmp	P2_ICT_2.cmp	P2_ICT_3.cmp	P2_ICT_4.cmp	P2_ICT_5.cmp	P2_ICT_6.cmp	P2_IGF_1.cmp	P2_IGF_2.cmp	P2_IGF_3.cmp	P2_IGF_4.cmp	P2_IGF_5.cmp	P2_IGF_6.cmp	P2_UNT_1.cmp	P2_UNT_2.cmp	P2_UNT_3.cmp	P2_UNT_4.cmp	P2_UNT_5.cmp	P2_UNT_6.cmp	P3_CNT_1.cmp	P3_CNT_2.cmp
2-Picolinic_acid_1TMS	0.00904801	0.0324269	0.134289	0.0963494	0.128621	0.130415	0.0207449	0.0448895	0.0937535	0.114804	0.139868	0.16433	0.0123546	0.00937528	0.09981	0.0873711	0.122909	0.121682	0.00893908	0.0314238	0.0747853	0.0968592	0.125042	0.150429	0.0502646	0.0847322	0.0179467	0.0969759	0.13205	0.0193466	0.091501	0.0948428	0.11799	0.149331	0.135046	0.00946642	0.0457703	0.0829618	0.00300847	0.121825	0.124369	0.0194739	0.0180418	0.0871621	0.0833845	0.123044	0.134552	0.0237762	0.0661875
3-Methyl-2-oxopentanoic-acid_1_1MeOX_1TMS_1182.93	0.429804	0.523773	0.478819	0.148569	0.400731	0.373036	0.00117481	0.0156004	0.00674748	0.0104431	0.00128575	0.0074932	0.644853	0.469047	0.522164	0.559017	0.480065	0.320379	0.00375926	0.00540937	0.00921949	0.0201082	0.0206186	0.00708141	0.5177	0.363778	0.448264	0.372215	0.303764	0.0108368	0.00218092	0.00163748	0.00563365	0.00218848	0.0111961	0.628895	0.554067	0.350316	0.401407	0.449426	0.381455	0.0175182	0.00196855	0.0112977	0.0130176	0.00122816	0.0041052	0.416375	0.343667
3-Methyl-2-oxopentanoic-acid_2_1MeOX_1TMS_1199.7	0.395791	0.518502	0.455103	0.352667	0.460183	0.39734	0.00291835	0.00197045	0.000689198	0.00164497	0.00298225	0.00152721	0.551716	0.446233	0.635194	0.70165	0.557421	0.361866	0	0.00193496	0.00209944	0.00209726	0.00225227	0.000699868	0.518527	0.479778	0.451819	0.448045	0.37304	0.00375748	0.00251537	0.00307297	0.00396129	0.002503	0.00349272	0.602195	0.520284	0.393312	0.394153	0.546263	0.415291	0.00183806	0.00347248	0.00200904	0.00219564	0.00275401	0.00342635	0.418017	0.312606
6-deoxy-Mannopyranose_4TMS_1634.8	0.0962618	0.0894937	0.237514	0.213206	0.131417	0.216922	0.105963	0.140024	0.314196	0.136937	0.319565	0.320091	0.0749606	0.0769787	0.182728	0.29248	0.25754	0.211207	0.129465	0.10523	0.224931	0.313938	0.291406	0.269298	0.152093	0.195177	0.213078	0.217825	0.188203	0.0700995	0.466578	0.249912	0.392253	0.340537	0.282769	0.0634496	0.115499	0.153928	0.142197	0.241855	0.169889	0.114233	0.53913	0.218861	0.305822	0.334391	0.274276	0.0838351	0.19627
Arginine_[-NH3]_(3TMS)_1822.3	0.725469	1.19453	0.767757	0.695998	1.10376	0.994645	2.00336	1.74715	1.5882	2.05299	1.32168	1.06879	0.821098	0.648212	0.84871	0.881597	0.731878	0.458959	0.712736	1.97591	1.67263	1.2804	1.19957	0.866073	1.0219	1.03268	0.966879	0.89117	0.598574	0.82321	1.28154	1.43717	1.09326	0.931627	0.494133	0.808354	0.666259	0.406305	0.372089	0.581807	0.481552	1.6639	1.73566	1.41087	1.43404	0.574036	0.903531	2.03802	1.31561
Benzene-1,2,4-triol_(3TMS)_1601.47	0.0528783	0.0816059	0.051379	0.0500805	0.080323	0.0811006	0.0862103	0.161051	0.0963149	0.0952586	0.0874398	0.086174	0.0817076	0.0537944	0.0719282	0.0789725	0.0814315	0.0735704	0.122118	0.0528859	0.109187	0.0896597	0.0954537	0.0878232	0.084515	0.0742965	0.0752263	0.0825094	0.0836601	0.0425605	0.194717	0.0855727	0.0769064	0.102342	0.0732868	0.0445874	0.0626257	0.0589837	0.0503925	0.125403	0.0632496	0.0663785	0.150066	0.137528	0.094557	0.0578587	0.0971453	0.079833	0.0757172
Benzoic_acid,_(1TMS)_1249.7	0.159766	0.165161	0.251727	0.27896	0.32514	0.231832	0.164384	0.181634	0.223473	0.263674	0.371855	0.260855	0.163147	0.173464	0.298861	0.270682	0.335837	0.304983	0.132751	0.147675	0.176624	0.230203	0.324618	0.300072	0.211256	0.218571	0.214553	0.238787	0.25103	0.141526	0.265913	0.259525	0.810769	0.313103	0.260236	0.172273	0.217609	0.218027	0.256135	0.323148	0.277354	0.104699	0.159732	0.183226	0.205968	0.261021	0.234121	0.212562	0.235665
Carbodiimide_(2TMS)_967.5	13.7727	15.1748	13.3592	9.35014	10.2616	11.3989	15.3002	16.3279	17.4462	0	9.28171	13.965	13.4837	10.9014	14.7968	10.9038	0.00238909	8.49691	18.3384	19.6374	17.2197	12.5586	0.00849663	11.0554	12.2336	12.2777	10.2475	8.91895	8.75291	11.1828	0.0351339	13.395	0.99295	13.5461	6.65605	13.5467	10.0868	7.72162	7.19933	12.7251	10.5626	18.3007	15.1193	14.5215	12.9071	7.9907	12.2533	15.9362	9.65974
Carbonic_acid_1MeOX_2TMS	7.94565	6.8785	6.61658	5.14116	8.42029	9.93593	25.8203	10.0413	9.77956	23.1107	9.40451	17.0213	5.97566	5.50498	6.53034	4.94107	4.10414	4.09788	13.9926	14.0563	11.421	7.446	9.38542	8.81213	5.52441	7.40969	4.22607	4.66858	5.36012	6.10421	6.4881	18.6726	22.9579	13.1895	6.22951	4.70091	3.98759	3.33327	2.88762	3.47541	4.79361	12.4511	9.34613	8.72533	8.16391	5.82422	8.4929	30.4046	16.8369
Cholesterol_1TMS	0.141844	0.156413	0.249552	0.147387	0.226319	0.245002	0.171572	0.169118	0.18717	0.208483	0.239685	0.246207	0.184631	0.161914	0.15539	0.196604	0.207507	0.161513	0.198419	0.18509	0.200076	0.185865	0.217705	0.21786	0.163485	0.149994	0.180409	0.218181	0.184683	0.107716	0.128639	0.173977	0.213396	0.232235	0.132792	0.180385	0.162651	0.13088	0.117901	0.183373	0.172451	0.182087	0.181093	0.16872	0.17654	0.133456	0.20741	0.175083	0.0381368
Citric_acid_4TMS	3.2476	4.21964	4.1111	4.24725	5.76196	6.0453	0.0592931	0.045611	0.0686419	0.086358	0.0883074	0.089559	4.32775	5.10258	7.28772	8.08588	8.26816	4.74901	0.0334258	0.0666791	0.0692669	0.0608128	0.0686109	0.0811318	4.17048	5.05757	5.17063	5.88063	5.13321	0.0473256	0.0376376	0.0735294	0.068476	0.0545426	0.047816	7.57438	4.96628	4.08496	5.30514	4.85345	5.95738	0.0232303	0.0447029	0.0610122	0.0720475	0.0604974	0.360154	2.46524	1.55309
Cystine_4TMS	2.60194	2.56943	1.69288	1.3765	2.97179	3.83842	4.78271	3.15755	4.99657	6.00071	5.74239	5.3762	1.5658	1.43538	1.84431	1.83912	1.81481	1.14548	4.01799	7.23865	5.61416	4.06507	4.17174	5.43914	1.71023	1.89779	2.11897	2.44262	1.8467	2.4774	1.58745	4.44414	3.66933	4.42469	2.33742	2.28403	1.05504	0.688825	0.676969	1.07572	1.18257	4.89976	3.41544	3.38067	4.88764	2.24296	4.81668	5.59216	2.39841
DW_Unknown_1242_231	0.364125	0.435699	0.370558	0.302495	0.346011	0.3966	0.36551	0.5554	0.259803	0.302078	0.286396	0.289081	0.601277	0.323001	0.440735	0.449395	0.414479	0.359239	0.451009	0.150231	0.354735	0.0366994	0.270588	0.299255	0.460635	0.383743	0.388907	0.342151	0.361853	0.195697	0.522585	0.14906	0.25503	0.314993	0.218298	0.427149	0.489996	0.282515	0.284009	0.50158	0.341184	0.296062	0.328509	0.398734	0.293708	0.203431	0.322142	0.272189	0.290841
DW_Unknown_1467_NCarboxyglycine_3TMS	0.326176	0.407198	0.452587	0.472845	0.580416	0.440665	0.494995	0.632515	0.658999	0.600781	0.637914	0.430437	0.43028	0.279583	0.498121	0.59225	0.601634	0.409667	0.650431	0.491442	0.680802	0.652993	0.662971	0.502634	0.559573	0.477978	0.552835	0.584126	0.489097	0.296137	0.870029	0.557415	0.426321	0.49991	0.356506	0.321387	0.438545	0.367887	0.42037	0.555739	0.403182	0.525202	1.08672	0.65498	0.519125	0.482154	0.554512	0.353091	0.419872
DW_Unknown_1958	1.53395	3.11888	2.86089	2.23079	4.02075	4.45702	3.83771	4.96273	5.19106	6.08174	6.07544	6.93377	1.57809	1.70684	2.29379	2.5095	2.51445	2.07592	2.2418	5.61405	5.50627	4.36439	5.27601	5.88819	1.96764	2.48812	2.6714	3.05002	2.64138	2.50725	2.13072	4.71319	2.64973	5.37727	3.24162	1.544	1.36292	1.1174	1.10066	1.92973	1.9762	4.1108	3.17597	4.63545	4.83539	2.94478	5.67424	3.99787	2.66571
DW_Unknown_2180_653	0.003924	0.0278285	0.0364765	0.0352548	0.0723777	0.0727132	0.0166402	0.0435394	0.070496	0.0867448	0.0957607	0.126887	0.00780367	0.0161224	0.0350416	0.0463005	0.0520275	0.0432909	0.00513763	0.0413997	0.0642292	0.0677245	0.0968702	0.0852827	0.0224621	0.0415042	0.0466885	0.0574193	0.054695	0.0137642	0.0236786	0.0687202	0.0716457	0.0985531	0.0663543	0.0149841	0.0185567	0.0238763	0.0276226	0.0517448	0.0477563	0.0163278	0.0399844	0.0605174	0.0763071	0.0555944	0.0982096	0.0332022	0.0413137
DW_Unknown_2509_680	0.26337	0.979715	1.51866	1.78766	3.4483	3.70394	0.95002	2.91858	4.29705	5.14689	7.54579	8.98688	0.195369	0.43051	0.886362	1.74678	1.96485	1.99229	0.560239	2.57694	4.89762	5.40584	8.01096	8.90937	1.03351	1.43253	2.21876	2.93003	2.85822	0.954358	1.85496	4.16904	4.97303	7.80748	6.35981	0.266776	0.620249	0.677551	0.975045	1.69542	2.21771	0.769569	3.17411	5.35564	6.73425	4.78844	9.73977	1.26327	2.08207
DW_Unknown_GluGlnCompl_2501	0.109919	0.332289	0.562958	0.347306	1.34193	1.64394	0.327355	0.544301	1.32363	1.87408	1.69914	3.0681	0.120969	0.261092	0.521295	0.569424	0.668071	0.78287	0.134671	0.978638	1.46666	1.2545	2.23663	1.72521	0.346445	0.779361	0.615314	0.800367	1.00341	0.27582	0.26474	1.71622	2.12648	2.16332	1.3726	0.166937	0.169668	0.263138	0.271607	0.83367	0.937477	0.366235	0.749623	1.08149	1.3895	1.1625	1.63477	0.477155	0.450645
Dodecanol_1TMS_1573.6	0.0397816	0.0488937	0.0552941	0.0608569	0.0652305	0.0448454	0.0432673	0.0519089	0.0579243	0.0632036	0.0607166	0.00266829	0.0486392	0.0537692	0.062206	0.0578182	0.0685345	0.0448179	0.0501879	0.0473783	0.0503431	0.0616405	0.0670886	0.0502218	0.0510947	0.0597881	0.0470522	0.0513247	0.0444631	0.0356074	0.0415929	0.053078	0.0705193	0.0451954	0.0410854	0.0471969	0.0485996	0.0494159	0.0537254	0.0410731	0.0374768	0.0550576	0.054497	0.0458991	0.055105	0.00241893	0.0449706	0.0564079	0.0505189
Erythronic_acid_4TMS	0.0416702	0.0779743	0.126359	0.310185	0.605456	0.829277	0.0285143	0.0327049	0.0857804	0.175107	0.919097	0.625482	0.0634799	0.0706576	0.175962	0.208892	0.905192	0.807659	0.0205623	0.0417264	0.0859489	0.183316	0.737879	1.30969	0.100352	0.13852	0.265586	0.847907	0.751956	0.0232459	0.12196	0.151788	1.62596	0.749254	0.676634	0.0718268	0.11246	0.11923	0.217995	0.683342	0.71429	0.0290712	0.111232	0.0964936	0.154685	0.521842	0.84445	0.0537664	0.103157
Fructose_1MEOX_5TMS_BP	0.842126	2.5934	5.28656	11.7828	17.8432	23.4167	1.55137	3.02677	7.39558	14.6956	37.2645	28.9012	0.991104	1.91619	4.04041	4.97904	11.1752	13.193	0.205678	1.36678	4.31353	11.5311	22.3693	40.1663	2.61705	4.0365	6.18459	14.0079	13.9665	2.24208	11.7816	11.0597	24.3122	28.1758	21.841	0.971226	2.11844	2.14723	2.34044	5.32335	7.72392	4.19887	3.86586	9.17709	12.5933	19.3388	34.6115	2.00338	6.2745
Fructose_1MEOX_5TMS_MP	0.426557	1.60201	3.26963	7.182	11.1617	14.672	1.17327	4.64913	5.58326	10.2791	23.7939	17.7319	0.48285	0.986705	2.27462	3.02508	6.82324	8.07802	0.306402	1.75792	4.112	7.41199	14.3895	25.3716	1.62406	2.47948	3.85644	8.83624	8.72672	1.30616	7.05303	7.38375	14.9963	17.6377	13.7789	0.49348	1.21414	1.26298	1.42465	3.17892	4.67063	2.68998	3.05004	6.17309	8.2404	12.1542	22.2359	1.76003	3.79722
Fumaric_acid_2TMS	0.0683469	0.077574	0.105005	0.030437	0.0798336	0.0709542	0.0176724	0.0178714	0.00469698	0.0071592	0.00634447	0.00637958	0.113635	0.084111	0.122707	0.107223	0.118314	0.0803267	0.0187811	0.0144747	0.0163702	0.0126299	0.0151052	0.0143539	0.0699386	0.0717291	0.0615721	0.0691436	0.0563782	0.00337353	0.00451628	0.0173044	0.00667872	0.0113835	0.00954716	0.117619	0.0989432	0.0724479	0.073337	0.0680901	0.0714155	0.00783731	0.0152739	0.00525421	0.0174682	0.00503583	0.0128479	0.0103989	0.00793878
Galactose_1MEOX_5TMS_MP	563.823	201.303	503.543	599.304	542.488	479.565	895.277	756.773	405.891	68.5804	402.482	504.306	49.5473	382.924	236.214	362.744	349.679	382.309	435.9	830.247	516.729	659.718	369.952	487.374	57.1909	178.6	176.143	340.956	525.419	71.4347	522.624	117.962	498.06	584.138	539.869	637.435	541.384	348.793	247.245	483.109	458.089	431.613	346.702	332.613	315.506	311.876	385.037	66.3347	71.2131
Glucopyranose_[-H2O]_(4TMS)_1763.61	0.426041	0.709268	0.45999	0.483977	0.748908	0.743882	0.937731	1.08625	1.01517	1.11534	1.07163	1.04694	0.450652	0.389424	0.538473	0.570541	0.522464	0.427443	0.283109	1.0222	1.08646	0.850687	0.930784	0.915634	0.579276	0.509077	0.523771	0.626476	0.501501	0.584757	0.83109	0.896239	2.87802	0.850646	0.55439	0.389449	0.380551	0.307931	0.277259	0.421136	0.384633	0.969732	1.03759	0.922645	0.871214	0.568118	0.908341	0.843533	0.688294
Glucose_5TMS_BP1	14.6034	24.9301	23.8172	4.38318	28.626	60.5642	4.98694	0.531105	3.3963	28.6239	12.5045	40.6329	14.1734	53.571	49.5157	1.80199	7.82107	14.0644	27.5483	11.3478	1.57188	2.86344	4.02954	12.7815	2.0578	25.2714	2.2592	1.82851	2.1294	3.26678	6.22564	7.61999	12.9603	2.94405	5.93965	10.451	4.02632	2.02773	2.49971	8.69873	16.6391	25.5997	2.02951	2.72217	0.713772	0.325413	132.765	6.23088	1.32743
Glucose_5TMS_MP	18.945	32.0568	32.4473	5.97915	39.5809	81.4011	6.95585	0.763294	4.606	41.9884	16.4063	58.8706	19.69	72.1882	68.6811	2.95554	11.2959	19.0199	0.79109	19.7953	2.59038	4.30873	6.09826	16.9005	2.83391	36.0891	3.30208	2.98875	3.60014	4.23771	8.12937	14.1492	17.6946	4.48101	7.8927	14.8288	5.24995	2.95272	3.63846	11.7124	23.6134	40.6486	2.79382	4.43224	0.824572	0.560917	0.778847	9.80085	2.11775
Glutamine_[-H2O]_(2TMS)_MP_1542.9	1.39449	1.52077	1.58936	1.29686	1.836	1.41307	2.95352	2.93419	2.57254	2.80459	2.27297	1.57797	1.71979	0.851024	1.48494	1.77974	1.88056	1.02992	3.27939	2.19713	2.91925	2.12805	2.2608	1.63	2.06482	1.67989	1.79707	1.91893	1.37063	1.18482	4.14157	2.38694	1.76593	1.68632	0.976216	1.27288	1.55886	0.993133	0.972343	1.4976	0.990029	2.68553	4.81574	2.5666	2.45132	1.33823	1.78529	1.9422	1.73274
Glutamine_[-H2O]_(3TMS)_MP_1590.9	0.0803375	0.239449	0.386401	0.162486	0.301204	0.390473	0.336845	0.470869	0.505744	0.528124	0.479364	0.476409	0.105368	0.127251	0.221306	0.20446	0.238206	0.197467	0.0390167	0.636204	0.614998	0.423845	0.423188	0.531172	0.227589	0.238777	0.23559	0.30361	0.296736	0.20495	0.242045	0.398211	0.278794	0.512657	0.251536	0.158521	0.178129	0.0928799	0.102413	0.248758	0.19498	0.412355	0.503612	0.475438	0.46805	0.277966	0.501965	0.377257	0.232653
Glyceric_acid_(3TMS)_1343.4	0.0462851	0.0626228	0.177568	0.467241	1.1038	1.5016	0.0513602	0.0991895	0.146861	0.296355	1.28852	1.04425	0.0516243	0.03119	0.148576	0.214394	0.954345	1.00587	0.0296607	0.0324217	0.148858	0.296676	1.16329	1.64057	0.0703455	0.126559	0.303476	1.11816	1.05505	0.0389526	0.128871	0.201545	1.5139	1.18444	0.933436	0.0472347	0.0693486	0.0895405	0.147261	0.523485	0.736233	0.0524523	0.112793	0.156041	0.258074	0.675962	1.31826	0.0539616	0.115686
Glycerol_3TMS	2.09826	2.1663	0.902218	1.94532	2.5281	2.77243	0.952882	1.47472	1.10956	1.21085	1.67566	2.00773	3.09589	2.6047	2.23157	3.21879	2.52352	1.66312	1.15453	1.35727	1.48613	1.97392	2.02381	1.65737	1.95563	2.81488	1.88449	1.67035	2.11609	2.15994	1.92189	1.84412	1.40192	1.36871	1.65398	2.52297	3.8487	1.7188	2.16141	2.51519	2.76698	2.04883	2.22709	2.22374	1.39067	2.37464	1.31588	1.76566	1.53058
Glycine_3TMS	26.9608	31.4998	29.9595	23.4842	30.7118	29.2378	24.8963	26.5961	25.1822	25.189	24.0422	22.2528	25.0246	19.5028	25.7758	25.4357	23.7312	18.4705	24.9502	25.3845	26.3072	19.4428	21.5932	21.0541	29.602	26.9902	25.7774	27.3201	24.1373	15.5899	20.392	21.7922	19.2811	20.7066	13.4003	21.6849	20.4265	14.8418	13.6886	19.5559	17.7559	24.5841	24.7486	22.8242	21.0357	14.047	21.0974	33.6576	26.5193
Hexadecanoic_acid_(1TMS)	0.294903	0.938189	2.71551	2.44358	3.83303	0.933304	0.548926	1.13435	1.73397	2.62075	3.96866	1.14336	0.639705	0.970199	1.84778	2.51553	3.77889	0.974519	0.340025	0.959078	1.54466	2.4085	3.82033	0.912655	1.04474	1.6786	2.01434	2.60645	1.24275	0.674578	1.28389	1.94547	2.69156	0.881284	1.4023	0.67667	1.02899	1.75025	2.51828	0.325149	1.33142	0.640288	1.08541	1.73872	2.59195	3.26492	1.28013	0.845339	1.21598
Histidine_4TMS	0.00999811	0.814237	0.0902693	0.0424341	0.619561	2.05741	0.369916	1.68817	1.26995	1.49602	1.38426	2.69115	0.0300592	0.198502	0.199084	0.18051	0.16134	0.208152	0.00748807	1.42303	2.14614	0.519929	0.859476	1.79462	0.244772	0.404193	0.504409	0.676479	0.601975	0.195526	0.0917704	0.89677	0.18968	1.65579	0.560148	0.207114	0.1887	0.0224859	0.00912618	0.564159	0.309662	0.503979	0.228055	0.774837	0.783151	0.0999621	2.01624	1.29926	0.570299
IS_Glutaric_acid_D6_2TMS	1	1	1	1	1	1	1	1	1	1	1	1	1	1	1	1	1	1	1	1	1	1	1	1	1	1	1	1	1	1	1	1	1	1	1	1	1	1	1	1	1	1	1	1	1	1	1	1	1
Isocaproic_acid,_2-oxo-_(1MEOX)_(1TMS)_MP_1217.05	1.16902	1.35834	1.19879	0.907176	1.11061	0.941817	0.0470112	0.0382467	0.0367558	0.0352158	0.0339017	0.0346761	1.31381	1.09716	1.45329	1.44352	1.16377	0.739539	0.0504689	0.0426148	0.0498332	0.0322614	0.0306416	0.0333596	1.2868	1.21558	1.10476	0.994482	0.866005	0.0278919	0.0366633	0.0370059	0.0324766	0.0342274	0.0217553	1.34963	1.26223	0.879207	0.815102	1.08855	0.892626	0.0495043	0.0422021	0.0319799	0.00600179	0.0145158	0.0248514	1.30392	0.943185
Isoleucine_2TMS	19.7884	22.2022	18.0128	13.1399	16.6701	15.3775	32.0033	29.6008	24.7164	24.1447	19.6	16.4398	22.2698	15.3604	19.2902	17.8613	16.816	10.9319	33.4559	29.4457	27.3839	17.8616	16.8475	16.1667	20.2462	17.1139	15.3488	15.6075	11.9245	17.5216	22.4705	19.9442	17.6095	15.0543	8.69791	20.2646	17.9308	11.2311	10.393	13.4507	10.8105	31.5075	27.4778	21.9683	18.4266	9.83791	15.3441	25.5645	17.3232
JP_Unknown1913	0.135087	0.206823	0.16431	0.251097	0.250315	0.249697	0.169383	0.221932	0.198658	0.159125	0.239718	0.287048	0.175657	0.18188	0.243765	0.256233	0.236734	0.22421	0.0382554	0.192533	0.199637	0.244202	0.25722	0.306015	0.219175	0.232113	0.219736	0.209399	0.267217	0.225347	0.330264	0.429143	0.377107	0.335669	0.310712	0.179342	0.221389	0.179061	0.186126	0.210245	0.260665	0.221768	0.27638	0.271446	0.23464	0.245617	0.254471	0.331595	0.35091
Lactic_acid_2TMS	141.289	167.189	139.932	124.803	154.771	144.298	1.58217	1.98498	2.07214	2.07365	2.89815	2.69664	282.277	224.424	285.349	279.269	275.938	201.502	1.75281	1.51673	2.51442	1.92223	2.46674	2.69601	198.362	189.598	174.608	186.001	169.088	1.5911	1.10297	2.06071	2.3841	2.37798	1.9256	319.501	278.056	213.817	223.759	281.289	235.879	1.28834	1.53749	1.96211	1.61441	2.21251	2.68418	84.7728	70.8955
Leucine_1TMS	0.959966	1.09379	0.931543	0.723309	0.814157	0.787501	1.20498	1.20715	1.09959	0.982096	0.878618	0.766483	1.13456	0.967129	1.11025	0.950471	0.832629	0.632233	1.28547	1.2333	1.17272	0.795599	0.761319	0.79328	0.956655	0.822057	0.779851	0.774916	0.656249	0.795041	0.743404	0.917009	0.655412	0.739528	0.461501	1.12081	0.940266	0.61704	0.616727	0.796996	0.666185	1.33741	1.11074	0.970406	0.835999	0.511858	0.759141	1.03722	0.841342
Leucine_2TMS	17.5173	20.196	17.103	12.5729	16.8434	15.5841	30.6231	29.5589	25.8846	26.0133	21.2372	18.7123	18.5909	13.2478	17.0217	16.277	15.4603	10.22	31.538	29.2803	28.3077	19.1218	18.7009	17.5839	18.6666	16.328	14.9642	15.4724	11.9474	17.0614	22.6768	21.4021	19.0178	16.8874	9.82413	16.8868	15.4957	9.93065	9.25087	12.3473	10.1379	30.1283	27.9871	23.3311	20.0434	10.9374	16.9599	24.0667	16.863
Lysine_4TMS	31.362	32.4259	20.357	15.1381	15.293	14.0455	41.1341	33.4163	23.6717	20.6124	13.3558	9.13969	37.671	22.1514	26.3155	23.6739	18.0534	10.8021	40.6637	35.3679	27.3492	16.1949	10.8329	10.4873	29.1787	23.2662	20.0042	15.8798	11.3884	21.5674	24.2563	19.399	12.2006	9.95725	4.82776	36.7704	27.0718	15.2349	13.8605	18.4586	11.8374	39.2035	28.3745	20.3724	16.4399	6.33194	9.30425	36.439	20.1558
Lyxose_TMS_unknown_derivative_BP	0.187127	0.554349	0.211282	0.392898	0.653951	0.697615	0.749878	0.959461	0.829154	0.939876	1.03465	1.17301	0.216314	0.243822	0.357665	0.521061	0.358085	0.316047	0.249992	0.835811	0.933943	0.663359	0.829179	0.886091	0.440683	0.409539	0.460611	0.503621	0.384233	0.419812	0.785673	0.84606	1.96333	0.699501	0.511352	0.203634	0.27957	0.170702	0.125413	0.260315	0.264265	0.737558	0.847535	0.745306	0.706801	0.287733	0.891535	0.77098	0.668369
Malonic_acid_(3TMS)_1425.69	0.116894	0.136567	0.228236	0.207023	0.305124	0.186698	0.185685	0.224541	0.305807	0.325743	0.360213	0.258594	0.111874	0.102248	0.189622	0.230642	0.248165	0.154319	0.223133	0.178315	0.264517	0.267185	0.34874	0.230028	0.191497	0.187765	0.192286	0.240356	0.176008	0.11956	0.43397	0.284947	0.275175	0.274977	0.184731	0.0913675	0.138998	0.126055	0.145579	0.169198	0.155186	0.183983	0.606786	0.282428	0.304351	0.245055	0.234256	0.151071	0.206745
Mannose_1MEOX_5TMS_BP	227.202	247.696	213.593	199.165	233.94	213.425	335.412	319.65	287.726	300.915	274.162	269.623	224.209	173.9	209.161	174.015	188.66	158.27	322.315	313.566	302.205	263.183	261.913	255.327	216.091	195.319	174.931	177.088	176.975	236.497	279.875	275.755	212.886	251.788	186.544	193.026	166.556	129.116	118.724	158.162	149.673	328.721	292.675	274.238	265.026	187.782	241.006	284.009	234.841
Mannose_1MEOX_5TMS_MP	0.307892	0.442763	0.534227	0.766532	1.44829	1.97471	0.347913	0.732442	0.869162	0.776834	2.38582	2.41027	0.734289	0.665246	0.907574	0.994895	1.22884	1.21441	0.289875	0.437537	0.758321	0.633733	1.83626	2.77846	0.491648	0.67278	0.707848	1.09835	1.23287	0.157773	0.456577	0.795856	1.60019	2.15292	1.88327	0.877928	0.816255	0.62481	0.752885	1.10464	1.1617	0.42548	0.7861	0.623831	0.855923	1.28725	2.45124	0.296538	0.535056
Methionine_2TMS	0.973648	1.26344	1.09078	0.744855	1.1379	1.0583	1.86858	1.76994	1.46965	1.64309	1.11562	1.08229	1.01516	0.68461	0.953848	0.964432	0.979179	0.558405	1.7886	1.6528	1.64351	0.964644	0.925238	0.818036	1.16377	1.04139	0.99422	1.04643	0.745342	0.834694	1.28146	1.24411	0.887565	0.838359	0.41841	0.933421	0.897286	0.530634	0.483751	0.726239	0.583505	1.74923	1.59492	1.25286	1.12251	0.465951	0.831813	1.71686	1.15134
Myo-inositol_6TMS	4.51315	6.73881	5.72916	4.88515	7.74733	8.13672	7.41931	8.77486	8.86305	9.92203	10.0131	11.2372	5.60527	4.8034	6.2697	6.48947	6.26542	4.88108	5.63724	9.65016	9.32255	7.28411	8.59268	9.40166	5.31181	5.69435	5.7321	6.21836	5.36419	4.85113	5.0133	8.07368	24.1231	8.59135	5.13187	6.05932	4.96849	3.97555	3.99274	5.75986	5.25563	7.67055	6.6286	7.82303	7.86775	4.8787	8.68397	7.37694	5.24347
NA102	0.212154	0.197278	0.168764	0.114096	0.271592	0.405363	0.795088	0.317227	0.292885	0.79687	0.376899	0.797956	0.134181	0.137454	0.145199	0.102245	0.119588	0.122739	0.28017	0.523094	0.398971	0.224792	0.367591	0.389407	0.123603	0.210485	0.102808	0.143325	0.184392	0.160829	0.144075	0.563992	1.28151	0.543622	0.238032	0.117485	0.0789578	0.0693724	0.0561863	0.101033	0.14463	0.364328	0.237181	0.233988	0.245139	0.188241	0.37109	1.11748	0.519885
NA106	0.230438	0.248112	0.237822	0.256993	0.276944	0.254396	0.275116	0.267616	0.275984	0.29304	0.2955	0.268892	0.247335	0.250485	0.262542	0.25916	0.248114	0.253649	0.241683	0.263139	0.287928	0.242404	0.286882	0.304671	0.24043	0.226331	0.198913	0.200294	0.267705	0.226457	0.278495	0.262874	0.261957	0.27248	0.234284	0.217384	0.233131	0.227284	0.227251	0.239808	0.261496	0.248865	0.239885	0.270962	0.260761	0.229719	0.258207	0.230289	0.24675
NA149	0.787808	2.36686	3.43718	4.66224	6.90977	4.92312	1.82146	4.6927	5.34165	6.08405	9.01755	7.62044	0.982382	1.50561	2.78049	4.76933	5.51012	4.52645	1.1213	2.70994	5.31161	6.33405	9.34699	7.11086	3.28465	3.36182	4.4906	5.95321	5.25851	1.64377	6.7356	5.62736	6.54413	8.1932	6.75012	1.083	2.52538	2.54869	3.19406	4.60254	4.38616	1.55818	7.19405	6.32203	7.10251	6.55025	8.1177	2.10508	4.34107
NA152	0.970428	0.654224	0.635443	0.216382	0.881995	1.08542	0.00353962	0.00126089	0.00907331	0.0224184	0.0192198	0.0425985	1.69845	0.980845	1.66443	0.129808	0.3275	0.593619	0.00208575	0.00523291	0.00649383	0.00650746	0.0260913	0.00955742	0.730204	1.12849	0.524356	0.418012	0.541576	0.00166954	0.00210079	0.0142341	0.0325991	0.0221325	0.0135732	1.62811	0.403696	0.63675	0.432712	0.795432	0.668346	0.00507528	0.00181157	0.0038861	0.0026473	0.0100203	0.0101186	2.21125	0.471064
NA176004_(classified_unknown)_1749.51	0.0329176	0.125748	0.222892	0.201467	0.604173	0.692905	0.0858992	0.268679	0.588625	0.826514	0.978554	1.99118	0.0385025	0.0923983	0.18176	0.281104	0.296335	0.343699	0.0343721	0.261238	0.513798	0.615774	1.03297	0.857192	0.147687	0.265416	0.277929	0.418115	0.496506	0.0966511	0.192967	0.738506	0.57257	1.16202	0.922079	0.0618312	0.106825	0.135675	0.169827	0.303163	0.489045	0.105002	0.36236	0.572502	0.82833	0.603435	1.21997	0.164447	0.245555
NA180001_(classified_unknown)_1783.71	0.0374851	0.0636196	0.0967521	0.0850655	0.221059	0.246755	0.0454662	0.118916	0.232914	0.305427	0.352956	0.696479	0.0355706	0.0485837	0.0864943	0.12073	0.125595	0.134233	0.0314935	0.112902	0.207405	0.224313	0.377873	0.318351	0.0768511	0.115258	0.118916	0.160766	0.180968	0.0476812	0.0823186	0.27277	0.222455	0.414602	0.332889	0.0402503	0.0537213	0.0568048	0.0738389	0.110813	0.170262	0.0600157	0.142005	0.217262	0.284771	0.223391	0.43333	0.0783976	0.0994122
NA235	0.747353	1.24133	1.14937	0.409627	0.731474	0.700381	2.84089	2.53182	2.49148	2.88247	1.8818	1.6656	0.564693	3.11453	0.48145	0.445345	0.330529	0.217145	2.39704	3.0757	2.80839	1.50349	1.41199	1.20769	0.555289	0.514632	0.491955	0.483449	0.279561	0.876263	0.654276	1.6369	0.240587	1.101	0.443427	0.46016	0.296128	2.79795	2.21702	0.138717	0.186854	2.95303	1.82329	1.78551	1.68008	0.450776	1.25811	2.03516	0.732612
NA262	3.10432	4.84615	3.65737	5.55352	5.37638	5.29735	3.89321	4.90097	4.54132	3.45853	4.77769	6.32368	3.96765	4.15415	5.51284	5.78333	4.993	5.20593	0.861081	4.32644	4.70312	5.44518	5.6745	6.41407	4.99461	5.32597	4.8611	4.67385	5.94194	5.08208	6.86625	9.25376	7.46413	7.13932	6.86476	4.23533	5.47829	4.25058	4.49413	5.07174	6.07821	4.89227	5.62368	5.99543	5.36019	5.65117	5.57863	7.89631	8.00695
NA321	7.89868	10.2505	8.84001	7.25565	10.0442	9.66528	16.1749	16.6044	15.118	16.0376	14.0198	14.0805	7.74412	6.03681	7.70403	8.60564	6.85672	5.55889	13.8929	16.4555	15.6209	12.6343	12.2821	12.3664	8.24667	7.96168	7.69825	7.97185	6.6392	9.89518	10.7903	13.2802	33.2357	12.2911	7.53029	6.70761	5.54789	4.16628	3.91465	5.93356	5.17301	16.0263	14.3045	13.5181	13.0688	7.74292	12.2954	13.3111	9.33862
NA38	1.59728	1.90449	1.20602	1.05592	1.06321	0.81034	0.00401142	0.00929596	0.0099891	0.0181394	0.0406481	0.0548225	3.08352	2.58821	1.58769	1.55119	1.13064	0.523879	0.00425347	0.00472686	0.0149628	0.0163145	0.0339781	0.0525662	1.35804	1.36288	0.882372	0.908356	0.760465	0.00371291	0.00910689	0.0133251	0.0190864	0.0544075	0.0459044	1.53405	1.50433	1.64554	0.883617	0.827859	0.645766	0.00253874	0.00697835	0.0178648	0.0172713	0.0203318	0.0670869	0.657864	2.7494
NA392	0.0311484	0.130903	0.245059	0.0935424	0.503014	0.820599	0.0369342	0.0177331	0.141555	0.405043	0.231184	0.663037	0.039462	0.175728	0.360084	0.24767	0.339168	0.220527	0.0120402	0.187358	0.116701	0.116365	0.238351	0.111056	0.078158	0.346547	0.143034	0.270873	0.28679	0.0279598	0.0369025	0.338219	0.246591	0.158294	0.104178	0.0604067	0.0442197	0.0852598	0.0917709	0.204464	0.370444	0.113963	0.0769199	0.085576	0.120282	0.101445	0.123384	0.113741	0.0725289
NA412	0.271921	1.4101	2.07941	2.09984	4.36586	4.47032	0.873397	2.45567	4.03488	5.13338	5.87426	7.58936	0.311997	0.868951	1.78741	2.72687	2.91082	2.84492	0.32601	2.16713	3.80861	4.1151	5.79229	5.5594	1.50671	2.16885	2.76358	3.50962	3.65815	0.887107	1.53404	4.23242	2.52311	6.16288	4.48263	0.525809	0.984033	1.24154	1.54133	2.9339	3.15868	0.802251	2.42388	3.86836	4.77145	3.4511	6.13038	1.64495	2.28665
NA506	0.0179909	0.0157073	0.024197	0.0288942	0.0498991	0.0642061	0.0154885	0.0503319	0.0773897	0.0857775	0.134026	0.162655	0.0146409	0.0100379	0.0184282	0.0263586	0.028664	0.0300149	0.00804343	0.0435257	0.0839119	0.0952615	0.142972	0.161529	0.0168749	0.0199482	0.0345471	0.0462751	0.0482146	0.0143272	0.0281071	0.0684861	0.0896425	0.137167	0.110112	0.00569344	0.0187622	0.0121926	0.0158942	0.0244697	0.0308984	0.0151302	0.0387461	0.0916964	0.11772	0.0719114	0.172848	0.0260836	0.0404104
NA_1200.31	0.501675	0.592306	0.500697	0.375904	0.467362	0.520401	0.490633	0.748075	0.371699	0.402064	0.380279	0.388315	0.842893	0.452212	0.572245	0.597945	0.560445	0.483646	0.606882	0.292211	0.474214	0.302286	0.351914	0.397683	0.399033	0.455583	0.517971	0.415526	0.487948	0.266681	0.688655	0.333048	0.257356	0.427649	0.279403	0.571501	0.647178	0.414542	0.36153	0.67513	0.449295	0.430794	0.441295	0.516406	0.394716	0.249276	0.439833	0.364288	0.415647
NA_1505.1	0.0312816	0.0352049	0.0329597	0.0182488	0.0343022	0.0447878	0.0363071	0.0252367	0.00923069	0.0364132	0.0923202	0.0741433	0.0291791	0.0212979	0.0328126	0.0402	0.0296108	0.0245183	0.0388597	0.0279698	0.0673037	0.021488	0.0941711	0.0622105	0.0417059	0.0125086	0.0400881	0.0564544	0.0248125	0.00908713	0.0534534	0.0602863	0.0464349	0.045433	0.0485668	0.0208616	0.0269399	0.0249646	0.0160916	0.0323396	0.0322308	0.0403426	0.0107227	0.0504472	0.0715332	0.0297611	0.0692496	0.0333451	0.0119398
No direct match: 1121.92_tmo_TMS_SCAN_ C2C12_MYO_MED_P3_CNT_4_1134 (Lactic_acid_2TMS)	2.42328	1.66991	1.7103	0.932588	1.17762	1.30665	3.11588	0.954792	0.983341	1.78932	0.784488	0.79726	2.06683	1.34833	1.71155	1.4372	1.31537	0.740297	2.66815	1.4205	1.07957	0.702815	0.824188	0.234925	1.5636	1.68166	1.15952	1.26689	1.03987	0.807591	0.546783	1.12635	2.38164	0.801417	0.350468	1.91683	1.25707	1.02648	0.607296	0.999015	0.765182	1.83828	1.89173	0.509739	0.729554	0.454776	0.401789	3.71053	2.08843
No direct match: 1122.68_tmo_TMS_SCAN_ C2C12_MYO_MED_P3_CNT_2_887 (Alanine_2TMS)	9.79846	11.0155	8.99889	6.0438	8.13437	8.05077	0.234994	0.189755	0.207499	0.247992	0.215963	0.187101	12.794	8.19059	10.72	10.4799	9.92529	6.36062	0.225763	0.0888013	0.182469	0.1566	0.182331	0.0996899	11.0731	10.1133	8.36743	9.20402	7.63201	0.13766	0.0628111	0.178	0.231316	0.0860053	0.108787	13.8647	11.5582	7.49636	7.01533	10.0994	7.11739	0.23562	0.153106	0.0920302	0.183839	0.106994	0.116206	9.99426	6.97344
No direct match: 1440.67_tmo_TMS_SCAN_ C2C12_MYO_MED_P1_CNT_1_1383 (Pyrrole-2-carboxylic_acid_(2TMS)_1356.6)	0.0272395	0.095059	0.110903	0.103257	0.121565	0.096591	0.0939574	0.104318	0.103875	0.118023	0.126002	0.114767	0.0968012	0.104173	0.118445	0.107144	0.110984	0.105129	0.0948657	0.0888834	0.110273	0.104991	0.120297	0.113795	0.106797	0.101753	0.0798624	0.0772873	0.108503	0.0786822	0.141894	0.101962	0.0597172	0.105212	0.104349	0.0945097	0.0975797	0.0946486	0.0953487	0.0959251	0.103387	0.0903046	0.12421	0.104759	0.104591	0.093494	0.110359	0.0926662	0.101719
No direct match: 1602.88_tmo_TMS_SCAN_ C2C12_MYO_MED_P3_IGF_4_9 (Quinazoline,_4-hydroxy-_(1TMS)_1548.27)	0.0174089	0.0278273	0.0680946	0.0844625	0.103098	0.0924735	0.0222759	0.0209595	0.0430089	0.0951995	0.113138	0.109364	0.0221646	0.0260669	0.0661915	0.084837	0.0171231	0.0761627	0.0299195	0.0250896	0.064167	0.0186854	0.122859	0.0805511	0.0340199	0.0712031	0.060291	0.0880379	0.0821061	0.0204225	0.160113	0.130384	0.052522	0.101129	0.0715709	0.0244019	0.0337009	0.0561195	0.063593	0.0735287	0.0758489	0.0307014	0.159004	0.0870693	0.0787596	0.117648	0.0812916	0.0374837	0.0323468
No direct match: 1781.54_tmo_TMS_SCAN_ C2C12_MYO_MED_P3_IGF_4_101 (Glucopyranose_[-H2O]_(4TMS)_1763.61)	0.196485	0.272243	0.195823	0.1708	0.283688	0.216899	0.415794	0.365124	0.399773	0.472884	0.349378	0.402645	0.0810455	0.152713	0.169829	0.187997	0.205741	0.146676	0.292466	0.400556	0.44051	0.333289	0.371942	0.303025	0.208154	0.18433	0.197742	0.210476	0.167064	0.115288	0.339225	0.427067	0.408206	0.296394	0.206292	0.125527	0.158406	0.121261	0.106756	0.160737	0.146611	0.405044	0.464832	0.376714	0.307864	0.209428	0.34123	0.435831	0.33086
No direct match: 2049.60_tmo_TMS_SCAN_ C2C12_MYO_MED_P1_CNT_2_1160 (NA352)	0.02071	0.0685591	0.0856759	0.0553084	0.231222	0.257075	0.00794926	0.013836	0.0145168	0.0130746	0.0150036	0.0160843	0.027455	0.0352134	0.113557	0.126148	0.162412	0.129637	0.00777851	0.010334	0.0128867	0.0137047	0.0107743	0.0133612	0.0654149	0.179433	0.0988271	0.173678	0.194661	0.00498127	0.00257576	0.011338	0.0531098	0.0103832	0.00890509	0.0470572	0.0419265	0.0471998	0.0542258	0.136645	0.185613	0.00943998	0.0120134	0.00834929	0.00963867	0.00654335	0.012091	0.0627736	0.0538277
No direct match: 2141.97_tmo_TMS_SCAN_ C2C12_MYO_MED_P1_CNT_1_598 (NA352)	0.00234282	0.00804838	0.0141946	0.0127683	0.0344618	0.0547159	0.00721588	0.016308	0.0225529	0.0411135	0.035195	0.0686295	0.00416331	0.014534	0.0221015	0.0146068	0.0223622	0.0248	0.00587897	0.0244196	0.0319204	0.016785	0.0370056	0.022897	0.00903292	0.0196714	0.0183502	0.0222239	0.021211	0.0043866	0.00881308	0.0337152	0.0350722	0.0322554	0.0197006	0.00440392	0.00724979	0.0105933	0.0123014	0.0167081	0.0299456	0.0157593	0.00952909	0.0151113	0.0218035	0.0180099	0.0253875	0.0148705	0.0189284
No direct match: 2167.68_tmo_TMS_SCAN_ C2C12_MYO_MED_P1_CNT_2_4 (NA392)	0.0230864	0.0878271	0.200299	0.10842	0.408561	0.544277	0.0197815	0.0843603	0.20673	0.364071	0.282716	0.636474	0.0194995	0.129109	0.163807	0.209793	0.292087	0.265866	0.011895	0.125694	0.164334	0.0831467	0.306715	0.217251	0.0694185	0.21042	0.0454567	0.239085	0.244118	0.0321893	0.0467004	0.336004	0.239044	0.302002	0.0982493	0.0539362	0.02672	0.0765468	0.0582056	0.218906	0.366253	0.12394	0.094523	0.079235	0.225915	0.142604	0.118922	0.0732212	0.076689
No direct match: 2184.17_tmo_TMS_SCAN_ C2C12_MYO_MED_P3_UNT_1_1476 (NA352)	0.00149931	0.00512322	0.00922706	0.00750318	0.0137285	0.0223002	0.000407565	0.00307949	0.00724599	0.0243443	0.0284047	0.0195237	0.00222689	0.00293311	0.00356739	0.0109117	0.0116414	0.0128568	0.000625372	0.00343182	0.00884826	0.00930759	0.0248097	0.0211135	0.00253466	0.00624908	0.0105156	0.0105677	0.0134914	0.00180327	0.00349202	0.00690199	0.0219275	0.023701	0.00939613	0.00232738	0.00182802	0.00415588	0.0034129	0.0101806	0.00811721	0.00183476	0.00502423	0.00617795	0.0140803	0.0134005	0.0223746	0.00518355	0.00617137
No direct match: 2201.21_tmo_TMS_SCAN_ C2C12_MYO_MED_P3_IGF_4_205 (NA392)	0.0177635	0.0625182	0.105074	0.080587	0.1662	0.334464	0.0402508	0.0130825	0.104046	0.258771	0.23964	0.474039	0.0139832	0.0369288	0.0968758	0.0826661	0.155093	0.128018	0.00709926	0.0611801	0.0697801	0.0723911	0.208812	0.22671	0.0445368	0.152303	0.0517116	0.108494	0.185177	0.0230899	0.0476225	0.195606	0.145964	0.164294	0.0910817	0.0252552	0.0249647	0.0449054	0.0530681	0.0721614	0.170036	0.0128934	0.048618	0.0553119	0.122355	0.144677	0.139085	0.0146108	0.0543387
No direct match: 2223.14_tmo_TMS_SCAN_ C2C12_MYO_MED_P3_UNT_5_203 (NA392)	0.0106922	0.149639	0.212433	0.140445	0.519665	0.727144	0.00586404	0.0298634	0.111633	0.303276	0.27217	0.531691	0.029811	0.138947	0.306798	0.280051	0.339297	0.308032	0.00832541	0.0969281	0.0777338	0.0423678	0.243065	0.182462	0.0936222	0.2872	0.194423	0.339127	0.387515	0.0332723	0.0279989	0.249522	0.263811	0.127549	0.0999804	0.0577091	0.070467	0.108735	0.137235	0.270591	0.380917	0.0213181	0.0544047	0.0695463	0.124219	0.0977598	0.037181	0.12118	0.119233
No match: 1006.51_tmo_TMS_SCAN_ C2C12_MYO_MED_P1_CNT_1_390	0.293332	0.256112	0.277827	0.278275	0.304753	0.280452	0.284821	0.258149	0.30852	0.288759	0.321871	0.267944	0.278143	0.330958	0.318316	0.29618	0.279402	0.325825	0.354557	0.136267	0.259408	0.288251	0.287657	0.26793	0.275038	0.316044	0.259276	0.304459	0.234764	0.379657	0.354504	0.333653	0.43607	0.280468	0.337091	0.323381	0.296307	0.366933	0.363235	0.233067	0.306425	0.274908	0.279373	0.281939	0.13232	0.409807	0.276585	0.303089	0.302132
No match: 1012.50_tmo_TMS_SCAN_ C2C12_MYO_MED_P1_UNT_2_557	0.14632	0.0522048	0.243726	0.205867	0.236384	0.108776	0.116141	0.175888	0.135544	0.197849	0.119627	0.161078	0.016143	0.0285726	0.0380241	0.0948798	0.220179	0.1122	0.0225895	0.0183083	0.0400256	0.0274653	0.248445	0.113379	0.175315	0.189607	0.11392	0.162339	0.139568	0.0165601	0.026892	0.22148	0.0943862	0.119345	0.146377	0.142304	0.176347	0.116852	0.186728	0.122765	0.112782	0.0360967	0.0278836	0.174169	0.13109	0.190696	0.062806	0.476648	0.509876
No match: 1016.41_tmo_TMS_SCAN_ C2C12_MYO_MED_P3_ICT_1_1278	0.00291604	0.0193557	0.0207794	0.00572187	0.0023518	0.00472194	0.00468291	0.00254268	0.00645589	0.00737784	0.00526208	0.00469227	0.00747012	0.0219106	0.0101791	0.0109697	0.0350553	0.0135961	0.00974817	0.00352005	0.00646917	0.0100619	0.00660689	0.00257363	0.0151083	0.00424258	0.00228471	0.0320609	0.0165547	0.0050684	0.00689114	0.00452831	0.0023066	0.00502232	0.00353002	0.0129864	0.00614685	0.0123221	0.00972599	0.00580442	0.00383684	0.0043746	0.00784824	0.00620741	0.00387858	0.00575513	0.00495176	0.0101292	0.0188992
No match: 1094.47_tmo_TMS_SCAN_ C2C12_MYO_MED_P2_UNT_2_362	0.0141585	0.019086	0.0206678	0.0192608	0.0193662	0.0164569	0.0177717	0.0336739	0.0161577	0.0228721	0.021391	0.0100446	0.0230732	0.0176625	0.00542967	0.0186015	0.0209379	0.0175648	0.0269964	0.0329028	0.0148312	0.0186331	0.0574596	0.00539378	0.0118019	0.0181513	0.0131244	0.0174544	0.0158391	0.0178361	0.0198051	0.0171422	0.0780059	0.014667	0.0102834	0.0033101	0.0195476	0.0189869	0.0105297	0.016655	0.0110159	0.0797789	0.0152687	0.0126566	0.0165633	0.035055	0.00943905	0.0132088	0.00475595
No match: 1094.61_tmo_TMS_SCAN_ C2C12_MYO_MED_P3_CNT_1_236	0.00472945	0.00797998	0.00518559	0.0103304	0.00741772	0.0089746	0.00794612	0.00531226	0.0068612	0.0243466	0.0051843	0.00579491	0.0210325	0.00836666	0.0402794	0.00776402	0.00888512	0.011106	0.00917915	0.00223869	0.00576128	0.00361564	0.00529991	0.00659415	0.00643306	0.00390181	0.0107133	0.00699796	0.0111786	0.00330422	0.0429541	0.0116319	0.0175024	0.00911892	0.00814263	0.0137787	0.00448886	0.00805089	0.00916583	0.00806169	0.00822485	0.00510828	0.00529579	0.00646274	0.00528645	0.00904147	0.00678635	0.0014701	0.00603828
No match: 1120.76_tmo_TMS_SCAN_ C2C12_MYO_MED_P3_IGF_4_43	1.09529	0.836061	0.916885	0.389627	0.449524	0.521953	1.70438	0.626549	0.456824	1.23281	0.587417	0.901425	0.973777	0.247737	0.882953	0.674471	0.53816	0.312285	1.24366	0.715822	0.516919	0.36196	0.589947	0.41473	0.799221	0.882165	0.564781	0.586396	0.620635	0.491119	0.398118	1.09888	1.5066	0.770261	0.322998	0.700856	0.653321	0.421051	0.282728	0.534949	0.363216	0.941747	0.833817	0.550268	0.539016	0.421435	0.394792	2.24139	1.30337
No match: 1128.57_tmo_TMS_SCAN_ C2C12_MYO_MED_P3_UNT_3_433	0.0035038	0.00212041	0.0143032	0.00358461	0.00263435	0.0027828	0.00541103	0.0098871	0.00332286	0.00438831	0.00191282	0.00532168	0.014337	0.00454873	0.0116612	0.00303005	0.00423757	0.00415964	0.00492405	0.0136015	0.00354291	0.00172808	0.00141794	0.00309233	0.00764589	0.00582805	0.00783964	0.00189674	0.0124508	0.00645124	0.00157789	0.0117597	0.0301909	0.00326641	0.0135747	0.00517246	0.00601349	0.00215328	0.0126168	0.00176639	0.0103105	0.00726023	0.0103596	0.0296037	0.0030306	0.0227653	0.00434437	0.00929838	0.00276819
No match: 1164.33_tmo_TMS_SCAN_ C2C12_MYO_MED_P3_UNT_5_266	0.0184122	0.126496	0.170902	0.0312506	0.165303	0.108822	0.149695	0.141655	0.140779	0.154475	0.171302	0.160406	0.0993732	0.0715822	0.138714	0.146134	0.129101	0.149687	0.101176	0.122702	0.100116	0.153348	0.192928	0.141665	0.0165093	0.0139235	0.116724	0.123998	0.148419	0.108252	0.0500693	0.180309	0.133915	0.162267	0.143306	0.119768	0.00598634	0.142901	0.138172	0.0346714	0.133349	0.138303	0.179174	0.170664	0.146078	0.12917	0.145267	0.148433	0.0495216
No match: 1462.49_tmo_TMS_SCAN_ C2C12_MYO_MED_P2_UNT_3_374	0.0692672	0.112021	0.141105	0.0591813	0.21272	0.212423	0.0969619	0.144951	0.179872	0.218203	0.241491	0.222113	0.0712963	0.0975696	0.134012	0.152119	0.185916	0.154562	0.0889633	0.129683	0.192978	0.16975	0.226724	0.20203	0.121325	0.142824	0.135413	0.129138	0.172353	0.075302	0.168648	0.187858	0.247033	0.19412	0.140778	0.0395574	0.0611004	0.106787	0.101198	0.149446	0.143732	0.108379	0.166357	0.166911	0.194682	0.149494	0.191173	0.0978741	0.127429
No match: 1495.31_tmo_TMS_SCAN_ C2C12_MYO_MED_P3_IGF_4_275	0.0868148	0.0675155	0.0994747	0.0925173	0.0924337	0.0690635	0.0337998	0.0895768	0.0465852	0.0903324	0.0959462	0.102118	0.0860243	0.0884349	0.0949252	0.0944172	0.0919639	0.0964709	0.0793473	0.0826719	0.0835771	0.089675	0.0996359	0.079349	0.074455	0.0847778	0.070026	0.0748966	0.0948886	0.0728459	0.0990668	0.0886275	0.0715584	0.0885225	0.0587448	0.0198177	0.0794296	0.0832391	0.0794635	0.0893402	0.0874948	0.0824887	0.0944968	0.0863162	0.0901435	0.0852395	0.0956889	0.0658145	0.073879
No match: 1515.90_tmo_TMS_SCAN_ C2C12_MYO_MED_P3_IGF_1_185	0.017088	0.00418532	0.0159163	0.0771435	0.0574097	0.0278601	0.0232157	0.0445303	0.0459704	0.0737182	0.0570857	0.0315039	0.023823	0.0260998	0.0494975	0.0661541	0.0461967	0.0320147	0.00359668	0.0251454	0.0352429	0.0518846	0.0116069	0.0246187	0.0241198	0.0658466	0.0331167	0.00852606	0.017979	0.0186243	0.0487053	0.0643789	0.161355	0.0236337	0.0326464	0.00193829	0.033179	0.0379411	0.0460214	0.00888868	0.0244434	0.0267734	0.0373457	0.0591602	0.05661	0.0419914	0.0317457	0.0137368	0.036968
No match: 1540.19_tmo_TMS_SCAN_ C2C12_MYO_MED_P2_IGF_5_9	0.879505	1.18371	1.11577	0.913058	1.17382	1.06048	1.16784	1.32777	1.28133	1.20179	1.01037	0.958976	0.924951	0.808967	1.07436	1.08173	1.00386	0.75399	1.18472	1.31075	1.30277	0.971019	0.866958	0.83112	1.11358	1.00664	1.02968	1.07861	0.895597	0.752591	0.864148	1.0305	0.645884	0.816145	0.485925	0.93088	0.92582	0.657867	0.693474	0.968121	0.794029	1.28312	1.2604	1.09275	1.05848	0.569356	0.832459	1.15926	0.957062
No match: 1540.32_tmo_TMS_SCAN_ C2C12_MYO_MED_P1_CNT_4_65	0.945799	1.2795	1.21576	0.98212	1.26353	1.15414	1.25918	1.46972	1.39012	1.32637	1.10492	1.05516	1.01085	0.875757	1.18492	1.19741	1.08727	0.828739	1.27397	1.4191	1.43178	1.07708	0.937791	0.907925	1.23031	1.10018	1.12587	1.15062	0.966362	0.817629	0.954198	1.12673	0.70481	0.89864	0.536276	0.998396	1.01381	0.719553	0.749406	1.03031	0.850977	1.43848	1.37393	1.18276	1.16324	0.610876	0.91022	1.24947	1.05089
No match: 1592.96_tmo_TMS_SCAN_ C2C12_MYO_MED_P2_UNT_1_648	0.0572728	0.103262	0.127654	0.158148	0.220729	0.249793	0.0147448	0.110391	0.132535	0.160947	0.221122	0.290921	0.0640397	0.105044	0.139225	0.156028	0.200962	0.245745	0.0593717	0.0919353	0.132887	0.167471	0.221071	0.283002	0.10232	0.128757	0.127826	0.166215	0.258477	0.0746208	0.113143	0.146462	0.164389	0.249919	0.236178	0.0790724	0.0970076	0.125394	0.145365	0.235514	0.246814	0.0762172	0.0837686	0.140314	0.163169	0.191827	0.263879	0.0778789	0.109772
No match: 1623.28_tmo_TMS_SCAN_ C2C12_MYO_MED_P3_IGF_4_44	0.0900595	0.153006	0.223946	0.243188	0.339621	0.2252	0.162332	0.262734	0.258124	0.337417	0.377667	0.277915	0.106313	0.0994735	0.214217	0.242136	0.274448	0.161957	0.230993	0.1818	0.249032	0.169922	0.368002	0.204249	0.207694	0.150052	0.205135	0.25634	0.198811	0.0953289	0.560177	0.304381	0.164812	0.281961	0.221539	0.092299	0.161186	0.140593	0.141467	0.165242	0.137162	0.19088	0.573485	0.271898	0.294354	0.256534	0.260784	0.148591	0.252018
No match: 1637.56_tmo_TMS_SCAN_ C2C12_MYO_MED_P2_ICT_5_10	0.0275023	0.0742187	0.0400012	0.0857195	0.108852	0.116273	0.0649127	0.0848334	0.113368	0.143969	0.460724	0.332175	0.0678133	0.0432217	0.0606833	0.029546	0.0566936	0.058883	0.0873602	0.124111	0.124552	0.137831	0.364636	0.511892	0.0313475	0.0202603	0.0805842	0.0832507	0.0614859	0.0772447	0.179779	0.126683	0.412945	0.372685	0.28379	0.0491704	0.0710049	0.0442433	0.0493744	0.0156796	0.0729678	0.117353	0.221104	0.143874	0.149496	0.226917	0.411761	0.0912893	0.0894534
No match: 1655.68_tmo_TMS_SCAN_ C2C12_MYO_MED_P1_CNT_5_154	0.233538	0.27674	0.381378	0.389097	0.499112	0.30897	0.374235	0.436426	0.560474	0.5681	0.578378	0.390368	0.244635	0.195873	0.355851	0.422083	0.456964	0.283347	0.419704	0.345664	0.489398	0.51202	0.544716	0.422991	0.368059	0.340304	0.341996	0.414026	0.30525	0.231988	0.858059	0.504149	0.345975	0.420547	0.31036	0.197397	0.262143	0.239924	0.25892	0.275373	0.26428	0.382944	1.05356	0.49753	0.524415	0.408001	0.400769	0.259397	0.363231
No match: 1658.12_tmo_TMS_SCAN_ C2C12_MYO_MED_P3_IGF_5_130	0.424685	0.584306	0.49276	0.438144	0.652831	0.655437	0.523236	0.611011	0.594756	0.661385	0.615352	0.684786	0.548015	0.476543	0.588258	0.628963	0.603443	0.460195	0.496041	0.616928	0.650779	0.500895	0.569429	0.589043	0.526974	0.500883	0.507022	0.563637	0.479491	0.354027	0.419903	0.548586	0.514718	0.552515	0.35859	0.546625	0.505895	0.357085	0.375779	0.564214	0.480249	0.579048	0.56262	0.533137	0.53878	0.349659	0.563868	0.576062	0.468929
No match: 1660.71_tmo_TMS_SCAN_ C2C12_MYO_MED_P3_UNT_5_172	0.203529	0.192947	0.251271	0.202187	0.321895	0.25411	0.289604	0.311249	0.327136	0.358747	0.400432	0.305865	0.156277	0.140221	0.237247	0.2247	0.274891	0.187747	0.327002	0.263867	0.339869	0.280228	0.36524	0.257618	0.219315	0.212918	0.23245	0.282055	0.216007	0.158482	0.360194	0.326033	0.225815	0.288495	0.183883	0.175507	0.192941	0.153286	0.146245	0.197518	0.206759	0.285241	0.572584	0.282071	0.311142	0.234433	0.272211	0.228995	0.225405
No match: 1668.83_tmo_TMS_SCAN_ C2C12_MYO_MED_P1_CNT_1_1164	0.445311	0.348065	0.663374	1.03469	1.52459	0.28521	0.552619	0.791573	0.735615	1.39149	1.56888	0.773335	0.322133	0.270292	0.706787	1.17974	1.63114	0.589168	0.422022	0.385286	0.634157	1.02714	1.47529	0.203053	0.273803	1.3458	0.837347	1.06736	0.350343	0.303669	0.644759	1.10395	6.91276	0.537262	0.545114	0.305807	0.562991	0.723388	1.02072	0.172406	0.525393	0.324234	0.39567	0.912732	0.986985	1.27632	0.649453	0.303227	0.315294
No match: 1675.34_tmo_TMS_SCAN_ C2C12_MYO_MED_P3_UNT_4_225	0.626756	0.706145	0.660045	0.762013	0.874413	0.712653	0.678051	0.816271	0.697365	0.743057	0.796941	0.873757	0.657321	0.724363	0.762557	0.73257	0.725383	0.738202	0.648673	0.748034	0.732313	0.754401	0.779379	0.801255	0.679564	0.658174	0.547195	0.570277	0.76516	0.622059	0.762994	0.703609	0.664743	0.778407	0.793174	0.677534	0.712823	0.645075	0.660537	0.758498	0.75948	0.702839	0.700055	0.774566	0.734136	0.681473	0.773884	0.715035	0.803633
No match: 1691.71_tmo_TMS_SCAN_ C2C12_MYO_MED_P1_CNT_1_415	7.31718	9.43868	7.94316	7.14549	9.07037	8.39861	8.96367	9.99639	9.15545	9.34486	9.41946	8.40757	8.51645	6.97409	9.00092	9.06365	8.59639	6.59061	9.48164	10.0506	9.9266	8.09623	8.03016	8.38697	8.71135	7.812	7.78796	8.3458	7.26373	6.16145	6.77932	7.92768	7.01029	7.82665	4.99262	8.57609	7.90941	5.58959	5.82292	7.87418	6.70145	10.0446	9.45436	8.54488	8.52552	5.55209	8.35716	8.73947	7.1334
No match: 1708.57_tmo_TMS_SCAN_ C2C12_MYO_MED_P3_UNT_5_209	0.219012	0.227698	0.269626	0.232464	0.345325	0.223141	0.312304	0.431446	0.423787	0.449475	0.405937	0.346221	0.225735	0.140908	0.267221	0.262725	0.207494	0.241351	0.373886	0.360596	0.444406	0.389814	0.3918	0.394556	0.282885	0.226569	0.259894	0.282159	0.23622	0.202538	0.392659	0.38079	0.230731	0.359776	0.247875	0.156361	0.200967	0.176367	0.142267	0.196921	0.187144	0.358922	0.61775	0.426603	0.43067	0.268182	0.374051	0.29146	0.287422
No match: 1720.73_tmo_TMS_SCAN_ C2C12_MYO_MED_P3_UNT_5_196	0.108138	0.0156523	0.30221	0.256496	0.476203	0.0186749	0.0894397	0.0375534	0.147903	0.304124	0.420472	0.150163	0.0170844	0.0636274	0.149111	0.264124	0.570544	0.145587	0.0797396	0.0518799	0.133534	0.234089	0.400067	0.0373222	0.0544658	0.281078	0.162404	0.362231	0.0757606	0.0149365	0.12285	0.196243	1.9676	0.117841	0.101283	0.0529906	0.117272	0.143782	0.381386	0.0132777	0.112637	0.00889415	0.0354891	0.148243	0.208907	0.461587	0.12374	0.0068492	0.0750949
No match: 1724.39_tmo_TMS_SCAN_ C2C12_MYO_MED_P3_IGF_4_215	0.150807	0.159706	0.166051	0.160397	0.199655	0.287798	0.219665	0.256304	0.230325	0.252894	0.273311	0.152869	0.177209	0.166814	0.185796	0.178304	0.19319	0.15263	0.221614	0.196789	0.207599	0.202496	0.223381	0.156214	0.200137	0.201211	0.160288	0.191694	0.143727	0.223686	0.31208	0.292683	0.194864	0.190431	0.209398	0.153762	0.167244	0.161299	0.139482	0.136126	0.111737	0.21732	0.335204	0.239793	0.244086	0.213625	0.173956	0.189338	0.185966
No match: 1732.11_tmo_TMS_SCAN_ C2C12_MYO_MED_P3_UNT_5_47	0.150041	0.158142	0.145083	0.155517	0.163108	0.148936	0.14924	0.162477	0.148669	0.160835	0.157453	0.155075	0.141836	0.159443	0.159871	0.148107	0.141778	0.141684	0.163333	0.16119	0.149835	0.152684	0.164981	0.157581	0.138062	0.144563	0.115492	0.114089	0.140943	0.136089	0.175372	0.147047	0.145128	0.149778	0.13211	0.148753	0.140833	0.130926	0.123977	0.139495	0.137983	0.15331	0.160946	0.161471	0.159053	0.138647	0.141931	0.150403	0.138436
No match: 1821.72_tmo_TMS_SCAN_ C2C12_MYO_MED_P3_CNT_5_143	0.0829515	0.148327	0.214582	0.18899	0.215852	0.137186	0.163823	0.246458	0.313513	0.31493	0.273793	0.265828	0.0991225	0.129457	0.165121	0.253694	0.253552	0.139202	0.167684	0.138592	0.262804	0.242201	0.248697	0.171793	0.188429	0.155281	0.183574	0.236809	0.155502	0.116843	0.341366	0.250014	0.222529	0.172525	0.133917	0.0847705	0.117525	0.104519	0.118097	0.156863	0.134338	0.176709	0.438252	0.260558	0.264521	0.166224	0.305392	0.11475	0.168479
No match: 1842.92_tmo_TMS_SCAN_ C2C12_MYO_MED_P3_IGF_4_293	209.227	183.402	170.531	191.64	153.173	87.3699	139.677	82.7362	75.2002	79.7241	65.0371	71.9646	213.646	178.652	200.906	188.196	180.213	159.313	257.553	245.971	67.1661	60.7116	164.658	87.1703	189.794	117.596	63.6291	96.7312	173.024	205.168	246.09	81.4468	184.519	69.6887	103.363	191.735	162.549	139.257	130.564	157.76	152.526	178.056	158.997	73.4734	130.812	176.393	94.6003	185.715	166.826
No match: 1855.60_tmo_TMS_SCAN_ C2C12_MYO_MED_P3_UNT_5_223	0.088654	2.77034	0.720794	0.598661	1.03463	0.961396	4.08977	0.455435	1.43916	1.45853	1.33864	1.07553	0.331546	0.717101	0.872053	0.64836	0.710222	0.80221	1.36416	1.17868	0.855586	0.839937	1.04606	1.06227	0.501806	0.679231	0.655533	0.85282	0.601123	2.73497	1.14015	1.10577	1.0014	1.11035	0.711687	0.627351	0.447144	0.324457	0.560407	0.686217	0.685412	0.59277	1.5264	0.937662	0.784916	0.859117	0.738745	1.33974	0.730408
No match: 1998.63_tmo_TMS_SCAN_ C2C12_MYO_MED_P3_CNT_5_195	0.0515466	0.134091	0.129181	0.164443	0.184941	0.180882	0.108752	0.162299	0.155109	0.128799	0.174806	0.209156	0.0842579	0.099399	0.151607	0.0972858	0.131357	0.139587	0.0136247	0.128915	0.132023	0.163204	0.17314	0.195027	0.130345	0.107829	0.153428	0.152648	0.176799	0.10493	0.171618	0.259279	0.259285	0.249711	0.224445	0.0969228	0.137444	0.0840802	0.099234	0.138854	0.192248	0.117856	0.165939	0.155684	0.177968	0.188623	0.182779	0.195314	0.195202
No match: 2023.66_tmo_TMS_SCAN_ C2C12_MYO_MED_P3_IGF_5_120	0.1204	0.128594	0.157217	0.222387	0.233155	0.150471	0.148883	0.175467	0.184734	0.208512	0.225867	0.181799	0.157342	0.120015	0.193664	0.241804	0.235706	0.164382	0.139713	0.14259	0.162647	0.224469	0.230277	0.188961	0.165708	0.16213	0.188959	0.177888	0.164635	0.135781	0.206088	0.0379389	0.199539	0.193717	0.141839	0.143767	0.143447	0.178353	0.203827	0.143914	0.153146	0.139583	0.211262	0.185262	0.226092	0.195673	0.175918	0.144013	0.156369
No match: 2028.51_tmo_TMS_SCAN_ C2C12_MYO_MED_P1_UNT_3_171	0.00130234	0.00291379	0.00527606	0.00302691	0.00227701	0.0157919	0.0019806	0.00443054	0.00183159	0.00345435	0.00304301	0.0148475	0.00271844	0.00239822	0.00275739	0.00330349	0.00333325	0.0154172	0.00170045	0.00162058	0.00290947	0.00473762	0.00293668	0.0163782	0.00156495	0.00459813	0.00176913	0.014409	0.0194212	0.00250533	0.00520726	0.0182392	0.0280319	0.0318565	0.0307784	0.00267442	0.00257923	0.00376707	0.00304417	0.0146269	0.0181504	0.00574734	0.00339399	0.00438987	0.00215657	0.0168005	0.0164872	0.0162917	0.0301496
No match: 2224.19_tmo_TMS_SCAN_ C2C12_MYO_MED_P1_CNT_1_1525	0.00312723	0.0245463	0.0593308	0.0506765	0.100013	0.113257	0.0645867	0.00206002	0.0113017	0.00942566	0.0037665	0.0163708	0.00412483	0.0182771	0.044029	0.0831382	0.0750997	0.0707905	0.0503846	0.0363008	0.00615324	0.0088003	0.00899469	0.0106527	0.0280974	0.0480084	0.0556946	0.0947327	0.0972024	0.0256236	0.0428786	0.0103065	0.0100146	0.0137708	0.0048688	0.00872422	0.063897	0.0337422	0.0415161	0.0742863	0.0764671	0.00300623	0.00445856	0.0122811	0.00631754	0.00865579	0.00935957	0.0192415	0.0301112
No match: 2230.94_tmo_TMS_SCAN_ C2C12_MYO_MED_P3_CNT_5_121	0.0282749	0.120552	0.274422	0.142812	0.72775	1.04223	0.00183229	0.00281735	0.0102952	0.022372	0.0175492	0.0558435	0.0356339	0.145059	0.422348	0.346579	0.520938	0.381091	0.000729601	0.00932189	0.00845991	0.00450798	0.0192566	0.0300745	0.103992	0.382812	0.258708	0.532044	0.537481	0.00146288	0.000649165	0.0123324	0.0195395	0.0292587	0.0234057	0.0888801	0.0738654	0.117446	0.151687	0.339588	0.647051	0.00300183	0.00433948	0.00365492	0.0104191	0.0207658	0.0247639	0.146295	0.0914454
No match: 2243.90_tmo_TMS_SCAN_ C2C12_MYO_MED_P1_CNT_1_337	0.0234146	0.031856	0.0482516	0.0472003	0.105121	0.108178	0.0200318	0.0605309	0.0880378	0.121494	0.149471	0.190217	0.0136927	0.0199189	0.0403947	0.0631103	0.0696729	0.065295	0.0137482	0.0520037	0.0895286	0.101526	0.137454	0.152109	0.0334769	0.0446055	0.0543486	0.0834457	0.0851476	0.0244872	0.0371264	0.103087	0.0800775	0.15262	0.105847	0.0151284	0.025915	0.03106	0.0367728	0.0755835	0.0695781	0.0224181	0.0555971	0.0960722	0.110201	0.0798414	0.151685	0.0388872	0.0573377
No match: 2269.99_tmo_TMS_SCAN_ C2C12_MYO_MED_P1_CNT_1_360	0.292327	1.48711	2.16929	2.20059	4.3276	4.36025	1.03459	2.89635	4.08476	5.43742	6.38015	8.0131	0.32496	0.901946	1.84159	2.7676	3.07472	2.91224	0.342741	2.30277	4.00285	4.35558	6.12431	5.9922	1.50734	2.0892	2.76348	3.5562	3.63325	1.04732	1.80595	4.55758	3.00844	6.44464	4.53628	0.498545	1.09929	1.26471	1.62144	3.02088	3.09623	0.980121	2.54722	4.25451	5.12254	3.75949	6.58313	1.6941	2.37338
No match: 2283.89_tmo_TMS_SCAN_ C2C12_MYO_MED_P2_UNT_1_986	0.0248	0.0832256	0.11479	0.0822865	0.181838	0.216543	0.0688247	0.11102	0.183902	0.26599	0.247934	0.334087	0.0265973	0.0579058	0.104967	0.155401	0.0968915	0.146034	0.0292192	0.0648171	0.205308	0.19548	0.243621	0.242545	0.0899948	0.0865449	0.143077	0.156603	0.148508	0.0681939	0.109891	0.18881	2.91835	0.312357	0.183413	0.0385609	0.0610117	0.0805813	0.093398	0.136871	0.127436	0.0603457	0.159102	0.216278	0.22589	0.165896	0.288683	0.10418	0.120092
No match: 2296.00_tmo_TMS_SCAN_ C2C12_MYO_MED_P1_CNT_2_312	0.00176812	0.0254624	0.0305019	0.0271488	0.068488	0.0890116	0.0134742	0.0469328	0.0998422	0.11974	0.151103	0.228492	0.000930972	0.00791369	0.0338352	0.0424786	0.0559698	0.043369	0.00335757	0.0507435	0.0983702	0.0971761	0.147957	0.138448	0.0226004	0.0329589	0.042284	0.0617166	0.0587757	0.0162203	0.0223021	0.105367	0.111074	0.168348	0.125497	0.00615632	0.00976674	0.0143006	0.0268369	0.0456686	0.0624323	0.0131249	0.0478131	0.0824924	0.114597	0.0873485	0.155384	0.016386	0.0286117
No match: 2308.10_tmo_TMS_SCAN_ C2C12_MYO_MED_P1_CNT_1_94	0.0430202	0.228338	0.390325	0.52501	0.910794	1.008	0.167874	0.578733	0.911916	1.22282	1.58155	2.19571	0.0403032	0.156067	0.331912	0.651077	0.595575	0.656242	0.0193481	0.446201	0.827265	1.02613	1.40465	1.59957	0.248562	0.358572	0.590388	0.830048	0.82165	0.192834	0.383607	0.994359	2.32935	1.7262	1.30458	0.0636003	0.182618	0.23688	0.401624	0.756231	0.695012	0.157333	0.494862	0.924682	1.22322	1.03346	1.78585	0.296992	0.500348
No match: 2310.25_tmo_TMS_SCAN_ C2C12_MYO_MED_P1_CNT_1_592	0.00522673	0.0223769	0.0311296	0.0179439	0.0729927	0.0890935	0.033359	0.0916717	0.150939	0.1829	0.226882	0.331866	0.00788223	0.0131277	0.0240895	0.0307102	0.0396378	0.0382929	0.0135275	0.0882319	0.152695	0.156344	0.235378	0.232917	0.027127	0.0417191	0.0485113	0.0658959	0.0629828	0.02977	0.0340043	0.146804	0.137991	0.258292	0.188999	0.0106805	0.0108781	0.0195938	0.0103512	0.0342858	0.052658	0.0238243	0.0753052	0.139954	0.177816	0.13406	0.247458	0.0330002	0.0517366
No match: 2324.38_tmo_TMS_SCAN_ C2C12_MYO_MED_P1_CNT_4_586	0.00321182	0.022221	0.036835	0.0355259	0.0769188	0.124102	0.0583728	0.120285	0.21077	0.285373	0.348455	0.506674	0.00781024	0.0135541	0.0183749	0.00576344	0.0248367	0.0369113	0.0277892	0.0517318	0.210695	0.218998	0.331224	0.35463	0.00965704	0.0297544	0.0340214	0.0634187	0.0592318	0.0544374	0.0879265	0.196894	0.165187	0.39318	0.331329	0.00333529	0.00655142	0.00532249	0.00418921	0.0196699	0.0379328	0.0510509	0.118374	0.186295	0.270263	0.198017	0.410775	0.0417307	0.0516504
No match: 2342.68_tmo_TMS_SCAN_ C2C12_MYO_MED_P1_UNT_2_496	0.00885103	0.0534842	0.0723224	0.0745705	0.123994	0.141959	0.0995007	0.0774262	0.119794	0.16163	0.118585	0.192913	0.0123286	0.0396857	0.0586955	0.0907799	0.0891758	0.0998826	0.023955	0.0827338	0.125261	0.129951	0.0992975	0.140601	0.0486587	0.06263	0.0604513	0.108627	0.0552461	0.0440382	0.0786628	0.0948549	1.77708	0.192508	0.0915567	0.0275998	0.0427551	0.0455003	0.0537183	0.0610842	0.0558116	0.04818	0.0681212	0.0832831	0.150062	0.0704682	0.142685	0.0623905	0.0749607
No match: 2409.37_tmo_TMS_SCAN_ C2C12_MYO_MED_P1_CNT_1_1025	0.395899	0.551514	0.190026	0.262739	0.503909	0.600522	0.829481	0.607766	0.730767	0.861687	0.713842	0.830629	0.301119	0.326831	0.340211	0.389145	0.298998	0.221139	0.616173	1.1464	0.822993	0.541474	0.512755	0.616608	0.35359	0.324397	0.361045	0.49306	0.327252	0.500024	0.245962	0.634871	0.434611	0.552435	0.275019	0.435318	0.261484	0.146391	0.135002	0.20126	0.230879	0.861223	0.515091	0.516839	0.626273	0.277046	0.620933	0.905767	0.415383
No match: 2552.78_tmo_TMS_SCAN_ C2C12_MYO_MED_P1_IGF_1_1184	0.00280513	0.0122848	0.0103112	0.01706	0.0483828	0.067731	0.00749966	0.0152004	0.0336267	0.0596663	0.0669382	0.117235	0.001605	0.00491482	0.0184352	0.0168962	0.0179221	0.0268055	0.00352504	0.0251058	0.033775	0.0310054	0.0526345	0.0798864	0.00580778	0.0184381	0.0259081	0.036364	0.0552961	0.00563259	0.00776327	0.0385374	0.0221717	0.0623753	0.0516787	0.00358727	0.00320812	0.00619982	0.00696721	0.0354374	0.0390135	0.00744462	0.0163755	0.0367632	0.0507319	0.0285095	0.0715734	0.0157622	0.00970145
No match: 2577.95_tmo_TMS_SCAN_ C2C12_MYO_MED_P3_ICT_1_1001	0.00078905	0.00200857	0.00552258	0.00545627	0.00958064	0.0226065	0.00188134	0.00412827	0.00757324	0.0151482	0.0161458	0.0256978	0.000666576	0.00137339	0.00724794	0.00741609	0.00599035	0.0132608	0.00065465	0.00863938	0.00961831	0.0138023	0.0234333	0.0205146	0.00303582	0.00787268	0.00839128	0.0157293	0.0177278	0.0025651	0.00166298	0.0051375	0.0217874	0.0159874	0.0167807	0.00202271	0.000957893	0.0014094	0.00278884	0.00676281	0.00914906	0.00247604	0.00246476	0.0092352	0.0114038	0.00614775	0.0323086	0.00482524	0.00554173
No match: 2635.94_tmo_TMS_SCAN_ C2C12_MYO_MED_P3_CNT_5_9	0.0129272	0.0679062	0.12767	0.0330338	0.305524	0.350221	0.0561879	0.131029	0.284952	0.426558	0.322939	0.4266	0.014399	0.0706445	0.0774396	0.14358	0.23183	0.178315	0.00904799	0.144118	0.373945	0.220901	0.269209	0.252731	0.045403	0.119126	0.154005	0.198941	0.243605	0.0747637	0.0652939	0.330278	0.292516	0.30345	0.197011	0.0328387	0.0608503	0.0654722	0.0711769	0.0630023	0.029375	0.0819503	0.128891	0.216857	0.34091	0.193813	0.263867	0.0983294	0.0340849
No match: 2643.87_tmo_TMS_SCAN_ C2C12_MYO_MED_P1_CNT_2_1069	0.00139851	0.00651152	0.0142907	0.00967012	0.0310928	0.0210529	0.00617887	0.00717922	0.0298313	0.0316556	0.0422287	0.066993	0.00126612	0.00491153	0.0142137	0.0166579	0.0154197	0.0231518	0.000771761	0.0179957	0.0235957	0.0218231	0.0319401	0.0387724	0.00605673	0.0176234	0.0115028	0.0208046	0.025834	0.00645833	0.00439319	0.0246718	0.0296563	0.0540231	0.0419995	0.00469598	0.00264813	0.00260184	0.00581557	0.0130542	0.0297448	0.00695953	0.0113025	0.0275708	0.0351302	0.0163863	0.0318414	0.0161826	0.0107842
No match: 2675.37_tmo_TMS_SCAN_ C2C12_MYO_MED_P2_IGF_3_423	0.00281903	0.0164769	0.0188786	0.0171142	0.0454154	0.0690713	0.00604107	0.0296969	0.0455752	0.0674464	0.0677202	0.0981289	0.000772086	0.0060087	0.0192174	0.026969	0.0313378	0.0358982	0.00318776	0.031509	0.0458349	0.047306	0.0513546	0.0608463	0.0163956	0.0295248	0.0445777	0.0386508	0.0509287	0.0102472	0.0199557	0.0385831	0.0245213	0.0505693	0.0325507	0.00375679	0.012144	0.0231038	0.00752317	0.0184764	0.0348194	0.0100054	0.028369	0.0540416	0.0499075	0.0220657	0.0651804	0.0182746	0.0203064
No match: 2681.43_tmo_TMS_SCAN_ C2C12_MYO_MED_P1_CNT_2_381	0.072318	0.23292	0.311449	0.193492	0.683785	0.836609	0.154041	0.344616	0.646132	0.807994	0.999437	1.67872	0.0614181	0.121258	0.235108	0.307333	0.388267	0.398563	0.0838994	0.392609	0.693899	0.604971	1.01086	1.05293	0.187337	0.342223	0.378516	0.515102	0.577497	0.138328	0.112725	0.679771	0.453199	1.12515	0.794717	0.0930068	0.125666	0.130476	0.152225	0.431341	0.5561	0.146119	0.250947	0.561405	0.729997	0.46666	1.08991	0.304896	0.315773
No match: 2691.13_tmo_TMS_SCAN_ C2C12_MYO_MED_P2_UNT_1_1200	0.0147	0.0759667	0.111787	0.0979881	0.196105	0.108758	0.0530441	0.11554	0.189263	0.118412	0.145256	0.216939	0.01801	0.0417661	0.121615	0.0634998	0.0516505	0.139656	0.0404068	0.0455374	0.0821409	0.0877792	0.137075	0.115858	0.0979733	0.126469	0.132746	0.0771334	0.0877	0.0524913	0.0624081	0.10581	0.285624	0.188777	0.111581	0.0345155	0.038043	0.0731399	0.032745	0.0663321	0.198033	0.0305584	0.11995	0.0548182	0.129857	0.153995	0.162192	0.0888844	0.111015
No match: 2709.49_tmo_TMS_SCAN_ C2C12_MYO_MED_P3_UNT_5_91	0.00702845	0.171768	0.19989	0.197915	0.703144	0.908709	0.0671804	0.273984	0.615795	1.02103	0.677991	0.973689	0.0143109	0.0997826	0.259054	0.364183	0.480046	0.3675	0.00250969	0.34669	0.54994	0.465169	0.652478	0.464157	0.161521	0.34794	0.385145	0.588751	0.560184	0.0756775	0.120557	0.683958	0.206909	0.694839	0.339787	0.0593286	0.0975182	0.129284	0.135258	0.414765	0.445373	0.094876	0.279694	0.464595	0.586158	0.284712	0.619925	0.22112	0.223231
No match: 2776.63_tmo_TMS_SCAN_ C2C12_MYO_MED_P1_CNT_5_21	0.112612	0.360848	0.478999	0.312501	0.603359	0.681972	0.251582	0.6017	0.747955	0.741614	0.815144	0.815278	0.101797	0.192798	0.318011	0.377797	0.428805	0.386129	0.13433	0.577276	0.872297	0.648713	0.70894	0.745973	0.306563	0.328354	0.501824	0.535504	0.434466	0.226652	0.20623	0.610138	0.465322	0.768181	0.42267	0.148023	0.211783	0.163908	0.204455	0.440823	0.439768	0.218381	0.37876	0.760287	0.769516	0.342653	0.761301	0.427469	0.448898
No match: 2793.13_tmo_TMS_SCAN_ C2C12_MYO_MED_P1_CNT_1_1299	0.0044933	0.0416922	0.0568876	0.0477079	0.0802521	0.0882247	0.0222245	0.0591813	0.0976076	0.103697	0.113249	0.120061	0.0030871	0.0208947	0.0464871	0.0716176	0.0688881	0.0632246	0.0086381	0.0509274	0.0934708	0.0949848	0.0916384	0.0905445	0.0293225	0.0480193	0.0750295	0.0851089	0.0641529	0.023377	0.024868	0.097892	0.1228	0.0897759	0.0631492	0.0115888	0.0244805	0.0221038	0.0354409	0.0562772	0.0559279	0.0178997	0.0528532	0.0942249	0.114328	0.0494934	0.0963379	0.0372985	0.0544742
No match: 2859.40_tmo_TMS_SCAN_ C2C12_MYO_MED_P1_IGF_2_288	0.00120849	0.00426055	0.00938863	0.00636943	0.0169834	0.0261075	0.0014294	0.00800323	0.0190239	0.0252315	0.027413	0.0544203	0.00108241	0.00222285	0.0116674	0.0110181	0.00912444	0.0133878	0.00281418	0.0104578	0.0150593	0.0158203	0.0238068	0.0353386	0.00503578	0.00751381	0.00910864	0.0129083	0.0197798	0.000727385	0.000780392	0.0185328	0.0229302	0.03652	0.023231	0.00113505	0.000672885	0.0030814	0.00245659	0.0100058	0.0181549	0.00277523	0.00249182	0.0135139	0.0221248	0.015906	0.0399284	0.00815841	0.00771535
No match: 2869.87_tmo_TMS_SCAN_ C2C12_MYO_MED_P1_CNT_2_1112	0.00561489	0.0253628	0.0216461	0.0426584	0.0709529	0.114821	0.00312272	0.0107812	0.0270203	0.0349694	0.105546	0.0883999	0.00536985	0.00867376	0.0167763	0.0214154	0.0620798	0.0700621	0.0137523	0.0118359	0.0118087	0.0247086	0.0609527	0.113707	0.0123984	0.0190562	0.0315513	0.0782591	0.0749324	0.00434	0.0111664	0.0393446	0.0861427	0.0828513	0.0611077	0.00304323	0.00590902	0.00993514	0.0172977	0.049313	0.0559153	0.00343082	0.0082732	0.0174198	0.0321418	0.0381453	0.107475	0.0179223	0.0166753
No match: 2893.56_tmo_TMS_SCAN_ C2C12_MYO_MED_P1_CNT_2_514	0.00364632	0.00630232	0.0225803	0.013702	0.0465872	0.0428229	0.00676277	0.0192438	0.0314069	0.0525731	0.0504337	0.109085	0.00183464	0.010119	0.0185597	0.0234659	0.0167404	0.0278969	0.000836172	0.0233757	0.0334414	0.0402235	0.0507646	0.0526062	0.0137809	0.0230959	0.0286669	0.0412906	0.0437088	0.00650189	0.0117094	0.0413478	0.092551	0.0824461	0.0614272	0.0038782	0.007112	0.00816626	0.0135058	0.0178049	0.0272545	0.00340112	0.0157105	0.0315719	0.0333518	0.0413931	0.0748751	0.017906	0.0216407
No match: 2898.71_tmo_TMS_SCAN_ C2C12_MYO_MED_P1_CNT_4_124	0.00107292	0.0109129	0.0159015	0.00374453	0.0412393	0.0557292	0.00317293	0.0158164	0.0329216	0.0443643	0.0658291	0.106844	0.000667817	0.00432951	0.00920804	0.0158742	0.0202315	0.0227478	0.00192413	0.0219721	0.0353714	0.0295263	0.0618854	0.0565917	0.00688578	0.0160338	0.0200139	0.0280585	0.0338639	0.00610882	0.00239227	0.0341203	0.0443454	0.0766767	0.0475226	0.00292525	0.00174969	0.00244342	0.00586711	0.0222892	0.0245721	0.00532387	0.00864557	0.028645	0.035004	0.0230758	0.077304	0.0146141	0.0140473
No match: 2899.07_tmo_TMS_SCAN_ C2C12_MYO_MED_P1_CNT_1_1469	0.0017519	0.0198322	0.0238985	0.0154402	0.0590119	0.084374	0.00817115	0.022049	0.051837	0.0724562	0.088109	0.171726	0.00106751	0.00473616	0.0155412	0.0219284	0.0243648	0.0381973	0.0021361	0.0316152	0.0523943	0.0417995	0.09294	0.110485	0.0120743	0.0245625	0.0316893	0.038336	0.0521225	0.0097883	0.00247472	0.0537823	0.0645911	0.110842	0.080048	0.00480365	0.00587193	0.00787956	0.0087519	0.0294845	0.0506385	0.00956317	0.015743	0.0400817	0.0623509	0.0395057	0.112646	0.0191559	0.0242965
No match: 3534.43_tmo_TMS_SCAN_ C2C12_MYO_MED_P1_CNT_5_247	1.0248	0.934927	0.978644	0.968706	1.03824	3.3784	3.18086	2.56472	3.75958	3.56015	3.85636	2.98956	1.7534	2.99406	2.359	3.9957	2.83152	2.74916	1.21302	1.01467	0.954805	1.00958	1.06831	0.694867	2.11776	3.01303	3.52232	3.82625	2.78038	4.76365	5.93331	4.54441	5.01244	3.2313	5.30552	3.44557	3.383	4.08146	3.91137	3.01257	3.21954	2.80714	2.19808	2.90145	2.99056	2.9567	2.44638	3.80025	4.84502
Nonanoic_acid_(1TMS)_1371.8	0.471213	0.435244	0.481766	0.331833	0.351505	0.345778	0.329853	0.384832	0.358855	0.340845	0.350298	0.309556	0.371045	0.301225	0.423777	0.334524	0.320654	0.327598	0.304487	0.40072	0.460142	0.341057	0.32567	0.281302	0.348631	0.308566	0.3034	0.345052	0.328859	0.298623	0.396554	0.163842	0.191962	0.15726	0.147553	0.392421	0.3636	0.353284	0.3441	0.328826	0.278705	0.40773	0.340419	0.427748	0.365363	0.322367	0.360826	0.144366	0.146042
Norleucine_(1TMS)_1210.35	0.682883	0.806642	0.725601	0.553143	0.698303	0.640515	0.920557	0.981059	0.943614	0.887259	0.791962	0.704389	0.739045	0.632843	0.803594	0.685453	0.638683	0.490534	0.448577	0.998564	0.978063	0.701582	0.694591	0.712703	0.735562	0.659552	0.619581	0.630746	0.554738	0.62644	0.61635	0.787919	0.559492	0.670332	0.429395	0.720654	0.65256	0.442863	0.4528	0.603772	0.519622	1.03399	0.926325	0.829889	0.757079	0.46733	0.705649	0.822055	0.614523
Octadecanoic_acid_(1TMS)	0.369896	0.94057	2.71776	3.52417	5.86969	1.01874	0.606091	1.10019	1.93055	3.86369	6.2975	1.28149	0.66526	0.950778	2.01441	3.66323	5.87785	1.0875	0.397366	0.933276	1.66218	3.35699	5.73227	1.00516	0.984041	1.97875	3.04911	2.09369	1.33672	0.677933	1.3355	2.27412	4.1731	0.911835	1.49549	0.672014	1.06898	2.03515	3.91108	0.445712	1.44292	0.656135	1.08752	2.01398	3.84405	2.70785	1.37703	0.81963	1.24583
Ornithine_3TMS	1.85069	1.71197	1.94724	1.13276	1.4809	1.71555	1.32721	1.81749	1.87605	1.51598	1.48937	1.5455	1.54676	1.17917	1.48249	1.5029	1.43114	1.08975	1.59011	2.48553	1.95866	1.47986	1.36218	1.60422	1.4607	1.44369	1.47141	1.43799	1.48591	1.07781	0.923913	1.42033	0.864561	1.58659	1.00661	1.50979	1.37546	0.970096	0.99421	1.79344	1.31121	1.71164	1.23585	1.64043	1.68066	0.934351	1.53823	1.40541	1.20262
Ornithine_4TMS	0.0280774	0.0250679	0.0115932	0.00911986	0.0111902	0.0168895	0.041355	0.0255635	0.017832	0.0227197	0.0264975	0.00927267	0.0132192	0.0104786	0.0166985	0.0422372	0.0147558	0.044197	0.00409888	0.0206349	0.0348598	0.0168554	0.0281917	0.0322736	0.0138607	0.014979	0.0137223	0.013497	0.0171044	0.010047	0.0210381	0.0395038	0.0156741	0.0180844	0.0123914	0.0118915	0.0126592	0.0131667	0.0155418	0.0301026	0.0247725	0.0186053	0.0122284	0.0209477	0.0348632	0.00852622	0.020301	0.028895	0.0157477
Pantothenic_acid,_D-_3TMS	0.460236	0.67408	0.637308	0.466398	0.757316	0.793675	0.632498	0.7634	0.73367	0.832175	0.803052	0.850696	0.592809	0.490082	0.704223	0.692628	0.689176	0.520614	0.580721	0.761559	0.787212	0.593238	0.713084	0.748735	0.569611	0.603264	0.60384	0.688307	0.577476	0.401558	0.42797	0.665813	0.651342	0.713365	0.435423	0.628485	0.52382	0.395424	0.414497	0.649252	0.589721	0.665072	0.636143	0.649173	0.655426	0.409481	0.720168	0.716232	0.511719
Phenethylamine_(2TMS)_1581.74	0.202681	0.18444	0.14847	0.128312	0.10035	0.0982267	0.212381	0.174815	0.147498	0.132878	0.097852	0.112433	0.216869	0.179807	0.150104	0.112496	0.086758	0.0825292	0.25227	0.184617	0.150536	0.124987	0.102372	0.102767	0.0305407	0.124012	0.0817464	0.0630408	0.00732004	0.185442	0.174285	0.13414	0.106873	0.112367	0.0871808	0.199445	0.148597	0.115808	0.101086	0.0960283	0.0844146	0.202056	0.180443	0.143298	0.123033	0.0834893	0.0934587	0.190312	0.0337167
Phenylalanine_2TMS	5.5042	7.24853	5.82565	4.41973	6.61511	6.52897	9.48296	9.6734	7.76757	9.40041	7.58628	7.12169	6.37396	4.46326	5.99358	6.05314	6.20298	3.89904	6.83282	8.66688	9.05285	5.94389	6.37918	6.30323	6.7775	5.86128	5.79061	6.3055	4.75084	4.66538	7.3362	7.3818	6.22134	5.88629	3.24951	6.06836	5.82742	3.50335	3.24557	4.80795	3.80177	8.89562	8.54928	7.0908	6.4634	3.42542	6.0966	9.15237	6.39938
Phosphoric_acid_3TMS	0.935665	0.962327	24.8961	1.05304	1.3568	1.08291	0.392678	0.462599	1.89876	0.751446	0.497571	0.53875	0.793661	0.535635	4.23034	0.985287	0.895519	0.708957	0.493668	0.53495	0.71265	0.787152	0.722551	1.08315	1.14671	3.95787	1.51278	1.66993	1.67102	0.705845	0.869953	1.32724	0.779535	2.90297	0.727233	1.39672	2.78879	1.71187	1.55893	1.40015	1.62751	1.02519	0.864587	2.53039	1.4266	8.08471	1.27073	0.958037	1.23857
Putrescine,_N-acetyl-_(2TMS)_1765.76	0.105072	0.0284102	0.137097	0.0865868	0.235472	0.211379	0.0943506	0.142386	0.148519	0.160418	0.21627	0.233983	1.17382	0.158265	0.198111	0.215535	0.218153	0.225985	0.0583833	0.143158	0.154465	0.171436	0.22905	0.233707	0.145786	0.138017	0.152379	0.16241	0.22911	0.104839	0.0921373	0.163776	0.229373	0.202946	0.216298	0.102671	0.11877	0.145267	0.19315	0.213204	0.216212	0.120717	0.13104	0.170824	0.189439	0.189881	0.222786	0.132693	0.149848
Pyridine,_2-hydroxy-_(1TMS)_1032.4	3.9984	4.04915	3.80167	4.03452	4.42866	4.1089	4.17892	3.98733	3.94921	4.14744	4.27739	4.47833	4.22669	4.30975	4.53376	4.03394	4.06719	4.2126	4.35051	3.93965	4.09792	3.84791	4.38483	4.58254	3.97083	3.76218	3.00929	3.08687	4.33856	3.53045	4.87417	4.05703	2.16725	4.19943	4.0864	3.92019	3.82538	3.92673	3.51384	4.06745	4.18157	3.96628	4.51571	3.98102	3.80047	3.79484	4.36527	4.07237	4.02332
Pyridoxamine_(3TMS)_1933.4	0.943497	1.35836	1.30237	1.07299	1.60893	1.55886	1.5988	1.70733	1.73293	1.89396	1.84911	1.93916	1.20626	1.03679	1.42205	1.58038	1.45814	1.07547	1.34143	1.73824	1.80057	1.41024	1.6376	1.63466	1.1827	1.28085	1.26953	1.40843	1.16284	0.96825	1.19386	1.69169	1.50222	1.22254	0.968371	1.23169	1.13011	0.84961	0.861523	1.29892	1.16967	1.56848	1.56676	1.58912	1.57527	0.944366	1.57552	1.46133	1.16424
Pyroglutamic_acid_2TMS	62.5111	74.1702	70.1358	54.8124	74.0066	74.5949	92.8593	102.18	85.9646	97.3664	89.3717	86.9295	71.104	58.8483	73.2856	67.9362	67.8295	53.8784	77.1585	80.814	80.0442	60.3785	63.7746	67.2622	66.3783	64.142	57.904	63.1994	56.1191	58.3334	77.1838	82.3314	69.5511	74.8096	50.4465	68.6461	61.3543	43.7023	43.1711	59.8729	54.8143	89.0622	74.233	69.4603	65.4875	43.7766	65.0764	83.8542	66.7378
Pyruvic_acid_1MEOX_1TMS	1.06474	1.87292	1.57548	1.06109	1.25298	0.98718	0.00401142	0.00929596	0.0099891	0.0181351	0.0504601	0.0528103	3.06142	2.628	1.46966	1.67874	0.964226	0.821248	0.00425347	0.00472686	0.0143852	0.0167676	0.0289501	0.0525662	1.41597	1.25154	1.07194	0.800021	0.671292	0.00185797	0.00910689	0.0128193	0.0192896	0.0558124	0.0465779	1.20214	1.41179	0.26381	0.780417	0.828507	0.544258	0.0040677	0.00697835	0.0197272	0.0128393	0.0203318	0.0355118	1.51718	2.62676
Ribonic_acid_(5TMS)_1758.43	0.0195038	0.0559866	0.114896	0.14753	0.482457	0.521648	0.0546604	0.079887	0.168064	0.121216	1.00658	0.719798	0.0253857	0.0709119	0.167488	0.0906403	0.302808	0.343236	0.0225298	0.0640875	0.117599	0.259146	0.638071	1.49127	0.0551048	0.100735	0.121076	0.274726	0.253778	0.0426463	0.182045	0.212268	1.47173	0.642486	0.643404	0.0276158	0.0489413	0.0580377	0.069681	0.20308	0.280554	0.0640603	0.142867	0.157933	0.162924	0.389273	0.498677	0.0648171	0.0841653
Serine_2TMS	0.883211	1.12866	1.19679	0.878959	1.53546	1.54118	6.41423	7.36184	7.51283	7.31417	7.47522	6.97985	0.264826	0.243566	0.327574	0.299078	0.281798	0.308904	6.2923	7.27031	7.5068	5.78677	6.30232	6.69652	0.763405	0.814868	0.739043	0.921747	0.80838	4.29753	4.8711	6.22517	5.03996	6.46089	4.05828	0.175868	0.191816	0.0914139	0.165674	0.160107	0.136288	7.08794	6.97277	6.77839	6.37677	4.19466	6.82237	2.54743	1.99734
Serine_3TMS	0.732189	0.92949	0.941054	0.667816	1.21951	1.19999	6.98941	7.18846	6.37455	7.14296	6.22324	5.95734	0.187187	0.182415	0.237688	0.236423	0.223769	0.218949	6.87165	6.72071	7.06373	4.84246	5.36222	5.11672	0.657736	0.689134	0.599978	0.734225	0.572217	3.54822	5.65016	5.8836	5.78537	5.10297	2.94461	0.0915018	0.115862	0.0880209	0.063712	0.111321	0.151427	6.57652	6.59861	5.70808	5.40497	3.03995	5.15265	2.62617	1.88872
Succinic_acid_2TMS	0.137543	0.151155	0.206104	0.17206	0.21807	0.274304	0.0547581	0.0597127	0.0583014	0.0604085	0.0562991	0.0536351	0.176	0.156791	0.22358	0.211631	0.309868	0.254151	0.0553935	0.0257825	0.00855361	0.0392881	0.0520352	0.0467277	0.145489	0.163263	0.154205	0.211447	0.208315	0.0677461	0.0792887	0.0602917	0.10781	0.0790741	0.0661008	0.156498	0.160467	0.135312	0.166514	0.26018	0.219466	0.0432463	0.00511388	0.00788108	0.0607643	0.0375204	0.0573339	0.12474	0.110627
Tagatose_(1MEOX)_(5TMS)_BP_1837.46	0.758846	0.735755	1.13399	1.00942	1.8416	1.7764	1.60026	0.103649	1.25554	0.82665	6.16806	2.60473	0.92521	1.73811	3.48643	0.302935	0.768589	1.52194	0.0899845	1.67334	0.48014	1.28537	1.51794	4.99627	0.257744	1.14599	0.362093	0.27093	0.262638	0.598471	2.01266	0.678816	5.46723	0.865961	1.53717	0.518045	0.350604	0.255865	0.272642	0.679659	0.760184	1.03346	0.570691	0.766021	0.279426	0.271783	0.575135	0.786775	0.248762
Threonine_2TMS	10.6739	13.642	12.7857	10.4315	13.4922	12.8991	13.1699	14.4583	14.2271	13.5737	13.2442	12.301	12.1583	10.034	13.6726	14.0801	13.1308	9.95125	13.1293	14.2521	14.257	11.0802	11.4412	11.9182	12.715	11.414	11.6879	12.5798	11.0014	8.84784	9.57182	11.7289	9.46241	11.4083	7.22955	12.3482	11.8283	8.21242	8.71696	12.2628	10.1669	14.3954	13.3583	12.8509	11.8375	7.81815	11.8155	12.8244	10.7412
Threonine_3TMS	8.89694	11.3905	10.0085	8.06836	11.8301	10.8141	15.4245	15.3425	13.3122	14.8794	13.0557	11.4379	9.9767	7.1802	9.98303	11.4786	11.6005	7.12512	15.4552	14.2721	14.5944	10.3512	11.0382	10.3055	10.8349	9.94104	10.0231	10.943	8.40843	8.13073	12.445	12.2476	11.6469	9.93506	5.90877	9.30668	9.75295	6.27852	6.03245	8.37736	6.9264	14.5573	13.9252	11.9374	11.2475	6.38889	10.2278	13.4422	10.4998
Tryptophan_3TMS	1.24643	2.26161	1.44779	1.08219	1.77074	2.81276	2.06353	3.42675	2.04958	2.0947	1.93126	2.71098	1.92005	1.43246	1.74339	1.58908	1.48172	1.72146	1.58336	1.73151	2.49753	1.39877	1.56347	2.43661	2.02535	1.82291	1.52933	1.98888	2.1007	1.06796	1.6305	1.82053	1.48858	2.37647	1.43963	1.60613	1.68755	0.98781	0.767768	2.36929	1.65375	2.34611	1.69717	2.28645	1.59969	0.984452	2.67064	1.62751	1.66806
Tyrosine_2TMS	1.42525	1.68207	2.71305	1.79082	2.42481	1.8377	1.44194	1.69964	1.84178	2.05774	2.36651	1.75576	1.81519	1.59819	2.10943	2.24469	2.46639	1.93785	1.46001	1.41084	1.78042	1.99314	2.26769	2.04026	1.67399	1.83632	1.96296	1.92022	1.8948	1.11896	1.30693	1.77476	1.36111	1.99887	1.34654	1.85134	1.74634	1.54091	1.8525	2.66246	2.08174	1.38312	1.64525	1.88309	2.12091	1.55716	1.7979	1.38227	1.33453
Tyrosine_3TMS	25.7504	34.6373	26.1176	22.5099	31.1405	30.5206	40.0846	40.9765	35.9976	38.5931	34.2809	32.5579	31.6372	23.2147	31.4794	31.9482	30.1792	20.4445	35.8697	40.5696	37.8832	27.2046	26.5734	28.3503	30.0819	27.9702	27.4008	29.4859	23.9159	22.4237	25.1861	30.493	26.4756	26.1901	15.525	31.7745	26.691	17.926	17.5355	25.5363	20.5284	41.1911	35.428	30.6776	28.9465	16.1736	29.8501	37.6696	25.3676
Unknown#1586.9-pae-bth_039	0.4001	0.497142	0.722014	0.832188	0.923778	0.578286	0.580353	0.90407	0.906765	0.94417	0.937827	0.641774	0.473262	0.346303	0.821166	0.879368	0.896541	0.618635	0.828568	0.444534	0.767236	0.823863	0.909387	0.670211	0.777992	0.647429	0.670127	0.792386	0.652857	0.374627	1.74144	0.817484	0.617205	0.758316	0.580553	0.341721	0.554969	0.574725	0.549595	0.652606	0.573538	0.545393	1.92081	0.908144	0.883031	0.76022	0.696382	0.396152	0.703871
Unknown#972.8-pae-bth_001	4.14487	3.59347	6.13261	4.70179	5.27708	3.96781	5.78708	4.53687	5.32307	5.91845	5.77198	5.10704	4.15468	3.7847	5.60178	4.37199	4.47529	3.72503	5.63291	4.19909	5.00007	5.09557	5.82016	4.79362	4.24453	4.61566	3.5049	3.62595	3.91384	3.38724	6.09044	6.09294	4.87189	4.97346	4.09131	3.42708	3.7715	4.15324	3.81941	3.41754	3.68789	4.66542	7.03962	5.41313	5.07511	4.4952	4.75846	5.18115	5.09517
Uracil_2TMS	0.0454266	0.045823	0.392268	0.0501778	0.0558585	0.0654917	0.0144621	0.0133125	0.0837867	0.0302792	0.0195657	0.0250372	0.0509716	0.043433	0.180556	0.0578444	0.0566876	0.0530527	0.00184918	0.00985836	0.0144257	0.023792	0.0137152	0.0224297	0.0394442	0.0667278	0.0454677	0.0545771	0.052257	0.00803771	0.0156264	0.0343932	0.0140314	0.0454517	0.0200676	0.0298533	0.0452286	0.0593324	0.0447459	0.0735973	0.0508424	0.00649425	0.0113837	0.0520297	0.0186849	0.0562953	0.0163289	0.0441376	0.0315339
Urea_2TMS	1.21583	1.50176	1.98166	1.0221	1.58505	1.70175	1.58109	1.62614	2.25098	1.74069	1.54612	1.74619	1.48092	1.26939	1.55468	1.58362	1.57347	1.1486	1.37602	1.69291	1.84906	1.26022	1.41941	1.4132	1.28981	1.282	1.76948	1.88872	1.20122	0.862874	1.04623	1.31921	1.17856	1.7573	0.797357	1.47822	1.30043	0.877368	0.894973	1.33631	1.1106	1.51021	1.38443	1.48676	1.27021	0.869798	1.35924	1.5319	1.07704
Valine_1TMS	0.594692	0.689901	0.761443	0.659872	0.713675	0.657307	0.683123	0.906163	0.854187	0.750359	0.720885	0.580142	0.537769	0.765452	0.959113	0.782306	0.726451	0.53445	0.985495	0.7032	0.829714	0.470753	0.546546	0.635506	0.787284	0.725383	0.489661	0.371957	0.429047	0.459663	0.0128196	0.678247	0.545742	0.555894	0.302168	0.934585	0.818701	0.530749	0.318103	0.708787	0.556547	1.01929	0.808027	0.76162	0.677583	0.386297	0.617056	0.868682	0.647714
Valine_2TMS	24.8281	26.6875	21.6857	16.493	20.2146	18.613	35.5381	32.5107	26.6854	26.0504	22.0532	18.1077	27.4153	18.8349	23.7152	22.03	20.6821	13.6895	37.5206	32.0942	29.3531	19.7767	18.4782	18.4953	24.5071	20.2137	18.6254	19.2181	14.9097	20.0208	24.6337	23.0141	18.3915	16.6183	9.67133	24.9903	22.0203	13.8911	13.1634	17.0727	13.4341	35.4364	29.6018	6.12517	20.4302	11.2253	17.3611	29.8752	20.3318
similar to Ditertbutylphenol (1TMS)122	0.151448	0.181205	0.144447	0.317485	0.300724	0.26276	0.196085	0.36263	0.206604	0.352762	0.24904	0.326284	0.216667	0.14816	0.33501	0.165758	0.257616	0.235839	0.217576	0.151456	0.208922	0.213968	0.25439	0.241155	0.222374	0.184528	0.170419	0.229089	0.216144	0.19405	0.291068	0.177747	0.23785	0.284475	0.161566	0.185761	0.162757	0.259708	0.194184	0.23687	0.201543	0.182024	0.522505	0.269188	0.181278	0.190861	0.244551	0.175274	0.195599
similar_to_Lumichrome_(2MeOX)_1333.91	0.216854	0.211453	0.289734	0.265962	0.287692	0.225207	0.249565	0.239851	0.254423	0.291373	0.281502	0.258699	0.219142	0.222903	0.3092	0.236206	0.249504	0.23027	0.254791	0.210385	0.251374	0.254192	0.29136	0.25978	0.230377	0.230326	0.18175	0.189492	0.231748	0.198652	0.295891	0.263175	0.23323	0.26057	0.222518	0.201665	0.219918	0.228562	0.221412	0.213269	0.22878	0.240741	0.287626	0.247548	0.250989	0.23649	0.240068	0.240593	0.26113
[truncated: 22 more columns]
