# Supplementary material for: Divergent skeletal muscle metabolite exchange in insulin‐like growth factor‐1‐stimulated myotubes and resistance‐exercised human muscle
Source: Exp Physiol. 2026 Jul 2;111(8):3784–99. doi: 10.1113/EP094096 (PMC13394801; doi:10.1113/EP094096)
Supplement: Supplementary file 2 — Supplementary Information 2: Metabolomics data and statistics, in vivo. [file EPH-111-3784-s001.xlsx]

## Sheet: Title page
Metabolic reprogramming during skeletal muscle hypertrophy in vitro and in vivo: Insights from IGF-1-stimulated myotubes and human arteriovenous metabolomics
Tim Havers, Moritz Eggelbusch, Marius Meinhold, Kira Sing, Rainer Okrojek, Anna Artati, Michael Witting, Dominik Lutter, Claire V. Kieker, Collin Starke, Tushar More, Karsten Hiller, Flemming Dela, Martin Schönfelder, André Kafka, Stephan Geisler, & Henning Wackerhage
This file contains the following supplemantary material:
Supplementary Table S1. Dietary plan
Supplementary Table S2. List of all annotated metabolites and statistics
Supplementary Table S3. List of all metabolites and statistics
Supplementary Table S4. List of all metabolite characteristics with fold change
Supplementary Table S5. Processed and annotated LC-HRMS metabolomics feature matrix

## Sheet: S1 Dietary plan
	Dietary Plan on the Day Before Blood Sampling
Description	Nutrition has an essential impact on metabolites in the body; therefore, it is absolutely necessary to follow this plan as closely as possible. You may also vary within the two options (e.g., breakfast from Option 1 and lunch from Option 2, etc.). Any deviations from this plan must be documented. If you are unable to follow the plan due to allergies or similar reasons, please inform us early so t…
		Female Option 1	Female Option 2	Male Option 1	Male Option 2
	Required calories	2000–2500 kcal	2000–2500 kcal	3000–3300 kcal	3000–3300 kcal
	Hydration	2–4 liters of water without carbonation throughout the day	2–4 liters of water without carbonation throughout the day	3–4 liters of water without carbonation throughout the day	3–4 liters of water without carbonation throughout the day
	1. Breakfast	2 slices whole-grain rye bread, 2 slices Emmental cheese, 1 banana, 10 g butter	Porridge (100 g oats, 300 ml milk) with banana	Porridge (150 g oats, 305 ml milk) with banana	3 slices whole-grain rye bread, 3 slices Emmental cheese, 1 banana, 10 g butter
	Strength training
	Lunch	Ad libitum	Ad libitum	Ad libitum	Ad libitum
	Snack	2× fruit	2× fruit	2× fruit	2× fruit
	Dinner	Spaghetti (150 g) with tomato sauce and tuna (in its own juice)	Spaghetti (150 g) with tomato sauce and tofu	Spaghetti (200 g) with tomato sauce and tuna (in its own juice)	Spaghetti (200 g) with tomato sauce and tofu
	10:00 pm snack	Small portion of dinner	Small portion of dinner	Small portion of dinner	Small portion of dinner

## Sheet: S2 Metabolites and statistics_a
Row	metabolite	super pathways	sub pathways	pRM_UT	log10_UT	pRM_TR	log10_TR	pRM_UT_fdr	pRM_TR_fdr	pRM_UT_fdr_anno	pRM_TR_fdr_anno	FC_UT	FC_TR	pFC	pFC_fdr	pFC_fdr_anno	formula	SMILES	InChI	InChIKey	ChEBI	KEGG	korrekte HMDB	HMDB
FTMETHILICPOS000001	2-amino-4-({2-[(2-amino-2-carboxyethyl)disulfanyl]-1-carboxyethyl}carbamoyl)butanoic acid	Peptide	Gamma-glutamyl Amino Acid	0.863926	0.0635234	0.638163	0.195069	0.974387	0.979744	0.973641	0.919439	-0.013974	0.0512784	0.624101	0.965561	0.994153	C11H19N3O7S2						HMDB0246700
FTMETHILICPOS000002	2-amino-4-{[2-(carbamoylamino)-1-carboxyethyl]carbamoyl}butanoic acid	Peptide	Tripeptide	0.624644	0.204368	0.0132998	1.87616	0.913429	0.969862	0.897553	0.76452	0.129741	-0.600857	0.0340381	0.946473	0.825047	C9H16N4O6
FTMETHILICPOS000003	3-[(3-oxodecan-2-yl)carbamoyl]propanoic acid	Lipid	Fatty Acid	0.0185794	1.73097	0.48273	0.316296	0.877611	0.969862	0.762128	0.890033	-0.40282	0.130884	0.0291592	0.946473	0.825047	C14H25NO4
FTMETHILICPOS000004	3-Methylhistidine	Amino Acid	Histidine Metabolism	0.116804	0.932544	0.901376	0.0450938	0.877611	0.996132	0.762128	0.963697	0.532305	-0.0473081	0.23864	0.946473	0.94067	C7H11N3O2						HMDB0000479
FTMETHILICPOS000005	4-(trimethylammonio)butanoate	Lipid	Lysine metabolism; Carnitine Synthesis	0.246893	0.607491	0.110149	0.958018	0.877611	0.969862	0.778784	0.803365	-0.0835794	-0.132869	0.61808	0.965561	0.994153	C7H15NO2						HMDB0001161
FTMETHILICPOS000006	5-Oxoproline	Amino Acid	Glutathione Metabolism	0.919456	0.0364692	0.757891	0.120393	0.984819	0.989287	0.973641	0.919439	0.0225501	0.0816367	0.861413	0.990118	0.994153	C5H7NO3						HMDB0000267
FTMETHILICPOS000007	Arginine	Amino Acid	Urea cycle; Arginine and Proline Metabolism	0.385993	0.41342	0.58118	0.235689	0.877611	0.972927	0.815634	0.919439	-0.340442	0.561517	0.398318	0.946473	0.994153	C6H14N4O2						HMDB0000517
FTMETHILICPOS000008	Asparagine	Amino Acid	Alanine and Aspartate Metabolism	0.201512	0.695699	0.622537	0.205835	0.877611	0.978791	0.762128	0.919439	-0.410958	-0.138989	0.501351	0.955933	0.994153	C4H8N2O3						HMDB0000168
FTMETHILICPOS000009	Aspartic acid	Amino Acid	Alanine and Aspartate Metabolism	0.201196	0.696381	0.113283	0.945836	0.877611	0.969862	0.762128	0.803365	0.207324	0.428108	0.433504	0.946473	0.994153	C4H7NO4						HMDB0000191
FTMETHILICPOS000010	Betaine	Amino Acid	Glycine, Serine and Threonine Metabolism	0.347373	0.459204	0.62113	0.206817	0.877611	0.978791	0.815634	0.919439	0.653001	0.875756	0.903523	0.994471	0.994153	C5H11NO2						HMDB0000043
FTMETHILICPOS000011	Citrulline	Amino Acid	Urea cycle; Arginine and Proline Metabolism	0.705316	0.151616	0.0991687	1.00363	0.932175	0.969862	0.931769	0.76452	-0.0606061	0.135253	0.265783	0.946473	0.94067	C6H13N3O3						HMDB0000904
FTMETHILICPOS000012	Creatine	Amino Acid	Creatine Metabolism	0.512928	0.289943	0.506143	0.295727	0.8903	0.969862	0.878138	0.905645	0.111568	0.172921	0.837411	0.988431	0.994153	C4H9N3O2						HMDB0000064
FTMETHILICPOS000013	creatinine	Amino Acid	Creatine Metabolism	0.71954	0.142945	0.180014	0.744694	0.935639	0.969862	0.932315	0.840851	0.0941762	0.374211	0.416787	0.946473	0.994153	C4H7N3O						HMDB0000562
FTMETHILICPOS000014	Cystine	Amino Acid	Methionine, Cysteine, SAM and Taurine Metabolism	0.603203	0.219537	0.188852	0.723878	0.908548	0.969862	0.897553	0.840851	-0.0343289	0.131541	0.152636	0.946473	0.94067	C6H12N2O4S2						HMDB0000192
FTMETHILICPOS000015	Dimethyl Arginine	Amino Acid	Urea cycle; Arginine and Proline Metabolism	0.28899	0.539116	0.134967	0.869774	0.877611	0.969862	0.812243	0.840851	-0.0696801	0.115489	0.0615391	0.946473	0.825047	C8H18N4O2						HMDB0251395
FTMETHILICPOS000016	Dimethyl Lysine	Amino Acid	Lysine Metabolism	0.850788	0.0701785	0.241809	0.616528	0.970469	0.969862	0.973641	0.840851	0.0164116	-0.0943806	0.336898	0.946473	0.994153	C8H18N2O2						HMDB0013287
FTMETHILICPOS000017	epsilon-(gamma-glutamyl)lysine	Peptide	Gamma-glutamyl Amino Acid	0.490066	0.309745	0.538147	0.269099	0.885183	0.971235	0.878138	0.912678	-0.0881127	-0.245407	0.697209	0.972298	0.994153	C11H21N3O5						HMDB0003869
FTMETHILICPOS000018	Gamma-Butyrobetaine	Lipid	Carnitine Metabolism	0.84392	0.0736989	0.00986119	2.00607	0.968268	0.969862	0.973641	0.76452	0.0742327	0.779038	0.0783096	0.946473	0.825047	C7H15NO2						HMDB0001161
FTMETHILICPOS000019	gamma-Glu-Gln	Peptide	Gamma-glutamyl Amino Acid	0.647842	0.188531	0.358682	0.445291	0.918432	0.969862	0.901478	0.840851	0.254102	0.431835	0.799498	0.985302	0.994153	C10H17N3O6						HMDB0011738
FTMETHILICPOS000020	Glutamic acid	Amino Acid	Glutamate Metabolism	0.361577	0.4418	0.222224	0.653209	0.877611	0.969862	0.815634	0.840851	-0.801011	-0.867153	0.948881	0.997076	0.994153	C5H9NO4						HMDB0000148
FTMETHILICPOS000021	Glutamine	Amino Acid	Glutamate Metabolism	0.595555	0.225078	0.586609	0.231651	0.907578	0.973356	0.897553	0.919439	-0.0990335	-0.122195	0.934645	0.996254	0.994153	C5H10N2O3						HMDB0000641
FTMETHILICPOS000022	Glycine	Amino Acid	Primary Bile Acid Metabolism; Glycine, Serine and Threonine Metabolism; Lysin Metabolism	0.771491	0.112669	0.0338462	1.47049	0.950482	0.969862	0.964363	0.76452	0.0625628	-0.333551	0.123675	0.946473	0.926399	C2H5NO2						HMDB0000123
FTMETHILICPOS000023	GSH	Amino Acid	Glutathione Metabolism	0.803073	0.095245	0.73242	0.13524	0.957779	0.987492	0.973641	0.919439	0.0603107	-0.0720166	0.673594	0.970194	0.994153	C10H17N3O6S						HMDB0000125
FTMETHILICPOS000024	Histidine	Amino Acid	Histidine Metabolism	0.216262	0.665019	0.663965	0.177855	0.877611	0.982238	0.778784	0.919439	0.657381	-0.309684	0.265695	0.946473	0.94067	C6H9N3O2						HMDB0000177
FTMETHILICPOS000025	Hydroxyproline	Amino Acid	Arginine and Proline Metabolism	0.252525	0.597696	0.0657153	1.18233	0.877611	0.969862	0.778784	0.76452	-0.313248	-0.125566	0.473674	0.950056	0.994153	C5H9NO3						HMDB0000725
FTMETHILICPOS000027	Isoleucine	Amino Acid	Leucine, Isoleucine and Valine Metabolism	0.104143	0.98237	0.153665	0.813424	0.877611	0.969862	0.762128	0.840851	-0.296547	-0.148743	0.426941	0.946473	0.994153	C6H13NO2						HMDB0000172
FTMETHILICPOS000028	Kynurenine	Amino Acid	Tryptophan Metabolism	0.174159	0.759055	0.869572	0.0606946	0.877611	0.995388	0.762128	0.946582	0.445454	0.0986626	0.6002	0.96467	0.994153	C10H12N2O3						HMDB0000684
FTMETHILICPOS000029	Leucine	Amino Acid	Leucine, Isoleucine, and Valine Metabolism	0.0256752	1.59049	0.318987	0.496227	0.877611	0.969862	0.762128	0.840851	0.240315	0.732691	0.48245	0.953176	0.994153	C6H13NO2						HMDB0000687
FTMETHILICPOS000030	Lysine	Amino Acid	Lysine Metabolism	0.535813	0.270987	0.702379	0.153429	0.895711	0.983708	0.878138	0.919439	-0.068615	0.0302325	0.457898	0.94905	0.994153	C6H14N2O2						HMDB0000182
FTMETHILICPOS000031	Methionine	Amino Acid	Methionine, Cysteine, SAM and Taurine Metabolism	0.363649	0.439318	0.0878316	1.05635	0.877611	0.969862	0.815634	0.76452	-0.0941543	0.202531	0.0527647	0.946473	0.825047	C5H11NO2S						HMDB0000696
FTMETHILICPOS000032	Methylarginine	Amino Acid	Arginine and Proline Metabolism	0.894874	0.0482383	0.451808	0.345046	0.981584	0.969862	0.973641	0.868247	0.0360708	0.104472	0.818819	0.987521	0.994153	C7H16N4O2						HMDB0249970
FTMETHILICPOS000034	N-Acetyl-leucyl-leucine	Amino Acid	Leucine, Isoleucine and Valine Metabolism	0.401168	0.396674	0.16706	0.777128	0.878388	0.969862	0.825767	0.840851	0.185095	-0.365612	0.100982	0.946473	0.882938	C14H26N2O4					C11333
FTMETHILICPOS000035	Ornithine	Amino Acid	Urea cycle; Arginine and Proline Metabolism	0.497118	0.303541	0.201478	0.695772	0.887946	0.969862	0.878138	0.840851	-0.240949	-0.325188	0.838019	0.988431	0.994153	C5H12N2O2						HMDB0000214
FTMETHILICPOS000036	Phenylalanine	Amino Acid	Phenylalanine and Tyrosine Metabolism	0.369407	0.432495	0.363381	0.439638	0.877611	0.969862	0.815634	0.840851	-0.574895	0.390106	0.200901	0.946473	0.94067	C9H11NO2						HMDB0000159
FTMETHILICPOS000037	Phe-Trp	Peptide	Dipeptide Metabolism	0.198402	0.702454	0.746237	0.127123	0.877611	0.988228	0.762128	0.919439	-0.966662	0.0713147	0.16445	0.946473	0.94067	C20H21N3O3						HMDB0029006
FTMETHILICPOS000038	Proline	Amino Acid	Urea cycle; Arginine and Proline Metabolism	0.563603	0.249027	0.504636	0.297022	0.901246	0.969862	0.897327	0.905645	0.129672	0.119987	0.972115	0.99861	0.994153	C5H9NO2						HMDB0000162
FTMETHILICPOS000039	Proline Betaine	Xenobiotics	Food Component/Plant	0.611407	0.213669	0.256842	0.590333	0.910403	0.969862	0.897553	0.840851	0.329182	0.375881	0.946674	0.996895	0.994153	C7H13NO2						HMDB0004827
FTMETHILICPOS000040	Prolylglycine	Peptide	Dipeptide Metabolism	0.899912	0.0457997	0.74376	0.128567	0.98224	0.988228	0.973641	0.919439	-0.027257	0.0840852	0.735256	0.975654	0.994153	C7H12N2O3						HMDB0011178
FTMETHILICPOS000041	Sarcosine	Amino Acid	Glycine, Serine and Threonine Metabolism	0.24458	0.611579	0.346937	0.459749	0.877611	0.969862	0.778784	0.840851	-0.111259	0.0760992	0.126296	0.946473	0.926399	C3H7NO2						HMDB0000271
FTMETHILICPOS000042	Serine	Amino Acid	Glycine, Serine and Threonine Metabolism	0.49401	0.306265	0.0763342	1.11728	0.886885	0.969862	0.878138	0.76452	0.107427	0.27776	0.403237	0.946473	0.994153	C3H7NO3						HMDB0000187
FTMETHILICPOS000043	Threonine	Amino Acid	Glycine, Serine and Threonine Metabolism	0.0340469	1.46792	0.067412	1.17126	0.877611	0.969862	0.762128	0.76452	0.229194	0.246825	0.901113	0.994268	0.994153	C4H9NO3						HMDB0000167
FTMETHILICPOS000044	Trimethyllysine	Amino Acid	Lysine Metabolism	0.497916	0.302844	0.53232	0.273827	0.8882	0.970547	0.878138	0.912678	-0.142009	0.0905297	0.351113	0.946473	0.994153	C9H20N2O2						HMDB0001325
FTMETHILICPOS000045	Tryptophan	Amino Acid	Tryptophan Metabolism	0.485837	0.313509	0.759924	0.11923	0.884334	0.989697	0.878138	0.919439	-0.0407667	-0.0144274	0.717341	0.973604	0.994153	C11H12N2O2						HMDB0000929
FTMETHILICPOS000046	Tyrosine	Amino Acid	Tyrosine Metabolism	0.0124343	1.90538	0.0686016	1.16367	0.877611	0.969862	0.762128	0.76452	0.255257	0.281601	0.860075	0.990033	0.994153	C9H11NO3						HMDB0000158
FTMETHILICPOS000047	Valine	Amino Acid	Leucine, Isoleucine and Valine Metabolism	0.168387	0.77369	0.240251	0.619336	0.877611	0.969862	0.762128	0.840851	-0.667169	0.252864	0.0729505	0.946473	0.825047	C5H11NO2						HMDB0000883
FTMETHILICPOS000048	Cadaverine	Amino Acid	Lysine Metabolism; Glutathione Metabolism;	0.894323	0.0485058	0.526874	0.278293	0.981528	0.970148	0.973641	0.912678	0.0529522	0.150297	0.82971	0.987748	0.994153	C5H14N2						HMDB0002322
FTMETHILICPOS000051	Spermine	Amino Acid	Polyamine Metabolism	0.23362	0.63149	0.31201	0.505832	0.877611	0.969862	0.778784	0.840851	0.483423	0.383032	0.845354	0.988957	0.994153	C10H26N4						HMDB0001256
FTMETHILICPOS000052	Carnitine (C0)	Lipid	Short Chain Acylcarnitines	0.216266	0.665012	0.122547	0.911697	0.877611	0.969862	0.778784	0.803365	0.169267	0.205884	0.830871	0.987748	0.994153	C7H15NO3						HMDB0000062
FTMETHILICPOS000053	Decanoyl Carnitine (C10:0)	Lipid	Medium chain Acylcarnitines	0.403086	0.394602	0.268086	0.571726	0.878388	0.969862	0.825767	0.840851	-0.089369	0.0997377	0.16732	0.946473	0.94067	C17H33NO4						HMDB00651
FTMETHILICPOS000054	Decadienoyl Carnitine (C10:2)	Lipid	Medium chain Acylcarnitines	0.506352	0.295548	0.744639	0.128054	0.889531	0.988228	0.878138	0.919439	-0.158575	-0.109471	0.902291	0.994268	0.994153	C17H29NO4						HMDB0241108
FTMETHILICPOS000056	Tridecanoyl Carnitine (C13:0)	Lipid	Fatty Acid Metabolism (Acyl Carnitine)	0.62965	0.200901	0.815526	0.088562	0.914571	0.993556	0.897553	0.919439	-0.39613	-0.193754	0.858823	0.990033	0.994153	C20H39NO4						HMDB0241308
FTMETHILICPOS000057	Tetradecanoyl Carnitine (C14:0)	Lipid	Long Chain Acylcarnitines	0.200752	0.69734	0.19104	0.718875	0.877611	0.969862	0.762128	0.840851	-0.506957	0.382861	0.0650284	0.946473	0.825047	C21H41NO4						HMDB0005066
FTMETHILICPOS000060	Hydroxyhexadecadienoyl Carnitine (C16:2;OH)	Lipid	Long Chain Acylcarnitines	0.334331	0.475823	0.5777	0.238298	0.877611	0.972927	0.815634	0.919439	-0.177616	0.0805443	0.25853	0.946473	0.94067	C23H41NO5						HMDB0240762
FTMETHILICPOS000062	Octadecadienoyl Carnitine (C18:2)	Lipid	Long Chain Acylcarnitines	0.181744	0.740541	0.824808	0.0836472	0.877611	0.993556	0.762128	0.919439	-0.300308	-0.0253923	0.24949	0.946473	0.94067	C25H45NO4				CHEBI:84098
FTMETHILICPOS000063	Acetyl carnitine (C2:0)	Lipid	Fatty Acid Metabolism(Acyl Carnitine)	0.519838	0.284132	0.0981071	1.0083	0.893212	0.969862	0.878138	0.76452	0.127601	-0.229263	0.131404	0.946473	0.926399	C9H17NO4						HMDB0000201
FTMETHILICPOS000064	Propionyl Carnitine (C3:0)	Lipid	Fatty Acid Metabolism (also BCAA Metabolism)	0.0600448	1.22152	0.774916	0.110745	0.877611	0.990823	0.762128	0.919439	-0.567486	-0.100795	0.284772	0.946473	0.943908	C10H19NO4						HMDB0000824
FTMETHILICPOS000065	Butyryl Carnitine (C4:0)	Lipid	Fatty Acid Metabolism (also BCAA Metabolism)	0.104227	0.982019	0.431197	0.365324	0.877611	0.969862	0.762128	0.853713	-0.846446	-0.0542777	0.101762	0.946473	0.882938	C11H21NO4						HMDB0002013
FTMETHILICPOS000066	Hydroxybutyryl Carnitine (C4:0;OH)	Lipid	Short Chain Acylcarnitines	0.391579	0.40718	0.198808	0.701567	0.877611	0.969862	0.815634	0.840851	0.308325	0.415368	0.812227	0.987007	0.994153	C11H21NO5						HMDB0013127
FTMETHILICPOS000067	Isovaleryl Carnitine / Valeryl Carnitine (C5:0)	Amino Acid	Leucine, Isoleucine and Valine Metabolism	0.164511	0.783804	0.666427	0.176248	0.877611	0.982368	0.762128	0.919439	-0.211181	-0.0541996	0.39819	0.946473	0.994153	C12H23NO4						HMDB0000688
FTMETHILICPOS000068	3-hydroxyisovalerylcarnitine	Amino Acid	Leucine, Isoleucine and Valine Metabolism	0.117563	0.92973	0.00100446	2.99807	0.877611	0.969862	0.762128	0.296316	0.190849	0.376	0.155291	0.946473	0.94067	C12H23NO5						HMDB0061189
FTMETHILICPOS000069	Tiglyl carnitine (C5:1)	Lipid	Short Chain Acylcarnitines	0.303119	0.518387	0.357967	0.446157	0.877611	0.969862	0.812243	0.840851	0.180344	-0.256204	0.175414	0.946473	0.94067	C12H21NO4						HMDB0002366
FTMETHILICPOS000071	Heptanoyl Carnitine (C7:0)	Lipid	Fatty Acid Metabolism; Acyl Carnitine	0.909934	0.0409903	0.281714	0.550192	0.984344	0.969862	0.973641	0.840851	0.0173804	-1.00358	0.258833	0.946473	0.94067	C14H27NO4						HMDB0013238
FTMETHILICPOS000073	Hydroxyoctanoyl Carnitine (C8:0;OH)	Lipid	Fatty Acid Metabolism (Acylcarnitine, Medium-chain, Hydroxy)	0.0240979	1.61802	0.155424	0.808483	0.877611	0.969862	0.762128	0.840851	0.572937	0.540189	0.933371	0.996254	0.994153	C15H29NO5						HMDB0061634
FTMETHILICPOS000074	Nonanoyl Carnitine (C9:0)	Lipid	Fatty Acid Metabolism (Acylcarnitine)	0.963356	0.016213	0.168298	0.77392	0.993227	0.969862	0.978328	0.840851	-0.0141331	-0.281133	0.454464	0.947566	0.994153	C16H31NO4						HMDB0013288
FTMETHILICPOS000075	Suberoyl Carnitine (C8:0-DC)	Lipid	Fatty Acid Metabolism(Acyl Carnitine)	0.975012	0.0109901	0.694468	0.158348	0.994554	0.983331	0.978328	0.919439	0.006306	0.0705195	0.807649	0.986456	0.994153	C15H27NO6						HMDB0240724
FTMETHILICPOS000076	Choline	Lipid	Phospholipid Metabolism	0.895404	0.0479808	0.298944	0.52441	0.981761	0.969862	0.973641	0.840851	-0.0155626	0.0861278	0.470436	0.949745	0.994153	C5H13NO						HMDB0000097
FTMETHILICPOS000077	1-Methylnicotinamide	Cofactors and Vitamins	Nicotinate and Nicotinamide Metabolism	0.685694	0.163869	0.951412	0.0216315	0.926395	0.998977	0.927651	0.978937	-0.0568254	0.00776834	0.727684	0.975238	0.994153	C7H9N2O					C02918	HMDB0000699
FTMETHILICPOS000078	Glycerophosphorylcholine	Lipid	Phospholipid Metabolism	0.521078	0.283098	0.54966	0.259906	0.893241	0.971959	0.878138	0.919439	0.175111	0.0939356	0.789047	0.98415	0.994153	C8H20NO6P						HMDB0000086
FTMETHILICPOS000079	Guanidinoacetate	Amino Acid	Creatine Metabolism	0.370101	0.43168	0.763948	0.116936	0.877611	0.990444	0.815634	0.919439	-0.0676767	0.0358763	0.45406	0.947566	0.994153	C3H7N3O2						HMDB0000128
FTMETHILICPOS000080	Hypoxanthine	Nucleotide	Purine Metabolism, (Hypo)Xanthine/Inosine containing	0.0589994	1.22915	0.969692	0.0133663	0.877611	0.999627	0.762128	0.983021	-0.29636	-0.0099853	0.330706	0.946473	0.994153	C5H4N4O						HMDB0000157
FTMETHILICPOS000081	N-(3-acetamidopropyl)pyrrolidin-2-one	Amino Acid	Polyamine Metabolism	0.23589	0.627291	0.0395988	1.40232	0.877611	0.969862	0.778784	0.76452	0.198001	-0.693829	0.0126402	0.946473	0.825047	C9H16N2O2						HMDB0061384
FTMETHILICPOS000082	Pantothenic acid	Cofactors and Vitamins	Pantothenate and CoA Metabolism	0.0736592	1.13277	0.782024	0.10678	0.877611	0.991071	0.762128	0.919439	-0.608709	-0.0900145	0.239802	0.946473	0.94067	C9H17NO5						HMDB0000210
FTMETHILICPOS000083	Phosphocholine	Lipid	Phospholipid Metabolism	0.337613	0.47158	0.369747	0.432095	0.877611	0.969862	0.815634	0.840851	-0.0931204	0.499495	0.279227	0.946473	0.94067	C5H14NO4P						HMDB0001565
FTMETHILICPOS000084	Trigonelline	Cofactors and Vitamins	Nicotinate and Nicotinamide Metabolism	0.282567	0.548879	0.160758	0.793827	0.877611	0.969862	0.809293	0.840851	-0.0916028	0.109637	0.0757659	0.946473	0.825047	C7H7NO2						HMDB0000875
FTMETHILICPOS000085	Trimethylamine N-oxide	Lipid	Phospholipid Metabolism	0.0447662	1.34905	0.332402	0.478336	0.877611	0.969862	0.762128	0.840851	0.702433	0.281528	0.296164	0.946473	0.962684	C3H9NO						HMDB0000925
FTMETHILICPOS000086	Uric acid	Nucleotide	Purine Metabolism, (Hypo)Xanthine/Inosine containing	0.435775	0.360738	0.317671	0.498023	0.879057	0.969862	0.857024	0.840851	0.278968	0.341834	0.893176	0.992906	0.994153	C5H4N4O3						HMDB0000289
FTMETRPNEG0050	hydroxyisobutyric acid	Amino Acid	Leucine, Isoleucine and Valine Metabolism	0.727281	0.138298	0.907575	0.0421176	0.937355	0.996202	0.932315	0.966551	0.136855	-0.037391	0.72582	0.975184	0.994153	C4H8O3						HMDB0000729
FTMETRPNEG0082	7H-purine	Nucleotide	Purine Metabolism	0.00941808	2.02604	0.765981	0.115782	0.877611	0.990444	0.762128	0.919439	0.242812	-0.0206693	0.0147631	0.946473	0.825047	C5H4N4					C15587	HMDB0001366
FTMETRPNEG0090	4-Methylcatechol	Xenobiotics	Benzoate Metabolism	0.198995	0.701157	0.0445228	1.35142	0.877611	0.969862	0.762128	0.76452	1.483	1.90722	0.726649	0.975184	0.994153	C7H8O2						HMDB0000873
FTMETRPNEG0109	4-Nitrophenol	Xenobiotics	Benzoate Metabolism	0.756451	0.121219	0.572498	0.242226	0.946013	0.972528	0.953646	0.919439	0.0426118	0.165637	0.695695	0.972298	0.994153	C6H5NO3						HMDB0001232
FTMETRPNEG0184	phenyllactic acid	Amino Acid	Phenylalanine and Tyrosine Metabolism	0.652711	0.185279	0.714986	0.145703	0.91979	0.985559	0.903989	0.919439	-0.102982	-0.0731368	0.919598	0.996254	0.994153	C9H10O3						HMDB0000779
FTMETRPNEG0205	P-Toluenesulfonic acid	Xenobiotics	Chemical	0.822304	0.0849678	0.795054	0.0996033	0.962276	0.991841	0.973641	0.919439	0.435103	0.599346	0.955502	0.997686	0.994153	C7H8O3S						HMDB0059933
FTMETRPNEG0207	2-Furylacetic acid	Xenobiotics	Chemical	0.959441	0.0179818	0.0831159	1.08032	0.992352	0.969862	0.978328	0.76452	-0.00188445	0.137843	0.0882075	0.946473	0.839394	C6H6O3				CHEBI:178061
FTMETRPNEG0227	N-benzoylglycine	Xenobiotics	Benzoate Metabolism	0.884905	0.0531036	0.0141099	1.85048	0.97942	0.969862	0.973641	0.76452	-0.0469201	-0.435638	0.269482	0.946473	0.94067	C9H9NO3						HMDB0000714
FTMETRPNEG0300	citric acid	Energy	TCA Cycle	0.521462	0.282778	0.687482	0.162739	0.893307	0.983242	0.878138	0.919439	-0.336424	-0.211697	0.862316	0.990118	0.994153	C6H8O7						HMDB0000094
FTMETRPNEG0354	acetoacetic acid	Lipid	Ketone Bodies	0.260477	0.584231	0.414248	0.382739	0.877611	0.969862	0.784088	0.853713	-0.100205	-0.0924604	0.954438	0.99767	0.994153	C4H6O3						HMDB0000060
FTMETRPNEG0356	Val-Ser	Peptide	Dipeptide Metabolism	0.59843	0.222986	0.248822	0.604112	0.90803	0.969862	0.897553	0.840851	0.206998	0.58692	0.532808	0.958645	0.994153	C8H16N2O4						HMDB0029136
FTMETRPNEG0364	N-(2-methylbutanoyl)glycine	Amino Acid	Leucine, Isoleucine and Valine Metabolism	0.580685	0.236059	0.38177	0.418199	0.904966	0.969862	0.897553	0.840851	0.238494	0.306402	0.898628	0.993794	0.994153	C7H13NO3						HMDB0000339
FTMETRPNEG0377	N-ACETYL-L-PHENYLALANINE	Amino Acid	Phenylalanine Metabolism	0.163844	0.785569	0.0991537	1.00369	0.877611	0.969862	0.762128	0.76452	0.127325	0.164388	0.755718	0.97882	0.994153	C11H13NO3						HMDB0000512
FTMETRPNEG0404	Indoxyl sulfate	Amino Acid	Tryptophan Metabolism	0.0723004	1.14086	0.653682	0.184633	0.877611	0.981901	0.762128	0.919439	-0.10024	0.370246	0.560562	0.961044	0.994153	C8H7NO4S						HMDB0000682
FTMETRPNEG0428	3-hydroxylauric acid	Lipid	Fatty Acid, Monohydroxy	0.360363	0.44326	0.570316	0.243885	0.877611	0.972528	0.815634	0.919439	-0.393746	-0.585269	0.858719	0.990033	0.994153	C12H24O3						HMDB0000387
FTMETRPNEG0437	hypotaurine	Amino Acid	Methionine, Cysteine, SAM and Taurine Metabolism	0.707513	0.150266	0.637116	0.195782	0.932955	0.979674	0.931769	0.919439	0.087335	0.121183	0.919956	0.996254	0.994153	C2H7NO2S						HMDB0000965
FTMETRPNEG0584	3-hydroxytetradecanoic acid	Lipid	Fatty Acid Metabolism	0.0293658	1.53216	0.278127	0.555757	0.877611	0.969862	0.762128	0.840851	0.247336	0.359211	0.727435	0.975225	0.994153	C14H28O3						HMDB0061656
FTMETRPNEG0594	bromophenylalanine	Amino Acid	Phenylalanine Metabolism	0.907589	0.0421107	0.12239	0.912252	0.984004	0.969862	0.973641	0.803365	-0.0287202	0.164579	0.461821	0.949745	0.994153	C9H10BrNO2				CHEBI:166660
FTMETRPNEG0596	N-acetyl-L-histidine	Amino Acid	Histidine Metabolism	0.514155	0.288906	0.802999	0.0952852	0.890582	0.992265	0.878138	0.919439	0.153515	-0.0352159	0.480853	0.952431	0.994153	C8H11N3O3						HMDB0032055
FTMETRPNEG0659	2,6-Di-tert-butyl-4-nitrophenol	Xenobiotics	Benzoate Metabolism	0.280268	0.552427	0.950941	0.0218465	0.877611	0.998844	0.809293	0.978937	-0.0888206	0.0502926	0.862754	0.990184	0.994153	C14H21NO3
FTMETRPNEG0686	hexadecanoic acid / palmitic acid	Lipid	Fatty Acid Metabolism	0.0196433	1.70679	0.302969	0.518602	0.877611	0.969862	0.762128	0.840851	0.759728	-0.433063	0.021977	0.946473	0.825047	C16H32O2						HMDB0000220
FTMETRPNEG0813	ferulic acid 4-sulfate	Xenobiotics	Benzoate Metabolism	0.918239	0.0370441	0.94146	0.0261979	0.984752	0.997781	0.973641	0.977925	0.0139297	0.0181799	0.987734	0.999219	0.994477	C10H10O7S						HMDB0029200
FTMETRPNEG0851	(9Z,11E,13E)-octadeca-9,11,13-trienoic acid	Lipid	Fatty acid metabolism	0.640182	0.193696	0.299819	0.523142	0.917128	0.969862	0.899304	0.840851	0.303466	-0.268714	0.403444	0.946473	0.994153	C18H30O2						HMDB0248208
FTMETRPNEG0852	alpha-linolenic acid	Lipid	Fatty Acid Metabolism; Unsaturated; Alpha Linolenic Acid and Linoleic Acid Metabolism	0.133066	0.875932	0.999453	0.00023771	0.877611	0.999974	0.762128	0.999453	0.276157	9.72859e-05	0.211755	0.946473	0.94067	C18H30O2						HMDB0001388
FTMETRPNEG0871	9-cis,11-trans-octadecadienoic acid	Lipid	Fatty acid Metabolism; unsaturated	0.20806	0.681812	0.38425	0.415386	0.877611	0.969862	0.776932	0.840851	0.19923	0.0791704	0.479546	0.952417	0.994153	C18H32O2						HMDB0003797
FTMETRPNEG0919	hexadecanedioic acid	Lipid	Fatty Acid Metabolism	0.635893	0.196616	0.619566	0.207912	0.915398	0.978569	0.897553	0.919439	0.0389589	-0.0728681	0.497128	0.955449	0.994153	C16H30O4						HMDB0000672
FTMETRPNEG0946	2-oxoglutaric acid / alpha-ketoglutaric acid	Energy	TCA Cycle	0.0732276	1.13532	0.125338	0.901919	0.877611	0.969862	0.762128	0.803795	0.596565	-0.226313	0.018777	0.946473	0.825047	C5H6O5					C00026	HMDB0000208
FTMETRPNEG0990	FA 18:2+1O	Lipid	Fatty Acid, Monohydroxy	0.17932	0.746372	0.852904	0.0690996	0.877611	0.994229	0.762128	0.935114	0.533769	0.147763	0.654172	0.968634	0.994153	C18H32O3
FTMETRPNEG1006	ricinoleic acid	Lipid	Fatty Acid Metabolism; unsaturated	0.253846	0.59543	0.28451	0.545903	0.877611	0.969862	0.778784	0.840851	-0.118477	-0.0995642	0.883612	0.992596	0.994153	C18H34O3						HMDB0034297
FTMETRPNEG2201	glycoursodeoxycholic acid	Lipid	Secondary Bile Acid Metabolism	0.843699	0.0738126	0.855867	0.0675937	0.968164	0.994254	0.973641	0.935114	0.0139185	-0.0261467	0.798611	0.98494	0.994153	C26H43NO5						HMDB0000708
FTMETRPNEG2247	LPE 16:0	Lipid	Lysolipid	0.234178	0.630454	0.0885682	1.05272	0.877611	0.969862	0.778784	0.76452	0.153022	-0.802271	0.0387227	0.946473	0.825047	C21H44NO7P						HMDB0011503
FTMETRPNEG2744	quinolinic acid	Cofactors and Vitamins	Nicotinate and Nicotinamide Metabolism	0.242185	0.615853	0.0709336	1.14915	0.877611	0.969862	0.778784	0.76452	0.180018	0.704213	0.160078	0.946473	0.94067	C7H5NO4						HMDB0000232
FTMETRPPOS001319	3,3-dimethylglutaric acid	Lipid	Fatty acid metabolism; Branched	0.734806	0.133827	0.587687	0.230854	0.939887	0.973356	0.93309	0.919439	-0.126536	-0.130571	0.99255	0.999394	0.995926	C7H12O4						HMDB0002441
FTMETRPPOS001760	Caffeine	Xenobiotics	Xanthine Metabolism	0.297477	0.526547	0.429198	0.367342	0.877611	0.969862	0.812243	0.853713	-0.101946	-0.16114	0.782923	0.98318	0.994153	C8H10N4O2						HMDB0001847
FTMETRPPOS002025	LPC 18:3	Lipid	Lysolipid	0.364749	0.438006	0.39077	0.408079	0.877611	0.969862	0.815634	0.847626	0.056594	0.096788	0.74247	0.977369	0.994153	C26H48NO7P						HMDB0010388
FTMETRPPOS002716	d4-GDCA	Xenobiotics	Internal Standards	0.111976	0.950876	0.169204	0.771589	0.877611	0.969862	0.762128	0.840851	0.169957	0.268981	0.620543	0.965561	0.994153	C26H39D4NO5
FTMETRPPOS003772	gamma-Glu-Val	Peptide	Gamma-glutamyl Amino Acid	0.51229	0.290484	0.0210662	1.67641	0.8903	0.969862	0.878138	0.76452	-0.0781644	0.273107	0.0299168	0.946473	0.825047	C10H18N2O5						HMDB0011172
FTMETRPPOS003953	Norvaline	Amino Acid	Leucine, Isoleucine and Valine Metabolism	0.804905	0.0942553	0.784552	0.105378	0.958517	0.991071	0.973641	0.919439	-0.0590024	-0.051124	0.978786	0.999106	0.994153	C5H11NO2						HMDB0013716
FTMETRPPOS004908	decanoic acid	Lipid	Medium Chain Fatty Acid	0.720766	0.142206	0.952389	0.0211855	0.936192	0.99907	0.932315	0.978937	-0.0361811	0.0218275	0.875938	0.992579	0.994153	C10H20O2						HMDB0000511
FTMETRPPOS005268	Quinolone	Xenobiotics	Chemical	0.736983	0.132543	0.933258	0.0299984	0.940818	0.996462	0.93309	0.97283	0.0975342	-0.0131696	0.731824	0.975357	0.994153	C9H7NO						HMDB0033731
FTMETRPPOS005638	gamma-Glu-Leu	Peptide	Gamma-glutamyl Amino Acid	0.931302	0.0309095	0.679868	0.167576	0.987379	0.983242	0.973641	0.919439	-0.00737196	0.0509963	0.691204	0.972199	0.994153	C11H20N2O5						HMDB0011171
FTMETRPPOS005816	orotic acid	Nucleotide	Pyrimidine Metabolism, Orotate containing	0.381012	0.419061	0.884955	0.0530789	0.877611	0.996132	0.815634	0.959786	-0.847858	0.144142	0.463524	0.949745	0.994153	C5H4N2O4						HMDB0000226
FTMETRPPOS005895	Alanyl-Tyrosine	Peptide	Dipeptide Metabolism	0.255673	0.592316	0.672108	0.172561	0.877611	0.983242	0.778784	0.919439	-0.0884473	-0.0574832	0.836901	0.988431	0.994153	C12H16N2O4						HMDB0304776
FTMETRPPOS006054	crotonic acid	Lipid	Fatty acid Metabolism; unsaturated	0.200172	0.698598	0.222693	0.652294	0.877611	0.969862	0.762128	0.840851	0.271402	-0.28743	0.0719858	0.946473	0.825047	C4H6O2						HMDB0010720
FTMETRPPOS006132	cotinine	Xenobiotics	Tobacco Metabolite	0.671488	0.172962	0.469628	0.328246	0.922865	0.969862	0.925649	0.882421	-0.083213	-0.144468	0.820711	0.987521	0.994153	C10H12N2O						HMDB0001046
FTMETRPPOS006327	Alanyl-Methionine	Peptide	Dipeptide Metabolism	0.901028	0.0452619	0.777316	0.109403	0.98224	0.991037	0.973641	0.919439	0.0347582	0.103234	0.8789	0.992596	0.994153	C8H16N2O3S				CHEBI:73806		HMDB0028693
FTMETRPPOS006404	Gly-D-Thr	Peptide	Dipeptide Metabolism	0.789148	0.102841	0.704028	0.15241	0.954029	0.983708	0.973641	0.919439	-0.0408077	-0.0842692	0.868484	0.991009	0.994153	C6H12N2O4				CHEBI:73896
FTMETRPPOS006535	indole-3-carbaldehyde	Amino Acid	Tryptophan Metabolism	0.87988	0.0555764	0.991477	0.00371751	0.977791	0.999974	0.973641	0.994849	0.0745339	0.00303343	0.897902	0.993794	0.994153	C9H7NO						HMDB0029737
FTMETRPPOS006562	1H-indole-3-carboxamide	Amino Acid	Tryptophan Metabolism	0.388833	0.410237	0.720351	0.142456	0.877611	0.985843	0.815634	0.919439	0.244018	-0.0839427	0.360612	0.946473	0.994153	C9H8N2O
FTMETRPPOS007113	L-thioproline	Amino Acid	Cysteine, Methionine, SAM and Taurine Metabolism	0.617226	0.209556	0.770619	0.11316	0.911964	0.990444	0.897553	0.919439	0.107431	0.085239	0.949904	0.99725	0.994153	C4H7NO2S						HMDB0062164
FTMETRPPOS007192	2-Piperidone	Xenobiotics	Food Component/Plant	0.533895	0.272544	0.249311	0.603259	0.895711	0.969862	0.878138	0.840851	-0.0437372	0.157426	0.17661	0.946473	0.94067	C5H9NO						HMDB0011749
FTMETRPPOS007430	3-hydroxymandelic acid	Amino Acid	Phenylalanine and Tyrosine Metabolism	0.332723	0.477918	0.925178	0.0337749	0.877611	0.996202	0.815634	0.97283	-0.348375	-0.024094	0.446709	0.946473	0.994153	C8H8O4						HMDB0000750
FTMETRPPOS007986	3-Formylindole	Xenobiotics	Food Component/Plant	0.448813	0.347935	0.282892	0.54838	0.880387	0.969862	0.858829	0.840851	0.962938	0.74685	0.875203	0.992513	0.994153	C9H7NO						HMDB0029737
FTMETRPPOS008706	2-Mercaptobenzothiazole	Xenobiotics	Chemical	0.0677577	1.16904	0.119596	0.922284	0.877611	0.969862	0.762128	0.803365	-0.232044	-0.28093	0.797893	0.98494	0.994153	C7H5NS2						HMDB0030524
FTMETRPPOS008787	Biliverdin	Cofactors and Vitamins	Hemoglobin and Porphyrin Metabolism	0.684136	0.164858	0.0981647	1.00804	0.925787	0.969862	0.927651	0.76452	-0.199218	0.336033	0.302625	0.946473	0.966768	C33H34N4O6						HMDB0001008
FTMETRPPOS008875	Hydroxyhexadecanoyl carnitine (C16:0;OH)	Lipid	Long Chain Acylcarnitines	0.644293	0.190917	0.0582299	1.23485	0.917842	0.969862	0.900789	0.76452	0.202786	-0.907254	0.0753593	0.946473	0.825047	C23H45NO5						HMDB0013336
FTMETRPPOS008950	2-Hydroxyadipic acid	Lipid	Fatty Acid, Dicarboxylate	0.14905	0.826669	0.0157946	1.80149	0.877611	0.969862	0.762128	0.76452	-0.43201	-0.400268	0.913883	0.996034	0.994153	C6H10O5						HMDB0000321
FTMETRPPOS010110	3-amino-3-(4-hydroxyphenyl)propanoic acid	Amino Acid	Tyrosine Metabolism	0.130688	0.883765	0.803019	0.0952739	0.877611	0.992265	0.762128	0.919439	0.482293	0.0527814	0.233002	0.946473	0.94067	C9H11NO3					C04368	HMDB0003831
FTMETRPPOS010236	LPC 18:2	Lipid	Lysolipid	0.126256	0.898746	0.337895	0.471219	0.877611	0.969862	0.762128	0.840851	-0.361849	0.293317	0.0839986	0.946473	0.825986	C26H50NO7P						HMDB0010386
FTMETRPPOS010638	hydroxyglutaric acid	Lipid	Fatty Acid, Dicarboxylate	0.0263019	1.58001	0.930153	0.0314458	0.877611	0.996264	0.762128	0.97283	-0.3594	0.021764	0.180229	0.946473	0.94067	C5H8O5						HMDB0000428
FTMETRPPOS010978	alpha-(methylamino)isobutyric acid	Amino Acid	Valine, Leucine and Isoleucine Metabolism	0.269444	0.569531	0.169942	0.7697	0.877611	0.969862	0.794861	0.840851	0.241837	0.497271	0.509577	0.95758	0.994153	C5H11NO2						HMDB0002141
FTMETRPPOS011397	Indole-3-carboxyaldehyde	Amino Acid	Tryptophan Metabolism	0.0919529	1.03643	0.817863	0.0873196	0.877611	0.993556	0.762128	0.919439	-0.493533	-0.0654345	0.265967	0.946473	0.94067	C9H7NO						HMDB0029737
FTMETRPPOS011501	N-acetylisoleucine	Amino Acid	Leucine, Isoleucine and Valine Metabolism	0.377734	0.422814	0.780509	0.107622	0.877611	0.991071	0.815634	0.919439	0.252105	0.117395	0.784632	0.983819	0.994153	C8H15NO3						HMDB0061684
FTMETRPPOS011600	2-phenylethylamine	Amino Acid	Phenylethylamine metabolism	0.633123	0.198512	0.447919	0.348801	0.914996	0.969862	0.897553	0.868247	-0.153798	0.135381	0.422826	0.946473	0.994153	C8H11N						HMDB0012275
FTMETRPPOS011864	Benzoate / Benzoic acid	Xenobiotics	Benzoate Metabolism	0.338313	0.470681	0.410557	0.386627	0.877611	0.969862	0.815634	0.853713	-0.221484	0.234863	0.204865	0.946473	0.94067							HMDB0304270
FTMETRPPOS011867	Nicotinamide	Cofactors and Vitamins	Nicotinate and Nicotinamide Metabolism	0.390959	0.407869	0.0952026	1.02135	0.877611	0.969862	0.815634	0.76452	0.233467	0.349191	0.713784	0.973011	0.994153	C6H6N2O						HMDB0001406
FTMETRPPOS012477	taurine	Amino Acid	Methionine, Cysteine, SAM and Taurine Metabolism	0.568814	0.24503	0.0975476	1.01078	0.901984	0.969862	0.897327	0.76452	-0.162964	-0.396821	0.501861	0.956115	0.994153	C2H7NO3S						HMDB0000251
FTMETRPPOS012862	gamma-Glutamyltyrosine	Peptide	Gamma-glutamyl Amino Acid	0.0386809	1.4125	0.601819	0.220534	0.877611	0.975989	0.762128	0.919439	-0.272321	0.138237	0.156354	0.946473	0.94067	C14H18N2O6						HMDB0011741
FTMETRPPOS012975	Val-Glu	Peptide	Dipeptide Metabolism	0.933105	0.0300693	0.421531	0.375171	0.987404	0.969862	0.973641	0.853713	0.0254751	-0.269971	0.502581	0.956168	0.994153	C10H18N2O5				CHEBI:75011		HMDB0029126
FTMETRPPOS012989	L-alanyl-L-alanine	Peptide	Dipeptide Metabolism	0.624863	0.204215	0.538325	0.268955	0.913429	0.971235	0.897553	0.912678	0.224276	-0.119449	0.480703	0.952417	0.994153	C6H12N2O3						HMDB0028680
FTMETRPPOS013035	L-alloisoleucine	Amino Acid	Leucine, Isoleucine, and Valine Metabolism	0.391477	0.407294	0.405678	0.391818	0.877611	0.969862	0.815634	0.853713	-0.218355	-0.384884	0.740419	0.976857	0.994153	C6H13NO2						HMDB0000557
FTMETRPPOS013082	propionylglycine	Lipid	Fatty Acid Metabolism (also BCAA Metabolism)	0.451227	0.345605	0.824618	0.083747	0.880394	0.993556	0.858829	0.919439	-0.108875	0.0900137	0.637681	0.966273	0.994153	C5H9NO3						HMDB0000783
FTMETRPPOS013906	maleic acid	Lipid	Fatty Acid, Dicarboxylate	0.451249	0.345584	0.659972	0.180475	0.880394	0.981901	0.858829	0.919439	-0.0727887	-0.031421	0.72078	0.97383	0.994153	C4H4O4						HMDB0000176
FTMETRPPOS014150	methylmalonic acid	Lipid	Fatty Acid Metabolism (also BCAA Metabolism)	0.37596	0.424859	0.0512951	1.28992	0.877611	0.969862	0.815634	0.76452	0.236111	0.454522	0.494386	0.954903	0.994153	C4H6O4						HMDB0000202
FTMETRPPOS014707	4-Hydroxycoumarin	Xenobiotics	Food Component/Plant	0.728517	0.13756	0.657426	0.182153	0.937859	0.981901	0.932315	0.919439	-0.0347227	-0.0315913	0.979097	0.999106	0.994153	C9H6O3					C20414
FTMETRPPOS014968	L-glutamine	Amino Acid	Glutamate Metabolism	0.85427	0.068405	0.725574	0.139318	0.971812	0.986651	0.973641	0.919439	0.0332691	0.0723486	0.884018	0.992596	0.994153	C5H10N2O3						HMDB0000641
FTMETRPPOS015205	indole-3-acetic acid	Amino Acid	Tryptophan Metabolism	0.18925	0.722965	0.526964	0.278219	0.877611	0.970148	0.762128	0.912678	-0.490499	-0.225373	0.584378	0.962945	0.994153	C10H9NO2						HMDB0000197
FTMETRPPOS016222	4-hydroxy-4-methyl-2-oxanone	Lipid	Mevalonate Metabolism	0.792439	0.101034	0.846234	0.0725097	0.955187	0.994229	0.973641	0.934977	-0.0505378	0.0759065	0.767164	0.980738	0.994153	C6H10O3
FTMETRPPOS016223	(2-Hydroxyphenyl)acetic acid	Amino Acid	Phenylalanine metabolism; Styrene degradation	0.0925558	1.0336	0.282126	0.549557	0.877611	0.969862	0.762128	0.840851	-0.454631	0.391603	0.0570211	0.946473	0.825047	C8H8O3						HMDB0000669
FTMETRPPOS016232	N-methyl-6-pyridone-3-carboxamide	Cofactors and Vitamins	Nicotinate and Nicotinamide Metabolism	0.340945	0.467316	0.480247	0.318536	0.877611	0.969862	0.815634	0.890033	0.0761347	0.103862	0.862275	0.990118	0.994153	C7H8N2O2						HMDB0004193
FTMETRPPOS017402	all-cis-octadeca-6,9,12,15-tetraenoic acid	Lipid	Fatty Acid Metabolism; Unsaturated; Alpha Linolenic Acid and Linoleic Acid Metabolism	0.149363	0.825756	0.969465	0.0134678	0.877611	0.999627	0.762128	0.983021	-0.896854	-0.00216968	0.126719	0.946473	0.926399	C18H28O2						HMDB0006547
FTMETRPPOS017503	nonanoic acid	Lipid	Medium Chain Fatty Acid	0.423018	0.373641	0.600883	0.22121	0.87904	0.975846	0.848914	0.919439	-0.121796	-0.0645337	0.760595	0.979747	0.994153	C9H18O2					C01601	HMDB0000847
FTMETRPPOS017555	L-methionine sulfone	Amino Acid	Methionine, Cysteine, SAM and Taurine Metabolism	0.894599	0.0483714	0.424008	0.372626	0.981528	0.969862	0.973641	0.853713	-0.0144152	-0.414654	0.434136	0.946473	0.994153	C5H11NO4S						HMDB0062174
FTMETRPPOS017784	N(6)-methyl-L-lysine	Amino Acid	Lysine Metabolism	0.924526	0.0340807	0.321615	0.492664	0.98596	0.969862	0.973641	0.840851	-0.0122717	-0.166968	0.450487	0.947324	0.994153	C7H16N2O2						HMDB0002038
FTMETRPPOS017879	Indole-2-carboxylic acid	Amino Acid	Tryptophan Metabolism	0.470497	0.327443	0.977912	0.00970044	0.881264	0.999974	0.876803	0.984587	0.987473	-0.0362317	0.578899	0.962945	0.994153	C9H7NO2						HMDB0002285
FTMETRPPOS018803	3-methyl-9H-xanthine	Xenobiotics	Xanthine Metabolism	0.633262	0.198417	0.564388	0.248422	0.914996	0.972118	0.897553	0.919439	-0.203095	0.222654	0.449608	0.947324	0.994153	C6H6N4O2						HMDB0001886
FTMETRPPOS018841	phloretic acid	Amino Acid	Phenylalanine and Tyrosine Metabolism	0.37454	0.426502	0.3521	0.453333	0.877611	0.969862	0.815634	0.840851	-0.183673	0.200551	0.189246	0.946473	0.94067	C9H10O3					C01744	HMDB0002199
FTMETRPPOS019037	4-acetamidobutanoic acid	Amino Acid	Arginine and proline metabolism	0.73005	0.136647	0.453254	0.343658	0.938974	0.969862	0.932315	0.868247	0.110837	-0.156746	0.47587	0.951381	0.994153	C6H11NO3						HMDB0003681
FTMETRPPOS019152	3-methylglutaric acid	Lipid	Fatty acid metabolism; Branched	0.240658	0.618599	0.00687604	2.16266	0.877611	0.969862	0.778784	0.76452	-0.443225	-0.497597	0.883139	0.992596	0.994153	C6H10O4						HMDB0000752
FTMETRPPOS019376	DL-2-fluorophenylglycine	Xenobiotics	Internal Standards	0.296597	0.527833	0.597232	0.223857	0.877611	0.975236	0.812243	0.919439	0.137085	0.0210909	0.374516	0.946473	0.994153	C8H8FNO2
FTMETRPPOS019381	N(tele)-methyl-L-histidine	Amino Acid	Histidine Metabolism	0.915235	0.0384675	0.311967	0.505892	0.984752	0.969862	0.973641	0.840851	-0.0268748	-0.203375	0.572563	0.96278	0.994153	C7H11N3O2						HMDB0000001
FTMETRPPOS019542	mevalonic acid	Lipid	Mevalonate Metabolism	0.014262	1.84582	0.618737	0.208494	0.877611	0.978341	0.762128	0.919439	0.120395	0.0883286	0.85527	0.990033	0.994153	C6H12O4						HMDB0000227
FTMETRPPOS020012	Gly-Pro	Peptide	Dipeptide Metabolism	0.172363	0.763555	0.268136	0.571645	0.877611	0.969862	0.762128	0.840851	-0.388194	-0.439559	0.908754	0.994777	0.994153	C7H12N2O3						HMDB0000721
FTMETRPPOS020433	4-hydroxyphenylacetic acid	Amino Acid	Phenylalanine and Tyrosine Metabolism	0.812106	0.0903872	0.334955	0.475014	0.960603	0.969862	0.973641	0.840851	-0.0781136	-0.415283	0.517668	0.958031	0.994153	C8H8O3						HMDB0000020
FTMETRPPOS020864	Sulforaphane	Xenobiotics	Food Component/Plant	0.134743	0.870494	0.0592571	1.22726	0.877611	0.969862	0.762128	0.76452	-0.226897	0.931471	0.0177755	0.946473	0.825047	C6H11NOS2						HMDB0005792
FTMETRPPOS020874	Phe-Pro	Peptide	Dipeptide Metabolism	0.979395	0.00904202	0.716868	0.144561	0.995584	0.985819	0.979395	0.919439	-0.00484386	-0.123373	0.75486	0.978462	0.994153	C14H18N2O3						HMDB0011177
FTMETRPPOS021210	2-amino-4-[(3-oxohexan-2-yl)carbamoyl]butanoic acid	Lipid	Fatty acid metabolism	0.925301	0.0337167	0.518483	0.285266	0.986287	0.970148	0.973641	0.912678	0.0312185	-0.220665	0.588677	0.963608	0.994153
FTMETRPPOS021215	Val-Phe	Peptide	Dipeptide Metabolism	0.279986	0.552864	0.780391	0.107688	0.877611	0.991071	0.809293	0.919439	-0.284163	-0.0859453	0.611102	0.965561	0.994153							HMDB0029008
FTMETRPPOS021347	Theophylline	Xenobiotics	Xanthine Metabolism	0.0876232	1.05738	0.360092	0.443587	0.877611	0.969862	0.762128	0.840851	-0.307311	-0.36096	0.894031	0.993149	0.994153	C7H8N4O2						HMDB0001889
FTMETRPPOS021360	Theobromine	Xenobiotics	Xanthine Metabolism	0.449746	0.347033	0.815473	0.0885907	0.880394	0.993556	0.858829	0.919439	-0.249725	0.0377756	0.421716	0.946473	0.994153	C7H8N4O2						HMDB0002825
FTMETRPPOS021390	Ala-Ile	Peptide	Dipeptide Metabolism	0.359111	0.444772	0.617555	0.209324	0.877611	0.978341	0.815634	0.919439	-0.197839	-0.096585	0.715088	0.973354	0.994153	C9H18N2O3						HMDB0028690
FTMETRPPOS021551	Valerylglycine	Lipid	Fatty Acid Metabolism(Acyl Glycine)	0.39261	0.406039	0.678632	0.168366	0.877611	0.983242	0.815634	0.919439	0.086362	-0.0547668	0.386207	0.946473	0.994153	C7H13NO3						HMDB0000927
FTMETRPPOS021563	2-hydroxyphenylalanine	Amino Acid	Phenylalanine metabolism	0.268069	0.571754	0.57289	0.241929	0.877611	0.972528	0.794861	0.919439	-0.422721	-0.0440413	0.305987	0.946473	0.966768	C9H11NO3						HMDB0006050
FTMETRPPOS021570	2-Aminooctanoic acid	Lipid	Fatty Acid, Amino	0.972838	0.0119597	0.755277	0.121894	0.994403	0.989287	0.978328	0.919439	0.0143909	0.0510068	0.934236	0.996254	0.994153	C8H17NO2						HMDB0000991
FTMETRPPOS021788	3-(3-hydroxyphenyl)-3-hydroxypropanoic acid	Xenobiotics	Food Component/Plant OR Drug?	0.413868	0.383138	0.923241	0.0346849	0.87866	0.996202	0.836239	0.97283	-0.135977	0.0533167	0.737953	0.976242	0.994153	C9H10O4						HMDB0002643
FTMETRPPOS022308	gallic acid	Xenobiotics	Benzoate Metabolism	0.716097	0.145028	0.0326518	1.48609	0.934329	0.969862	0.932315	0.76452	-0.082449	0.421105	0.0811682	0.946473	0.825676	C7H6O5					C01424	HMDB0005807
FTMETRPPOS022384	hexadecanamide	Lipid	Fatty Acid Metabolism	0.329363	0.482326	0.0885923	1.0526	0.877611	0.969862	0.815634	0.76452	0.817464	-0.209419	0.210982	0.946473	0.94067							HMDB0012273
FTMETRPPOS022474	erythro-4-hydroxy-L-glutamic acid	Amino Acid	Arginine and Proline Metabolism	0.0336467	1.47306	0.0585402	1.23255	0.877611	0.969862	0.762128	0.76452	-0.279039	-0.225835	0.711544	0.97297	0.994153	C5H9NO5						HMDB0002273
FTMETRPPOS022550	N(2)-phenylacetyl-L-glutamine	Amino Acid	Phenylalanine and Tyrosine Metabolism	0.931439	0.0308456	0.797754	0.0981311	0.987379	0.992265	0.973641	0.919439	0.0227983	0.0284221	0.984043	0.999196	0.994153	C13H16N2O4						HMDB0006344
FTMETRPPOS022725	Ala-Pro	Peptide	Dipeptide Metabolism	0.529717	0.275956	0.3576	0.446603	0.895204	0.969862	0.878138	0.840851	-0.0447223	0.410798	0.296964	0.946473	0.962684	C8H14N2O3						HMDB0029010
FTMETRPPOS022812	4-pyridoxolactone	Cofactors and Vitamins	Vitamin B6 Metabolism	0.142487	0.846224	0.474279	0.323967	0.877611	0.969862	0.762128	0.88552	-0.188001	-0.195218	0.979789	0.999196	0.994153	C8H7NO3						HMDB0003454
FTMETRPPOS023095	3-(1H-indol-3-yl)propanoic acid	Amino Acid	Tryptophan Metabolism	0.305623	0.514813	0.266913	0.57363	0.877611	0.969862	0.812243	0.840851	-0.149315	-0.156303	0.970437	0.99861	0.994153	C11H11NO2						HMDB0002302
FTMETRPPOS023233	3-hydroxysuberic acid	Lipid	Fatty Acid Metabolism	0.924179	0.034244	0.901629	0.0449723	0.98596	0.996132	0.973641	0.963697	-0.0208347	-0.0371101	0.964314	0.998568	0.994153	C8H14O5						HMDB0000325
FTMETRPPOS023568	phenylacetylglycine	Amino Acid	Phenylalanine and Tyrosine Metabolism	0.71448	0.14601	0.201898	0.694869	0.934162	0.969862	0.932315	0.840851	-0.192768	-0.282639	0.87055	0.991514	0.994153	C10H11NO3						HMDB0000821
FTMETRPPOS024040	1,7-dimethyluric acid	Xenobiotics	Xanthine Metabolism; Caffeine Metabolism	0.23566	0.627715	0.793681	0.100354	0.877611	0.991813	0.778784	0.919439	-1.09956	-0.03159	0.228913	0.946473	0.94067	C7H8N4O3						HMDB0011103
FTMETRPPOS024137	Pyrrolo[1,2-a]pyrazine-1,4-dione, hexahydro-3-(1-methylethyl)-	Peptide	Dipeptide	0.256075	0.591633	0.297069	0.527143	0.877611	0.969862	0.778784	0.840851	1.96458	1.19342	0.689216	0.972051	0.994153	C10H16N2O2						HMDB0240493
FTMETRPPOS024395	N-Octyl-2-pyrrolidone	Xenobiotics	Chemical	0.691808	0.160015	0.223534	0.650657	0.928644	0.969862	0.927651	0.840851	0.0556684	0.0943031	0.802075	0.985516	0.994153	C12H23NO				CHEBI:183762
FTMETRPPOS024545	DL-4-Cl-Phenylalanine	Xenobiotics	Internal Standards	0.868391	0.0612845	0.777186	0.109475	0.97554	0.991037	0.973641	0.919439	0.031685	0.0668188	0.905809	0.994777	0.994153	C9H10ClNO2
FTMETRPPOS024745	1-{[6-(aminomethyl)-3,4,5-trihydroxyoxan-2-yl]oxy}-3-(octadecanoyloxy)propan-2-yl nonadecanoate	Lipid	Glycolipid metabolism	0.489369	0.310363	0.899017	0.0462321	0.885183	0.996132	0.878138	0.963697	-0.24283	-0.0222069	0.562117	0.961328	0.994153
FTMETRPPOS025484	indole-3-butyric acid	Amino Acid	Tryptophan Metabolism	0.611148	0.213854	0.0181739	1.74055	0.91039	0.969862	0.897553	0.76452	0.239578	-0.736926	0.0756086	0.946473	0.825047	C12H13NO2						HMDB0002096
FTMETRPPOS025612	gamma-Glu-Gly	Peptide	Gamma-glutamyl Amino Acid	0.601763	0.220574	0.384538	0.415061	0.908524	0.969862	0.897553	0.840851	-0.193213	0.137207	0.401818	0.946473	0.994153	C7H12N2O5						HMDB0011667
FTMETRPPOS025727	L-homocysteic acid	Amino Acid	Methionine, Cysteine, SAM and Taurine Metabolism	0.217832	0.661879	0.286219	0.543302	0.877611	0.969862	0.778784	0.840851	0.20773	-0.1851	0.0975275	0.946473	0.882938	C4H9NO5S					C16511	HMDB0002205
FTMETRPPOS025730	N-cinnamoylglycine	Xenobiotics	Food Component/Plant	0.634348	0.197672	0.740688	0.130364	0.914996	0.988228	0.897553	0.919439	-0.0836808	0.0750535	0.572383	0.96278	0.994153	C11H11NO3						HMDB0011621
FTMETRPPOS025905	10-undecenoic acid	Lipid	Fatty acid metabolism	0.182273	0.739278	0.0237358	1.6246	0.877611	0.969862	0.762128	0.76452	-0.181518	-0.378225	0.28046	0.946473	0.94067	C11H20O2					C13910	HMDB0033724
FTMETRPPOS026498	d5-Trp	Xenobiotics	Internal Standards	0.814864	0.0889146	0.231835	0.634821	0.960749	0.969862	0.973641	0.840851	0.043913	-0.284667	0.262269	0.946473	0.94067	C11D5H7N2O2
FTMETRPPOS026639	cyclo(L-Leu-L-Pro)	Peptide	Dipeptide Metabolism	0.546585	0.262342	0.819405	0.0865016	0.897796	0.993556	0.890844	0.919439	0.0811734	-0.0347958	0.560035	0.96083	0.994153	C11H18N2O2
FTMETRPPOS027182	Tridecanoic Acid	Lipid	Fatty Acid, Dicarboxylate	0.17651	0.753231	0.653821	0.184541	0.877611	0.981901	0.762128	0.919439	-0.468941	0.221954	0.242032	0.946473	0.94067	C13H26O2					C17076	HMDB0000910
FTMETRPPOS027568	Leu-Ser	Peptide	Dipeptide Metabolism	0.566012	0.247174	0.29441	0.531047	0.901791	0.969862	0.897327	0.840851	-0.176852	0.311222	0.243392	0.946473	0.94067	C9H18N2O4				CHEBI:73523
FTMETRPPOS027602	1-heptadecanoyl-2-hydroxy-sn-glycero-3-phosphocholine	Lipid	Lysophospholipid metabolism	0.293142	0.532922	0.699655	0.155116	0.877611	0.983708	0.812243	0.919439	-0.167127	-0.0369963	0.46253	0.949745	0.994153	C25H52NO7P						HMDB0012108
FTMETRPPOS027707	Octanoyl Carnitine (C8:0)	Lipid	Long Chain Acylcarnitines	0.170566	0.768108	0.8402	0.0756176	0.877611	0.994197	0.762128	0.9318	1.10023	0.230462	0.517045	0.958031	0.994153	C15H29NO4						HMDB0000791
FTMETRPPOS029110	3-(indol-3-yl)lactic acid	Amino Acid	Tryptophan Metabolism	0.959225	0.0180797	0.639938	0.193862	0.992336	0.979744	0.978328	0.919439	-0.0449602	0.177511	0.812479	0.987007	0.994153	C11H11NO3					C02043	HMDB0000671
FTMETRPPOS029922	7alpha-hydroxy-3-oxo-4-cholestenoic acid	Lipid	Sterol; Bile Acid Metabolism	0.471004	0.326976	0.359069	0.444822	0.881264	0.969862	0.876803	0.840851	0.686578	0.933044	0.852361	0.989819	0.994153	C27H42O4						HMDB0012458
FTMETRPPOS029952	Norfentanyl	Xenobiotics	Drug - Analgesics	0.957206	0.0189947	0.261705	0.582189	0.992172	0.969862	0.978328	0.840851	0.00800237	-0.375264	0.274925	0.946473	0.94067	C14H20N2O						HMDB0061006
FTMETRPPOS031726	Leucyl-leucine	Amino Acid	Leucine, Isoleucine, and Valine Metabolism	0.558828	0.252722	0.529471	0.276158	0.899708	0.970201	0.897327	0.912678	0.186819	0.292975	0.845443	0.988957	0.994153	C12H24N2O3						HMDB0254039
FTMETRPPOS031884	Hypaphorine	Amino Acid	Tryptophan Metabolism	0.799093	0.0974024	0.295672	0.52919	0.957307	0.969862	0.973641	0.840851	-0.057327	0.164136	0.408844	0.946473	0.994153	C14H18N2O2					C09213	HMDB0061115
FTMETRPPOS032373	traumatic acid	Lipid	Fatty Acid, Dicarboxylate	0.882054	0.0545046	0.255225	0.593077	0.978508	0.969862	0.973641	0.840851	0.0402505	-1.2297	0.233278	0.946473	0.94067	C12H20O4					C16308	HMDB0000933
FTMETRPPOS032657	LPC 16:0	Lipid	Lysolipid	0.610391	0.214392	0.399572	0.398405	0.909829	0.969862	0.897553	0.853713	0.222863	0.225149	0.996304	0.999562	0.996304	C24H50NO7P						HMDB0010382
FTMETRPPOS033138	Pyroglutamylvalyllysine	Peptide	Modified Peptides	0.0478924	1.31973	0.306537	0.513517	0.877611	0.969862	0.762128	0.840851	0.402933	0.683291	0.665571	0.969523	0.994153
FTMETRPPOS033637	sn-Glycero-3-phosphocholine	Lipid	Lysophospholipid Metabolism	0.131796	0.880099	0.146522	0.834097	0.877611	0.969862	0.762128	0.840851	-0.353706	0.382936	0.033274	0.946473	0.825047	C8H21NO6P						HMDB0000086
FTMETRPPOS033919	Hexanoyl Carnitine (C6:0)	Lipid	Short Chain Acylcarnitines	0.179862	0.745061	0.587163	0.231241	0.877611	0.973356	0.762128	0.919439	-0.272527	-0.150641	0.708372	0.972714	0.994153	C13H25NO4						HMDB0000756
FTMETRPPOS033926	Lys-Leu	Peptide	Dipeptide Metabolism	0.572677	0.24209	0.420901	0.37582	0.903115	0.969862	0.897553	0.853713	0.15891	0.121274	0.902615	0.994268	0.994153	C12H25N3O3						HMDB0028955
FTMETRPPOS034983	2-hydroxymyristic acid	Lipid	Long Chain Fatty Acid	0.152339	0.817189	0.507776	0.294328	0.877611	0.969862	0.762128	0.905645	-1.41542	-0.0377937	0.137347	0.946473	0.926399	C14H28O3						HMDB0002261
FTMETRPPOS035509	CHOLATE	Lipid	Primary Bile Acid Metabolism	0.523604	0.280997	0.509617	0.292756	0.893847	0.969862	0.878138	0.905645	-0.430405	-0.254685	0.814395	0.987007	0.994153	C24H40O5						HMDB0000619
FTMETRPPOS036449	glycocholic acid	Lipid	Primary Bile Acid Metabolism	0.351383	0.454219	0.963422	0.0161832	0.877611	0.999532	0.815634	0.983021	-0.50123	-0.0332176	0.593641	0.963776	0.994153	C26H43NO6						HMDB0000138
FTMETRPPOS036891	14-methylpentadecanoic acid	Lipid	Fatty acid metabolism; Branched	0.0712141	1.14743	0.799402	0.0972349	0.877611	0.992265	0.762128	0.919439	0.422696	0.05892	0.239782	0.946473	0.94067	C16H32O2						HMDB0031068
FTMETRPPOS036913	linolenic acid	Lipid	Fatty Acid, Polyunsaturated	0.527913	0.277438	0.825937	0.0830532	0.894538	0.993556	0.878138	0.919439	-0.274777	-0.0549832	0.651813	0.968114	0.994153	C18H30O2						HMDB0000673
FTMETRPPOS037250	linoleic acid	Lipid	Fatty Acid, Polyunsaturated	0.108825	0.96327	0.090467	1.04351	0.877611	0.969862	0.762128	0.76452	-0.792773	-0.369125	0.374499	0.946473	0.994153	C18H32O2					C01595	HMDB0000673
FTMETRPPOS037753	oleic acid	Lipid	Long Chain Fatty Acid	0.409177	0.388089	0.376844	0.423838	0.87866	0.969862	0.832463	0.840851	0.217203	0.31207	0.820294	0.987521	0.994153	C18H34O2						HMDB0000207
FTMETRPPOS038204	N-Myristoyl-Glycine	Lipid	Fatty Acid Metabolism	0.922111	0.0352169	0.816462	0.0880641	0.985248	0.993556	0.973641	0.919439	0.0397595	0.211862	0.86024	0.990033	0.994153							HMDB0013250
FTMETRPPOS038845	Adipoyl carnitine (C6:0-DC)	Lipid	Fatty Acid Metabolism(Acyl Carnitine)	0.949411	0.0225459	0.854553	0.0682612	0.990217	0.994229	0.978328	0.935114	0.0169054	0.0328434	0.959563	0.998168	0.994153	C13H23NO6						HMDB0061677
FTMETRPPOS039370	14-methylhexadecanoic acid	Lipid	Fatty acid metabolism; Branched	0.179859	0.745067	0.38385	0.415838	0.877611	0.969862	0.762128	0.840851	-0.330748	-0.149382	0.514141	0.958031	0.994153	C17H34O2						HMDB0031067
FTMETRPPOS039684	2-hydroxyhexadecanoic acid	Lipid	Fatty Acid, Dicarboxylate	0.107588	0.968235	0.216666	0.66421	0.877611	0.969862	0.762128	0.840851	-0.238433	-0.265147	0.909369	0.994777	0.994153	C16H32O3						HMDB0031057
FTMETRPPOS040932	NCGC00384807-01_C20H32O3_ [M-H2O+H]+	Lipid	NA	0.675274	0.17052	0.438206	0.358321	0.924153	0.969862	0.926538	0.856164	-0.0473119	0.0853247	0.390026	0.946473	0.994153	C20H32O3
FTMETRPPOS041138	Ac-Asp-Glu	Peptide	Dipeptide Metabolism	0.35987	0.443854	0.464444	0.333067	0.877611	0.969862	0.815634	0.882421	-0.0806878	-0.221547	0.641693	0.966435	0.994153	C11H16N2O8				CHEBI:73688	C05852
FTMETRPPOS041443	Octenoyl Carnitine (C8:1)	Lipid	Medium chain Acylcarnitines	0.0615611	1.21069	0.356551	0.447879	0.877611	0.969862	0.762128	0.840851	-0.22258	-0.272282	0.866508	0.990475	0.994153	C15H27NO4						HMDB0013324
FTMETRPPOS042280	Phe-Phe	Peptide	Dipeptide Metabolism	0.182407	0.738959	0.607429	0.216505	0.877611	0.977259	0.762128	0.919439	-0.456879	0.742249	0.409437	0.946473	0.994153							HMDB0013302
FTMETRPPOS043076	Dodecanoyl Carnitine (C12:0)	Lipid	Medium chain Acylcarnitines	0.0269077	1.57012	0.336521	0.472987	0.877611	0.969862	0.762128	0.840851	-0.251547	0.0978384	0.0178674	0.946473	0.825047	C19H37NO4						HMDB0002250
FTMETRPPOS043604	Arg-Phe	Peptide	Dipeptide Metabolism	0.455262	0.341738	0.487296	0.312207	0.88075	0.969862	0.860913	0.892871	-0.846816	-0.140292	0.524546	0.958031	0.994153	C15H23N5O3						HMDB0028716
FTMETRPPOS043836	N(4)-acetylcytidine	Nucleotide	Pyrimidine Metabolism, Cytidine containing	0.02958	1.529	0.586881	0.23145	0.877611	0.973356	0.762128	0.919439	-1.04404	-0.288933	0.249107	0.946473	0.94067							HMDB0005923
FTMETRPPOS043905	Linoleoyl ethanolamide	Lipid	Endocannabinoid	0.0593328	1.22671	0.759667	0.119377	0.877611	0.989621	0.762128	0.919439	-0.424704	0.0499179	0.0717739	0.946473	0.825047							HMDB0012252
FTMETRPPOS043993	Denatonium	Xenobiotics	Chemical	0.783997	0.105686	0.974389	0.0112676	0.953093	0.999974	0.971761	0.9844	0.142564	0.00857118	0.814727	0.987007	0.994153	[C21H29N2O]+				CHEBI:95255
FTMETRPPOS045471	Threonylseryllysine	Peptide	Tripeptide Metabolism	0.302617	0.519106	0.795628	0.09929	0.877611	0.991967	0.812243	0.919439	0.547856	0.0991142	0.474919	0.950912	0.994153					CHEBI:163288
FTMETRPPOS045898	(2S)-2-[[(2S)-2-[[(2S)-2-amino-3-methyl-1-oxobutyl]amino]-3-methyl-1-oxobutyl]amino]-3-methylbutanoic acid	Peptide	Tripeptide metabolism	0.0686672	1.16325	0.592145	0.227572	0.877611	0.973816	0.762128	0.919439	0.32581	0.198186	0.742779	0.97743	0.994153	C15H29N3O4						HMDB0094676
FTMETRPPOS046239	5,6alpha-epoxy-5alpha-cholestan-3beta-ol	Lipid	Steroid metabolism	0.12985	0.886557	0.425997	0.370594	0.877611	0.969862	0.762128	0.853713	-0.163295	-0.537186	0.567533	0.962349	0.994153	C27H46O2						HMDB0244483
FTMETRPPOS046453	sodium glycochenodeoxycholate	Lipid	Primary Bile Acid Metabolism	0.432889	0.363624	0.811057	0.0909488	0.879057	0.993556	0.857024	0.919439	0.196131	0.216478	0.982284	0.999196	0.994153	C26H42NNaO5
FTMETRPPOS046488	Dodecenoyl Carnitine (C12:1)	Lipid	Medium chain Acylcarnitines	0.221992	0.653663	0.358233	0.445835	0.877611	0.969862	0.778784	0.840851	-0.135867	-1.30007	0.391849	0.946473	0.994153	C19H35NO4						HMDB0241212
FTMETRPPOS048385	1-Stearoyl-sn-glycero-3-phosphocholine	Lipid	Lysophospholipid metabolism	0.607688	0.21632	0.202671	0.693208	0.908719	0.969862	0.897553	0.840851	0.127811	0.475559	0.410525	0.946473	0.994153	C26H54NO7P				CHEBI:73858		HMDB0010384
FTMETRPPOS048945	DEOXYCHOLATE	Lipid	Secondary Bile Acid Metabolism	0.312049	0.505777	0.276468	0.558356	0.877611	0.969862	0.815634	0.840851	-0.738884	0.758297	0.130271	0.946473	0.926399	C24H40O4						HMDB0000626
FTMETRPPOS049228	H-Ala-Glu-Arg-al	Peptide	Tripeptide Metabolism	0.225253	0.647329	0.328854	0.482997	0.877611	0.969862	0.778784	0.840851	-0.727425	0.538003	0.112503	0.946473	0.925872
FTMETRPPOS049236	8-hydroxy-8-(3-octyloxiran-2-yl)octanoic acid	Lipid	Fatty Acid Metabolism	0.334975	0.474988	0.782135	0.106718	0.877611	0.991071	0.815634	0.919439	0.332787	0.0551513	0.467935	0.949745	0.994153	C18H34O4				CHEBI:181230
FTMETRPPOS049253	LPS 16:0	Lipid	Lysolipid	0.378966	0.4214	0.643129	0.191702	0.877611	0.980031	0.815634	0.919439	-0.101357	0.0219618	0.308055	0.946473	0.966768							HMDB0011503
FTMETRPPOS049514	cortisone	Lipid	Steroid	0.092628	1.03326	0.76357	0.117151	0.877611	0.990444	0.762128	0.919439	-0.140956	-0.0653764	0.736357	0.976039	0.994153	C21H28O5						HMDB0002802
FTMETRPPOS049791	(8S,9S,10R,11S,13S,14S,17R)-11,17-dihydroxy-17-(2-hydroxyacetyl)-10,13-dimethyl-2,6,7,8,9,11,12,14,15,16-decahydro-1H-cyclopenta[a]phenanthren-3-one	Lipid	Steroid metabolism	0.0558452	1.25301	0.101072	0.995369	0.877611	0.969862	0.762128	0.76452	-0.15922	0.697761	0.0376056	0.946473	0.825047	C21H30O5						HMDB0000063
FTMETRPPOS049823	3,6,9,12-Tetraoxatetracosan-1-ol	Xenobiotics	Chemical	0.349311	0.456788	0.0828423	1.08175	0.877611	0.969862	0.815634	0.76452	-0.19207	0.286038	0.0636038	0.946473	0.825047	C20H42O5						HMDB0246913
FTMETRPPOS050228	2-[2-(2-amino-4-methylpentanamido)propanamido]-3-(4-hydroxyphenyl)propanoic acid	Peptide	Tripeptide metabolism	0.135222	0.868952	0.635635	0.196792	0.877611	0.979674	0.762128	0.919439	0.330224	-0.133417	0.18399	0.946473	0.94067
FTMETRPPOS050246	Sphingosine-1-Phosphate (C17 base)	Lipid	Sphingolipid Metabolism	0.974573	0.0111856	0.167958	0.774799	0.994403	0.969862	0.978328	0.840851	-0.00421088	0.218381	0.260097	0.946473	0.94067	C17H36NO5P						HMDB0000277
FTMETRPPOS050618	corticosterone	Lipid	Steroid metabolism; Glucocorticoid metabolism	0.0972473	1.01212	0.524562	0.280203	0.877611	0.970148	0.762128	0.912678	-0.350915	-0.173458	0.58106	0.962945	0.994153	C21H30O4						HMDB0001547
FTMETRPPOS050767	Tetradecenoyl Carnitine (C14:1)	Lipid	Long Chain Acylcarnitines	0.938902	0.0273799	0.237407	0.624506	0.98854	0.969862	0.974789	0.840851	0.168071	-0.319818	0.821625	0.987521	0.994153							HMDB0005066
FTMETRPPOS052190	Sphingosine-1-Phosphate (d18:1)	Lipid	Sphingolipid Metabolism	0.0919369	1.03651	0.0360789	1.44275	0.877611	0.969862	0.762128	0.76452	-0.274325	-0.144564	0.394955	0.946473	0.994153	C18H38NO5P						HMDB0000277
FTMETRPPOS053169	N6-Threonylcarbamoyladenosine	Nucleotide	Purine Metabolism, Adenine containing	0.828354	0.0817841	0.315036	0.50164	0.963044	0.969862	0.973641	0.840851	0.181281	0.937129	0.530822	0.958645	0.994153					CHEBI:21440		HMDB0041623
FTMETRPPOS053301	Octadecenoyl Carnitine (C18:1)	Lipid	Long Chain Acylcarnitines	0.164171	0.784703	0.273631	0.562834	0.877611	0.969862	0.762128	0.840851	-0.996475	-0.579032	0.607524	0.965561	0.994153	C25H47NO4						HMDB0094687
FTMETRPPOS054104	chenodeoxycholic acid	Lipid	Primary Bile Acid Metabolism	0.941745	0.0260667	0.756864	0.120982	0.988698	0.989287	0.974789	0.919439	0.00666096	0.0891174	0.779922	0.982234	0.994153	C24H40O4						HMDB0000518
FTMETRPPOS055679	Hexadecanoyl Carnitine (C16:0)	Lipid	Long Chain Acylcarnitines	0.122957	0.910248	0.0425644	1.37095	0.877611	0.969862	0.762128	0.76452	-0.57169	0.473952	0.0149248	0.946473	0.825047	C23H45NO4						HMDB0000222
FTMETRPPOS057270	ursocholic acid	Lipid	Bile Acid Metabolism	0.840155	0.0756404	0.402605	0.395121	0.966926	0.969862	0.973641	0.853713	-0.0695169	-0.221265	0.718722	0.973604	0.994153	C24H40O5						HMDB0000917
FTMETRPPOS057942	7-oxolithocholic acid	Lipid	Sterol; Bile Acid Metabolism	0.472582	0.325523	0.679064	0.168089	0.881264	0.983242	0.876803	0.919439	0.611473	-0.0556848	0.425214	0.946473	0.994153	C24H38O4				CHEBI:82679
FTMETRPPOS058397	murideoxycholic acid	Lipid	Secondary Bile Acid Metabolism	0.768107	0.114578	0.374446	0.42661	0.949476	0.969862	0.964219	0.840851	0.0355114	0.120426	0.627085	0.965561	0.994153	C24H40O4						HMDB0000811
FTMETRPPOS059847	6-amino-2-[2-(2-amino-3-phenylpropanamido)-4-carboxybutanamido]hexanoic acid	Peptide	Tripeptide metabolism	0.289324	0.538615	0.265913	0.57526	0.877611	0.969862	0.812243	0.840851	-0.489977	-0.662699	0.805281	0.985881	0.994153
FTMETRPPOS060724	Octadecanoyl Carnitine (C18:0)	Lipid	Long Chain Acylcarnitines	0.701359	0.15406	0.222643	0.652391	0.930592	0.969862	0.931769	0.840851	-0.243705	0.605679	0.280607	0.946473	0.94067	C25H49NO4				CHEBI:84644
FTMETRPPOS060877	3alpha,7alpha-dihydroxy-12-oxo-5beta-cholanic acid	Lipid	Bile Acid Metabolism	0.916053	0.0380792	0.189844	0.721604	0.984752	0.969862	0.973641	0.840851	-0.0205837	0.337474	0.248608	0.946473	0.94067	C24H38O5						HMDB0000400
FTMETRPPOS061077	4-[(3R,7R,9S,10S,12S,13R,14S,17R)-3,7,12-trihydroxy-10,13-dimethyl-2,3,4,5,6,7,8,9,11,12,14,15,16,17-tetradecahydro-1H-cyclopenta[a]phenanthren-17-yl]pentanamide	Lipid	Bile Acid Metabolism	0.568087	0.245585	0.0794412	1.09995	0.901984	0.969862	0.897327	0.76452	-0.0752918	0.570268	0.0509462	0.946473	0.825047
FTMETRPPOS061261	allocholic acid	Lipid	Bile Acid Metabolism	0.427312	0.369255	0.384796	0.414769	0.87904	0.969862	0.851737	0.840851	0.154261	-0.0781598	0.266629	0.946473	0.94067	C24H40O5					C17737	HMDB0000505
FTMETRPPOS061801	taurocholic acid	Lipid	Primary Bile Acid Metabolism	0.616868	0.209808	0.334463	0.475652	0.911964	0.969862	0.897553	0.840851	0.529739	-0.79985	0.312472	0.946473	0.970307	C26H45NO7S						HMDB0000036
FTMETRPPOS062832	LPE 16:0	Lipid	Lysolipid	0.702468	0.153374	0.5838	0.233736	0.931112	0.973356	0.931769	0.919439	0.128765	0.228263	0.848201	0.989277	0.994153	C21H44NO7P						HMDB0011503
FTMETRPPOS062958	Unknown (carbon number 24); PlaSMA ID-2651	Unknown	Unknown	0.967458	0.014368	0.245673	0.609643	0.994036	0.969862	0.978328	0.840851	-0.00863072	-0.339804	0.339731	0.946473	0.994153	C24H48NO7P
FTMETRPPOS065475	glycolithocholic acid	Lipid	Secondary Bile Acid Metabolism	0.690243	0.160998	0.496951	0.303687	0.928182	0.969862	0.927651	0.904941	-0.0783636	-0.0963175	0.939031	0.996254	0.994153	C26H43NO4					C15557	HMDB0000698
FTMETRPPOS066326	LPC 16:0	Lipid	Lysolipid	0.57884	0.237441	0.185048	0.732715	0.904668	0.969862	0.897553	0.840851	0.137465	0.444918	0.43242	0.946473	0.994153	C24H50NO7P						HMDB0010382
FTMETRPPOS066349	Tryptophylglutamyllysine	Peptide	Tripeptide Metabolism	0.60497	0.218266	0.412343	0.384741	0.908548	0.969862	0.897553	0.853713	0.227269	-0.107473	0.455454	0.948169	0.994153					CHEBI:164655
FTMETRPPOS069410	1-pentadecanoyl-2-hydroxy-sn-glycero-3-phosphocholine	Lipid	Lysophospholipid metabolism	0.533227	0.273088	0.683787	0.165079	0.895711	0.983242	0.878138	0.919439	-0.0895709	-0.049743	0.827278	0.987748	0.994153	C23H48NO7P				CHEBI:131924		HMDB0010381
FTMETRPPOS071367	PC(16:0/0:0)	Lipid	Lysophospholipid	0.686452	0.16339	0.161866	0.790844	0.926592	0.969862	0.927651	0.840851	-0.118957	0.720091	0.140499	0.946473	0.926399	C24H50NO7P				CHEBI:72998		HMDB0010382
FTMETRPPOS071639	H-Gly-Phe-Ser-Phe-Gly-al	Peptide	Pentapeptide Metabolism	0.817249	0.0876454	0.70711	0.150513	0.961319	0.983718	0.973641	0.919439	0.110759	0.192904	0.904564	0.994582	0.994153
FTMETRPPOS071877	taurodeoxycholic acid	Lipid	Secondary Bile Acid Metabolism	0.887492	0.0518355	0.677594	0.16903	0.980204	0.983242	0.973641	0.919439	-0.0220603	0.0385947	0.732894	0.975542	0.994153	C26H45NO6S						HMDB0000896
FTMETRPPOS073492	H-Asp-xiIle-Pro-Phe-OH	Peptide	Tetrapeptide Metabolism	0.932929	0.0301514	0.560793	0.251198	0.987404	0.972118	0.973641	0.919439	-0.0131176	-0.105768	0.691308	0.972199	0.994153
FTMETRPPOS074154	LPC 18:3	Lipid	Lysolipid	0.447285	0.349416	0.932013	0.030578	0.879837	0.996462	0.858829	0.97283	-0.137931	0.0183849	0.569657	0.962382	0.994153	C26H48NO7P						HMDB0010388
FTMETRPPOS074425	LPC 18:2	Lipid	Lysolipid	0.866064	0.0624499	0.776506	0.109855	0.974912	0.990921	0.973641	0.919439	-0.0657324	-0.0397562	0.948869	0.997076	0.994153	C26H50NO7P						HMDB0010386
FTMETRPPOS074436	LPC 18:2	Lipid	Lysolipid	0.229341	0.639518	0.12077	0.918043	0.877611	0.969862	0.778784	0.803365	0.304145	1.13948	0.236464	0.946473	0.94067	C26H50NO7P						HMDB0010386
FTMETRPPOS074697	LPC 18:1	Lipid	Lysolipid	0.934035	0.0296367	0.0543347	1.26492	0.987536	0.969862	0.973641	0.76452	-0.0212459	0.478969	0.141315	0.946473	0.926399	C26H52NO7P						HMDB0002815
FTMETRPPOS074700	LPC 18:1	Lipid	Lysolipid	0.859598	0.0657046	0.898512	0.0464761	0.973165	0.996132	0.973641	0.963697	-0.0285031	0.0334175	0.837176	0.988431	0.994153	C26H52NO7P						HMDB0002815
FTMETRPPOS074701	LPC 18:1	Lipid	Lysolipid	0.4996	0.301378	0.924372	0.0341533	0.88841	0.996202	0.878138	0.97283	0.293962	0.0648458	0.771829	0.981392	0.994153	C26H52NO7P						HMDB0002815
FTMETRPPOS074703	LPC 18:1	Lipid	Lysolipid	0.627926	0.202091	0.469313	0.328537	0.914037	0.969862	0.897553	0.882421	-0.119813	-0.141193	0.943894	0.996747	0.994153	C26H52NO7P						HMDB0002815
FTMETRPPOS080123	H-Ala-Arg-Ser-Lys(Me)-Ala-al	Peptide	Pentapeptide Metabolism	0.170665	0.767854	0.671627	0.172872	0.877611	0.983242	0.762128	0.919439	0.129198	-0.0386398	0.187478	0.946473	0.94067
FTMETRPPOS086560	Glycochenodeoxycholic acid 3-glucuronide	Lipid	Primary Bile Acid Metabolism	0.781124	0.10728	0.249535	0.602868	0.952607	0.969862	0.971761	0.840851	0.0663896	-0.480159	0.238436	0.946473	0.94067							HMDB0002579
FTMETRPPOS097455	Cavinafungin B	Xenobiotics	Drug – Antibiotic / Antimicrobial peptide	0.0863463	1.06376	0.227338	0.643328	0.877611	0.969862	0.762128	0.840851	0.214945	-0.199	0.0415297	0.946473	0.825047					CHEBI:213850
FTMETRPPOS100153	PC(16:0/18:1(9Z))	Lipid	Lysophospholipid	0.83679	0.0773833	0.43824	0.358288	0.96536	0.969862	0.973641	0.856164	0.0390902	0.278375	0.542164	0.958842	0.994153	C42H82NO8P						HMDB0007972
FTMETRPPOS132315	N-Oleoylglycine	Lipid	Fatty Acid Metabolism	0.196276	0.707133	0.402353	0.395393	0.877611	0.969862	0.762128	0.853713	0.93565	-0.373002	0.112988	0.946473	0.925872							HMDB0013631
FTMETRPPOS137808	Thr-Ala-Arg	Peptide	Tripeptide Metabolism	0.0926922	1.03296	0.309428	0.50944	0.877611	0.969862	0.762128	0.840851	-0.575006	0.115778	0.043475	0.946473	0.825047					CHEBI:163617
FTMETRPPOS138816	kynurenic acid	Amino Acid	Tryptophan Metabolism	0.0751975	1.1238	0.968481	0.0139087	0.877611	0.999627	0.762128	0.983021	-0.398585	-0.0068247	0.141182	0.946473	0.926399	C10H7NO3						HMDB0000715
FTMETRPPOS139076	Ethylenediaminetetraacetic acid	Xenobiotics	Chemical	0.348255	0.458102	0.689387	0.161537	0.877611	0.983242	0.815634	0.919439	-0.21215	-0.0728326	0.616943	0.965561	0.994153	C10H16N2O8					C00284	HMDB0015109
FTMETRPPOS139843	LPC 18:3	Lipid	Lysolipid	0.501348	0.299861	0.321884	0.4923	0.888558	0.969862	0.878138	0.840851	0.291265	0.751367	0.578861	0.962945	0.994153	C26H48NO7P						HMDB0010388
FTMETRPPOS140418	Palmitoyl ethanolamide	Lipid	Endocannabinoid	0.559447	0.252241	0.290342	0.53709	0.900094	0.969862	0.897327	0.840851	-0.224885	0.607392	0.216492	0.946473	0.94067							HMDB0002100

## Sheet: S3 All metabolites and statisti
Row	name	pRM_UT	pRM_TR	pRM_UT_fdr	pRM_TR_fdr	pRM_UT_fdr_anno	pRM_TR_fdr_anno	FC_UT	FC_TR	pFC	pFC_fdr	pFC_fdr_anno
FTMETRPPOS006132	(-)-cotinine [M+H]+	0.671488	0.469628	0.922865	0.969862	0.925649	0.882421	-0.083213	-0.144468	0.820711	0.987521	0.994153
FTMETRPPOS016223	(2-hydroxyphenyl)acetic acid [M+H]+	0.0925558	0.282126	0.877611	0.969862	0.762128	0.840851	-0.454631	0.391603	0.0570211	0.946473	0.825047
FTMETRPPOS045898	(2S)-2-[[(2S)-2-[[(2S)-2-amino-3-methyl-1-oxobutyl]amino]-3-methyl-1-oxobutyl]amino]-3-methylbutanoic acid [M+Na]+	0.0686672	0.592145	0.877611	0.973816	0.762128	0.919439	0.32581	0.198186	0.742779	0.97743	0.994153
FTMETRPPOS049791	(8S,9S,10R,11S,13S,14S,17R)-11,17-dihydroxy-17-(2-hydroxyacetyl)-10,13-dimethyl-2,6,7,8,9,11,12,14,15,16-decahydro-1H-cyclopenta[a]phenanthren-3-one [M+H]+	0.0558452	0.101072	0.877611	0.969862	0.762128	0.76452	-0.15922	0.697761	0.0376056	0.946473	0.825047
FTMETRPNEG0851	(9Z,11E,13E)-octadeca-9,11,13-trienoic acid [M-H]-	0.640182	0.299819	0.917128	0.969862	0.899304	0.840851	0.303466	-0.268714	0.403444	0.946473	0.994153
FTMETRPPOS024040	1,7-dimethyluric acid [M+H]+	0.23566	0.793681	0.877611	0.991813	0.778784	0.919439	-1.09956	-0.03159	0.228913	0.946473	0.94067
FTMETRPPOS024745	1-{[6-(aminomethyl)-3,4,5-trihydroxyoxan-2-yl]oxy}-3-(octadecanoyloxy)propan-2-yl nonadecanoate	0.489369	0.899017	0.885183	0.996132	0.878138	0.963697	-0.24283	-0.0222069	0.562117	0.961328	0.994153
FTMETRPPOS025905	10-undecenoic acid [M+Na]+	0.182273	0.0237358	0.877611	0.969862	0.762128	0.76452	-0.181518	-0.378225	0.28046	0.946473	0.94067
FTMETRPPOS039370	14-methylhexadecanoic acid [M+Na]+	0.179859	0.38385	0.877611	0.969862	0.762128	0.840851	-0.330748	-0.149382	0.514141	0.958031	0.994153
FTMETRPPOS036891	14-methylpentadecanoic acid [M+Na]+	0.0712141	0.799402	0.877611	0.992265	0.762128	0.919439	0.422696	0.05892	0.239782	0.946473	0.94067
FTMETRPPOS027602	1-heptadecanoyl-2-hydroxy-sn-glycero-3-phosphocholine [M+H]+	0.293142	0.699655	0.877611	0.983708	0.812243	0.919439	-0.167127	-0.0369963	0.46253	0.949745	0.994153
FTMETRPPOS006562	1H-indole-3-carboxamide [M+H]+	0.388833	0.720351	0.877611	0.985843	0.815634	0.919439	0.244018	-0.0839427	0.360612	0.946473	0.994153
FTMETHILICPOS000077	1-Methylnicotinamide [M+H]+	0.685694	0.951412	0.926395	0.998977	0.927651	0.978937	-0.0568254	0.00776834	0.727684	0.975238	0.994153
FTMETRPPOS069410	1-pentadecanoyl-2-hydroxy-sn-glycero-3-phosphocholine [M+H]+	0.533227	0.683787	0.895711	0.983242	0.878138	0.919439	-0.0895709	-0.049743	0.827278	0.987748	0.994153
FTMETRPPOS048385	1-Stearoyl-sn-glycero-3-phosphocholine [M+H]+	0.607688	0.202671	0.908719	0.969862	0.897553	0.840851	0.127811	0.475559	0.410525	0.946473	0.994153
FTMETRPNEG0659	2,6-Di-tert-butyl-4-nitrophenol [M-H]-	0.280268	0.950941	0.877611	0.998844	0.809293	0.978937	-0.0888206	0.0502926	0.862754	0.990184	0.994153
FTMETRPPOS050228	2-[2-(2-amino-4-methylpentanamido)propanamido]-3-(4-hydroxyphenyl)propanoic acid [M+H]+	0.135222	0.635635	0.877611	0.979674	0.762128	0.919439	0.330224	-0.133417	0.18399	0.946473	0.94067
FTMETHILICPOS000001	2-amino-4-({2-[(2-amino-2-carboxyethyl)disulfanyl]-1-carboxyethyl}carbamoyl)butanoic acid [M+H]+	0.863926	0.638163	0.974387	0.979744	0.973641	0.919439	-0.013974	0.0512784	0.624101	0.965561	0.994153
FTMETRPPOS021210	2-amino-4-[(3-oxohexan-2-yl)carbamoyl]butanoic acid [M+H]+	0.925301	0.518483	0.986287	0.970148	0.973641	0.912678	0.0312185	-0.220665	0.588677	0.963608	0.994153
FTMETHILICPOS000002	2-amino-4-{[2-(carbamoylamino)-1-carboxyethyl]carbamoyl}butanoic acid [M+H]+	0.624644	0.0132998	0.913429	0.969862	0.897553	0.76452	0.129741	-0.600857	0.0340381	0.946473	0.825047
FTMETRPPOS021570	2-aminooctanoic acid [M+Na]+	0.972838	0.755277	0.994403	0.989287	0.978328	0.919439	0.0143909	0.0510068	0.934236	0.996254	0.994153
FTMETRPNEG0207	2-Furylacetic acid [M+CHO2]-	0.959441	0.0831159	0.992352	0.969862	0.978328	0.76452	-0.00188445	0.137843	0.0882075	0.946473	0.839394
FTMETRPPOS008950	2-hydroxyadipic acid [M+H]+	0.14905	0.0157946	0.877611	0.969862	0.762128	0.76452	-0.43201	-0.400268	0.913883	0.996034	0.994153
FTMETRPPOS039684	2-hydroxyhexadecanoic acid [M+Na]+	0.107588	0.216666	0.877611	0.969862	0.762128	0.840851	-0.238433	-0.265147	0.909369	0.994777	0.994153
FTMETRPPOS034983	2-hydroxymyristic acid [M+Na]+	0.152339	0.507776	0.877611	0.969862	0.762128	0.905645	-1.41542	-0.0377937	0.137347	0.946473	0.926399
FTMETRPPOS021563	2-hydroxyphenylalanine [M+H]+	0.268069	0.57289	0.877611	0.972528	0.794861	0.919439	-0.422721	-0.0440413	0.305987	0.946473	0.966768
FTMETRPPOS008706	2-Mercaptobenzothiazole [M+H]+	0.0677577	0.119596	0.877611	0.969862	0.762128	0.803365	-0.232044	-0.28093	0.797893	0.98494	0.994153
FTMETRPNEG0946	2-oxoglutaric acid [2M-H]-	0.0732276	0.125338	0.877611	0.969862	0.762128	0.803795	0.596565	-0.226313	0.018777	0.946473	0.825047
FTMETRPPOS011600	2-phenylethylamine [M+H]+	0.633123	0.447919	0.914996	0.969862	0.897553	0.868247	-0.153798	0.135381	0.422826	0.946473	0.994153
FTMETRPPOS007192	2-Piperidone; CE10; XUWHAWMETYGRKB-UHFFFAOYSA-N [M+H]+	0.533895	0.249311	0.895711	0.969862	0.878138	0.840851	-0.0437372	0.157426	0.17661	0.946473	0.94067
FTMETRPPOS023095	3-(1H-indol-3-yl)propanoic acid [M+H]+	0.305623	0.266913	0.877611	0.969862	0.812243	0.840851	-0.149315	-0.156303	0.970437	0.99861	0.994153
FTMETRPPOS021788	3-(3-hydroxyphenyl)-3-hydroxypropanoic acid [M+H]+	0.413868	0.923241	0.87866	0.996202	0.836239	0.97283	-0.135977	0.0533167	0.737953	0.976242	0.994153
FTMETRPPOS029110	3-(indol-3-yl)lactic acid [M+Na]+	0.959225	0.639938	0.992336	0.979744	0.978328	0.919439	-0.0449602	0.177511	0.812479	0.987007	0.994153
FTMETRPPOS001319	3,3-dimethylglutaric acid [M+Na]+	0.734806	0.587687	0.939887	0.973356	0.93309	0.919439	-0.126536	-0.130571	0.99255	0.999394	0.995926
FTMETRPPOS049823	3,6,9,12-Tetraoxatetracosan-1-ol [M+H]+	0.349311	0.0828423	0.877611	0.969862	0.815634	0.76452	-0.19207	0.286038	0.0636038	0.946473	0.825047
FTMETHILICPOS000003	3-[(3-oxodecan-2-yl)carbamoyl]propanoic acid [M+H]+	0.0185794	0.48273	0.877611	0.969862	0.762128	0.890033	-0.40282	0.130884	0.0291592	0.946473	0.825047
FTMETRPPOS060877	3alpha,7alpha-dihydroxy-12-oxo-5beta-cholanic acid [M+Na]+	0.916053	0.189844	0.984752	0.969862	0.973641	0.840851	-0.0205837	0.337474	0.248608	0.946473	0.94067
FTMETRPPOS010110	3-amino-3-(4-hydroxyphenyl)propanoic acid [M+Na]+	0.130688	0.803019	0.877611	0.992265	0.762128	0.919439	0.482293	0.0527814	0.233002	0.946473	0.94067
FTMETRPPOS007986	3-Formylindole [M+H]+	0.448813	0.282892	0.880387	0.969862	0.858829	0.840851	0.962938	0.74685	0.875203	0.992513	0.994153
FTMETHILICPOS000068	3-hydroxyisovalerylcarnitine (C5:0;OH) [M+H]+	0.117563	0.00100446	0.877611	0.969862	0.762128	0.296316	0.190849	0.376	0.155291	0.946473	0.94067
FTMETRPNEG0428	3-hydroxylauric acid [M-H]-	0.360363	0.570316	0.877611	0.972528	0.815634	0.919439	-0.393746	-0.585269	0.858719	0.990033	0.994153
FTMETRPPOS007430	3-hydroxymandelic acid [M+H]+	0.332723	0.925178	0.877611	0.996202	0.815634	0.97283	-0.348375	-0.024094	0.446709	0.946473	0.994153
FTMETRPPOS023233	3-hydroxysuberic acid [M+H]+	0.924179	0.901629	0.98596	0.996132	0.973641	0.963697	-0.0208347	-0.0371101	0.964314	0.998568	0.994153
FTMETRPNEG0584	3-hydroxytetradecanoic acid [M-H]-	0.0293658	0.278127	0.877611	0.969862	0.762128	0.840851	0.247336	0.359211	0.727435	0.975225	0.994153
FTMETRPPOS018803	3-methyl-9H-xanthine [M+H]+	0.633262	0.564388	0.914996	0.972118	0.897553	0.919439	-0.203095	0.222654	0.449608	0.947324	0.994153
FTMETRPPOS019152	3-methylglutaric acid [M+Na]+	0.240658	0.00687604	0.877611	0.969862	0.778784	0.76452	-0.443225	-0.497597	0.883139	0.992596	0.994153
FTMETHILICPOS000004	3-Methylhistidine [M+H]+	0.116804	0.901376	0.877611	0.996132	0.762128	0.963697	0.532305	-0.0473081	0.23864	0.946473	0.94067
FTMETHILICPOS000005	4-(trimethylammonio)butanoate [M+H]+	0.246893	0.110149	0.877611	0.969862	0.778784	0.803365	-0.0835794	-0.132869	0.61808	0.965561	0.994153
FTMETRPPOS061077	4-[(3R,7R,9S,10S,12S,13R,14S,17R)-3,7,12-trihydroxy-10,13-dimethyl-2,3,4,5,6,7,8,9,11,12,14,15,16,17-tetradecahydro-1H-cyclopenta[a]phenanthren-17-yl]pentanamide [M+Na]+	0.568087	0.0794412	0.901984	0.969862	0.897327	0.76452	-0.0752918	0.570268	0.0509462	0.946473	0.825047
FTMETRPPOS019037	4-acetamidobutanoic acid [M+Na]+	0.73005	0.453254	0.938974	0.969862	0.932315	0.868247	0.110837	-0.156746	0.47587	0.951381	0.994153
FTMETRPPOS016222	4-hydroxy-4-methyl-2-oxanone [M+Na]+	0.792439	0.846234	0.955187	0.994229	0.973641	0.934977	-0.0505378	0.0759065	0.767164	0.980738	0.994153
FTMETRPPOS014707	4-Hydroxycoumarin [M+H]+	0.728517	0.657426	0.937859	0.981901	0.932315	0.919439	-0.0347227	-0.0315913	0.979097	0.999106	0.994153
FTMETRPPOS020433	4-hydroxyphenylacetic acid [M+Na]+	0.812106	0.334955	0.960603	0.969862	0.973641	0.840851	-0.0781136	-0.415283	0.517668	0.958031	0.994153
FTMETRPNEG0090	4-Methylcatechol [M-H]-	0.198995	0.0445228	0.877611	0.969862	0.762128	0.76452	1.483	1.90722	0.726649	0.975184	0.994153
FTMETRPNEG0109	4-Nitrophenol [M-H]-	0.756451	0.572498	0.946013	0.972528	0.953646	0.919439	0.0426118	0.165637	0.695695	0.972298	0.994153
FTMETRPPOS022812	4-pyridoxolactone [M+Na]+	0.142487	0.474279	0.877611	0.969862	0.762128	0.88552	-0.188001	-0.195218	0.979789	0.999196	0.994153
FTMETRPPOS046239	5,6alpha-epoxy-5alpha-cholestan-3beta-ol [M+H]+	0.12985	0.425997	0.877611	0.969862	0.762128	0.853713	-0.163295	-0.537186	0.567533	0.962349	0.994153
FTMETHILICPOS000006	5-Oxoproline [M+H]+	0.919456	0.757891	0.984819	0.989287	0.973641	0.919439	0.0225501	0.0816367	0.861413	0.990118	0.994153
FTMETRPPOS059847	6-amino-2-[2-(2-amino-3-phenylpropanamido)-4-carboxybutanamido]hexanoic acid [M+H]+	0.289324	0.265913	0.877611	0.969862	0.812243	0.840851	-0.489977	-0.662699	0.805281	0.985881	0.994153
FTMETRPPOS029922	7alpha-hydroxy-3-oxo-4-cholestenoic acid [M+H]+	0.471004	0.359069	0.881264	0.969862	0.876803	0.840851	0.686578	0.933044	0.852361	0.989819	0.994153
FTMETRPNEG0082	7H-purine [M-H]-	0.00941808	0.765981	0.877611	0.990444	0.762128	0.919439	0.242812	-0.0206693	0.0147631	0.946473	0.825047
FTMETRPPOS057942	7-oxolithocholic acid [M+Na]+	0.472582	0.679064	0.881264	0.983242	0.876803	0.919439	0.611473	-0.0556848	0.425214	0.946473	0.994153
FTMETRPNEG0871	9-cis,11-trans-octadecadienoic acid [M-H]-	0.20806	0.38425	0.877611	0.969862	0.776932	0.840851	0.19923	0.0791704	0.479546	0.952417	0.994153
FTMETRPPOS041138	Ac-Asp-Glu [M+H]+	0.35987	0.464444	0.877611	0.969862	0.815634	0.882421	-0.0806878	-0.221547	0.641693	0.966435	0.994153
FTMETRPNEG0354	acetoacetic acid [2M-H]-	0.260477	0.414248	0.877611	0.969862	0.784088	0.853713	-0.100205	-0.0924604	0.954438	0.99767	0.994153
FTMETHILICPOS000063	Acetyl carnitine (C2:0) [M+H]+	0.519838	0.0981071	0.893212	0.969862	0.878138	0.76452	0.127601	-0.229263	0.131404	0.946473	0.926399
FTMETRPPOS038845	Adipoyl carnitine (C6:0-DC) [M+H]+	0.949411	0.854553	0.990217	0.994229	0.978328	0.935114	0.0169054	0.0328434	0.959563	0.998168	0.994153
FTMETRPPOS021390	Ala-Ile [M+H]+	0.359111	0.617555	0.877611	0.978341	0.815634	0.919439	-0.197839	-0.096585	0.715088	0.973354	0.994153
FTMETRPPOS006327	Alanyl-Methionine [M+H]+	0.901028	0.777316	0.98224	0.991037	0.973641	0.919439	0.0347582	0.103234	0.8789	0.992596	0.994153
FTMETRPPOS005895	Alanyl-Tyrosine [M+H]+	0.255673	0.672108	0.877611	0.983242	0.778784	0.919439	-0.0884473	-0.0574832	0.836901	0.988431	0.994153
FTMETRPPOS022725	Ala-Pro [M+H]+	0.529717	0.3576	0.895204	0.969862	0.878138	0.840851	-0.0447223	0.410798	0.296964	0.946473	0.962684
FTMETRPPOS017402	all-cis-octadeca-6,9,12,15-tetraenoic acid [M+H]+	0.149363	0.969465	0.877611	0.999627	0.762128	0.983021	-0.896854	-0.00216968	0.126719	0.946473	0.926399
FTMETRPPOS061261	allocholic acid [M+Na]+	0.427312	0.384796	0.87904	0.969862	0.851737	0.840851	0.154261	-0.0781598	0.266629	0.946473	0.94067
FTMETRPPOS010978	alpha-(methylamino)isobutyric acid [M+H]+	0.269444	0.169942	0.877611	0.969862	0.794861	0.840851	0.241837	0.497271	0.509577	0.95758	0.994153
FTMETRPNEG0852	alpha-linolenic acid [M-H]-	0.133066	0.999453	0.877611	0.999974	0.762128	0.999453	0.276157	9.72859e-05	0.211755	0.946473	0.94067
FTMETHILICPOS000007	Arginine [M+H]+	0.385993	0.58118	0.877611	0.972927	0.815634	0.919439	-0.340442	0.561517	0.398318	0.946473	0.994153
FTMETRPPOS043604	Arg-Phe [M+H]+	0.455262	0.487296	0.88075	0.969862	0.860913	0.892871	-0.846816	-0.140292	0.524546	0.958031	0.994153
FTMETHILICPOS000008	Asparagine [M+H]+	0.201512	0.622537	0.877611	0.978791	0.762128	0.919439	-0.410958	-0.138989	0.501351	0.955933	0.994153
FTMETHILICPOS000009	Aspartic acid [M+H]+	0.201196	0.113283	0.877611	0.969862	0.762128	0.803365	0.207324	0.428108	0.433504	0.946473	0.994153
FTMETRPPOS011864	Benzoate [M+H]+	0.338313	0.410557	0.877611	0.969862	0.815634	0.853713	-0.221484	0.234863	0.204865	0.946473	0.94067
FTMETHILICPOS000010	Betaine [M+H]+	0.347373	0.62113	0.877611	0.978791	0.815634	0.919439	0.653001	0.875756	0.903523	0.994471	0.994153
FTMETRPPOS008787	Biliverdin [M+H]+	0.684136	0.0981647	0.925787	0.969862	0.927651	0.76452	-0.199218	0.336033	0.302625	0.946473	0.966768
FTMETRPNEG0594	bromophenylalanine [M-H]-	0.907589	0.12239	0.984004	0.969862	0.973641	0.803365	-0.0287202	0.164579	0.461821	0.949745	0.994153
FTMETHILICPOS000065	Butyryl Carnitine (C4:0) [M+H]+	0.104227	0.431197	0.877611	0.969862	0.762128	0.853713	-0.846446	-0.0542777	0.101762	0.946473	0.882938
FTMETHILICPOS000048	Cadaverine [M+H]+	0.894323	0.526874	0.981528	0.970148	0.973641	0.912678	0.0529522	0.150297	0.82971	0.987748	0.994153
FTMETRPPOS001760	Caffeine [M+H]+	0.297477	0.429198	0.877611	0.969862	0.812243	0.853713	-0.101946	-0.16114	0.782923	0.98318	0.994153
FTMETHILICPOS000052	Carnitine (C0) [M+H]+	0.216266	0.122547	0.877611	0.969862	0.778784	0.803365	0.169267	0.205884	0.830871	0.987748	0.994153
FTMETRPPOS097455	Cavinafungin B [M+H]+	0.0863463	0.227338	0.877611	0.969862	0.762128	0.840851	0.214945	-0.199	0.0415297	0.946473	0.825047
FTMETRPPOS054104	chenodeoxycholic acid [M+H]+	0.941745	0.756864	0.988698	0.989287	0.974789	0.919439	0.00666096	0.0891174	0.779922	0.982234	0.994153
FTMETRPPOS035509	CHOLATE [M-2H2O+H]+	0.523604	0.509617	0.893847	0.969862	0.878138	0.905645	-0.430405	-0.254685	0.814395	0.987007	0.994153
FTMETHILICPOS000076	Choline [M]+	0.895404	0.298944	0.981761	0.969862	0.973641	0.840851	-0.0155626	0.0861278	0.470436	0.949745	0.994153
FTMETRPNEG0300	citric acid [M-H]-	0.521462	0.687482	0.893307	0.983242	0.878138	0.919439	-0.336424	-0.211697	0.862316	0.990118	0.994153
FTMETHILICPOS000011	Citrulline [M+H]+	0.705316	0.0991687	0.932175	0.969862	0.931769	0.76452	-0.0606061	0.135253	0.265783	0.946473	0.94067
FTMETRPPOS050618	corticosterone [M+Na]+	0.0972473	0.524562	0.877611	0.970148	0.762128	0.912678	-0.350915	-0.173458	0.58106	0.962945	0.994153
FTMETRPPOS049514	cortisone [M+H]+	0.092628	0.76357	0.877611	0.990444	0.762128	0.919439	-0.140956	-0.0653764	0.736357	0.976039	0.994153
FTMETHILICPOS000012	Creatine [M+H]+	0.512928	0.506143	0.8903	0.969862	0.878138	0.905645	0.111568	0.172921	0.837411	0.988431	0.994153
FTMETHILICPOS000013	creatinine [M+H]+	0.71954	0.180014	0.935639	0.969862	0.932315	0.840851	0.0941762	0.374211	0.416787	0.946473	0.994153
FTMETRPPOS006054	crotonic acid [M+H]+	0.200172	0.222693	0.877611	0.969862	0.762128	0.840851	0.271402	-0.28743	0.0719858	0.946473	0.825047
FTMETRPPOS026639	cyclo(L-Leu-L-Pro) [M+H]+	0.546585	0.819405	0.897796	0.993556	0.890844	0.919439	0.0811734	-0.0347958	0.560035	0.96083	0.994153
FTMETHILICPOS000014	Cystine [M+H]+	0.603203	0.188852	0.908548	0.969862	0.897553	0.840851	-0.0343289	0.131541	0.152636	0.946473	0.94067
FTMETRPPOS002716	d4-GDCA [M+H]+	0.111976	0.169204	0.877611	0.969862	0.762128	0.840851	0.169957	0.268981	0.620543	0.965561	0.994153
FTMETRPPOS026498	d5-Trp [M+H]+	0.814864	0.231835	0.960749	0.969862	0.973641	0.840851	0.043913	-0.284667	0.262269	0.946473	0.94067
FTMETHILICPOS000054	Decadienoyl Carnitine (C10:2) [M+H]+	0.506352	0.744639	0.889531	0.988228	0.878138	0.919439	-0.158575	-0.109471	0.902291	0.994268	0.994153
FTMETRPPOS004908	decanoic acid [M+Na]+	0.720766	0.952389	0.936192	0.99907	0.932315	0.978937	-0.0361811	0.0218275	0.875938	0.992579	0.994153
FTMETHILICPOS000053	Decanoyl Carnitine (C10:0) [M+H]+	0.403086	0.268086	0.878388	0.969862	0.825767	0.840851	-0.089369	0.0997377	0.16732	0.946473	0.94067
FTMETRPPOS043993	Denatonium [M]+	0.783997	0.974389	0.953093	0.999974	0.971761	0.9844	0.142564	0.00857118	0.814727	0.987007	0.994153
FTMETRPPOS048945	DEOXYCHOLATE [M-2H2O+H]+	0.312049	0.276468	0.877611	0.969862	0.815634	0.840851	-0.738884	0.758297	0.130271	0.946473	0.926399
FTMETHILICPOS000015	Dimethyl Arginine [M+H]+	0.28899	0.134967	0.877611	0.969862	0.812243	0.840851	-0.0696801	0.115489	0.0615391	0.946473	0.825047
FTMETHILICPOS000016	Dimethyl Lysine [M+H]+	0.850788	0.241809	0.970469	0.969862	0.973641	0.840851	0.0164116	-0.0943806	0.336898	0.946473	0.994153
FTMETRPPOS019376	DL-2-fluorophenylglycine [M+H]+	0.296597	0.597232	0.877611	0.975236	0.812243	0.919439	0.137085	0.0210909	0.374516	0.946473	0.994153
FTMETRPPOS024545	DL-4-Cl-Phenylalanine [M+H]+	0.868391	0.777186	0.97554	0.991037	0.973641	0.919439	0.031685	0.0668188	0.905809	0.994777	0.994153
FTMETRPPOS043076	Dodecanoyl Carnitine (C12:0) [M+H]+	0.0269077	0.336521	0.877611	0.969862	0.762128	0.840851	-0.251547	0.0978384	0.0178674	0.946473	0.825047
FTMETRPPOS046488	Dodecenoyl Carnitine (C12:1) [M+H]+	0.221992	0.358233	0.877611	0.969862	0.778784	0.840851	-0.135867	-1.30007	0.391849	0.946473	0.994153
FTMETHILICPOS000017	epsilon-(gamma-glutamyl)lysine [M+H]+	0.490066	0.538147	0.885183	0.971235	0.878138	0.912678	-0.0881127	-0.245407	0.697209	0.972298	0.994153
FTMETRPPOS022474	erythro-4-hydroxy-L-glutamic acid [M+Na]+	0.0336467	0.0585402	0.877611	0.969862	0.762128	0.76452	-0.279039	-0.225835	0.711544	0.97297	0.994153
FTMETRPPOS139076	Ethylenediaminetetraacetic acid EDTA [M+H]+	0.348255	0.689387	0.877611	0.983242	0.815634	0.919439	-0.21215	-0.0728326	0.616943	0.965561	0.994153
FTMETRPNEG0990	FA 18:2+1O [M-H]-	0.17932	0.852904	0.877611	0.994229	0.762128	0.935114	0.533769	0.147763	0.654172	0.968634	0.994153
FTMETRPNEG0813	ferulic acid 4-sulfate [M-H]-	0.918239	0.94146	0.984752	0.997781	0.973641	0.977925	0.0139297	0.0181799	0.987734	0.999219	0.994477
FTMETRPPOS022308	gallic acid [M+Na]+	0.716097	0.0326518	0.934329	0.969862	0.932315	0.76452	-0.082449	0.421105	0.0811682	0.946473	0.825676
FTMETHILICPOS000018	Gamma-Butyrobetaine [M+H]+	0.84392	0.00986119	0.968268	0.969862	0.973641	0.76452	0.0742327	0.779038	0.0783096	0.946473	0.825047
FTMETHILICPOS000019	gamma-Glu-Gln [M+H]+	0.647842	0.358682	0.918432	0.969862	0.901478	0.840851	0.254102	0.431835	0.799498	0.985302	0.994153
FTMETRPPOS025612	gamma-Glu-Gly [M+H]+	0.601763	0.384538	0.908524	0.969862	0.897553	0.840851	-0.193213	0.137207	0.401818	0.946473	0.994153
FTMETRPPOS005638	gamma-Glu-Leu [M+H]+	0.931302	0.679868	0.987379	0.983242	0.973641	0.919439	-0.00737196	0.0509963	0.691204	0.972199	0.994153
FTMETRPPOS012862	gamma-Glutamyltyrosine [M+H]+	0.0386809	0.601819	0.877611	0.975989	0.762128	0.919439	-0.272321	0.138237	0.156354	0.946473	0.94067
FTMETRPPOS003772	gamma-Glu-Val [M+H]+	0.51229	0.0210662	0.8903	0.969862	0.878138	0.76452	-0.0781644	0.273107	0.0299168	0.946473	0.825047
FTMETHILICPOS000020	Glutamic acid [M+H]+	0.361577	0.222224	0.877611	0.969862	0.815634	0.840851	-0.801011	-0.867153	0.948881	0.997076	0.994153
FTMETHILICPOS000021	Glutamine [M+H]+	0.595555	0.586609	0.907578	0.973356	0.897553	0.919439	-0.0990335	-0.122195	0.934645	0.996254	0.994153
FTMETHILICPOS000078	Glycerophosphorylcholine [M+H]+	0.521078	0.54966	0.893241	0.971959	0.878138	0.919439	0.175111	0.0939356	0.789047	0.98415	0.994153
FTMETHILICPOS000022	Glycine [M+H]+	0.771491	0.0338462	0.950482	0.969862	0.964363	0.76452	0.0625628	-0.333551	0.123675	0.946473	0.926399
FTMETRPPOS086560	Glycochenodeoxycholic acid 3-glucuronide [M+H]+	0.781124	0.249535	0.952607	0.969862	0.971761	0.840851	0.0663896	-0.480159	0.238436	0.946473	0.94067
FTMETRPPOS036449	glycocholic acid [M+H]+	0.351383	0.963422	0.877611	0.999532	0.815634	0.983021	-0.50123	-0.0332176	0.593641	0.963776	0.994153
FTMETRPPOS065475	glycolithocholic acid [M+Na]+	0.690243	0.496951	0.928182	0.969862	0.927651	0.904941	-0.0783636	-0.0963175	0.939031	0.996254	0.994153
FTMETRPNEG2201	glycoursodeoxycholic acid [M-H]-	0.843699	0.855867	0.968164	0.994254	0.973641	0.935114	0.0139185	-0.0261467	0.798611	0.98494	0.994153
FTMETRPPOS006404	Gly-D-Thr [M+H]+	0.789148	0.704028	0.954029	0.983708	0.973641	0.919439	-0.0408077	-0.0842692	0.868484	0.991009	0.994153
FTMETRPPOS020012	Gly-Pro [M+H]+	0.172363	0.268136	0.877611	0.969862	0.762128	0.840851	-0.388194	-0.439559	0.908754	0.994777	0.994153
FTMETHILICPOS000023	GSH [M+H]+	0.803073	0.73242	0.957779	0.987492	0.973641	0.919439	0.0603107	-0.0720166	0.673594	0.970194	0.994153
FTMETHILICPOS000079	Guanidinoacetate [M+H]+	0.370101	0.763948	0.877611	0.990444	0.815634	0.919439	-0.0676767	0.0358763	0.45406	0.947566	0.994153
FTMETRPPOS080123	H-Ala-Arg-Ser-Lys(Me)-Ala-al	0.170665	0.671627	0.877611	0.983242	0.762128	0.919439	0.129198	-0.0386398	0.187478	0.946473	0.94067
FTMETRPPOS049228	H-Ala-Glu-Arg-al [M+H]+	0.225253	0.328854	0.877611	0.969862	0.778784	0.840851	-0.727425	0.538003	0.112503	0.946473	0.925872
FTMETRPPOS073492	H-Asp-xiIle-Pro-Phe-OH [M+Na]+	0.932929	0.560793	0.987404	0.972118	0.973641	0.919439	-0.0131176	-0.105768	0.691308	0.972199	0.994153
FTMETHILICPOS000071	Heptanoyl Carnitine (C7:0) [M+H]+	0.909934	0.281714	0.984344	0.969862	0.973641	0.840851	0.0173804	-1.00358	0.258833	0.946473	0.94067
FTMETRPPOS022384	hexadecanamide [M+H]+	0.329363	0.0885923	0.877611	0.969862	0.815634	0.76452	0.817464	-0.209419	0.210982	0.946473	0.94067
FTMETRPNEG0919	hexadecanedioic acid [M-H]-	0.635893	0.619566	0.915398	0.978569	0.897553	0.919439	0.0389589	-0.0728681	0.497128	0.955449	0.994153
FTMETRPNEG0686	hexadecanoic acid [M-H]-	0.0196433	0.302969	0.877611	0.969862	0.762128	0.840851	0.759728	-0.433063	0.021977	0.946473	0.825047
FTMETRPPOS055679	Hexadecanoyl Carnitine (C16:0) [M+H]+	0.122957	0.0425644	0.877611	0.969862	0.762128	0.76452	-0.57169	0.473952	0.0149248	0.946473	0.825047
FTMETRPPOS033919	Hexanoyl Carnitine (C6:0) [M+H]+	0.179862	0.587163	0.877611	0.973356	0.762128	0.919439	-0.272527	-0.150641	0.708372	0.972714	0.994153
FTMETRPPOS071639	H-Gly-Phe-Ser-Phe-Gly-al [M+H]+	0.817249	0.70711	0.961319	0.983718	0.973641	0.919439	0.110759	0.192904	0.904564	0.994582	0.994153
FTMETHILICPOS000024	Histidine [M+H]+	0.216262	0.663965	0.877611	0.982238	0.778784	0.919439	0.657381	-0.309684	0.265695	0.946473	0.94067
FTMETHILICPOS000066	Hydroxybutyryl Carnitine (C4:0;OH) [M+H]+	0.391579	0.198808	0.877611	0.969862	0.815634	0.840851	0.308325	0.415368	0.812227	0.987007	0.994153
FTMETRPPOS010638	hydroxyglutaric acid [M+H]+	0.0263019	0.930153	0.877611	0.996264	0.762128	0.97283	-0.3594	0.021764	0.180229	0.946473	0.94067
FTMETHILICPOS000060	Hydroxyhexadecadienoyl Carnitine (C16:2;OH) [M+H]+	0.334331	0.5777	0.877611	0.972927	0.815634	0.919439	-0.177616	0.0805443	0.25853	0.946473	0.94067
FTMETRPPOS008875	Hydroxyhexadecanoyl carnitine (C16:0;OH) [M+H]+	0.644293	0.0582299	0.917842	0.969862	0.900789	0.76452	0.202786	-0.907254	0.0753593	0.946473	0.825047
FTMETRPNEG0050	hydroxyisobutyric acid [M-H]-	0.727281	0.907575	0.937355	0.996202	0.932315	0.966551	0.136855	-0.037391	0.72582	0.975184	0.994153
FTMETHILICPOS000073	Hydroxyoctanoyl Carnitine (C8:0;OH) [M+H]+	0.0240979	0.155424	0.877611	0.969862	0.762128	0.840851	0.572937	0.540189	0.933371	0.996254	0.994153
FTMETHILICPOS000025	Hydroxyproline [M+H]+	0.252525	0.0657153	0.877611	0.969862	0.778784	0.76452	-0.313248	-0.125566	0.473674	0.950056	0.994153
FTMETRPPOS031884	Hypaphorine [M+H]+	0.799093	0.295672	0.957307	0.969862	0.973641	0.840851	-0.057327	0.164136	0.408844	0.946473	0.994153
FTMETRPNEG0437	hypotaurine [2M-H]-	0.707513	0.637116	0.932955	0.979674	0.931769	0.919439	0.087335	0.121183	0.919956	0.996254	0.994153
FTMETHILICPOS000080	Hypoxanthine [M+H]+	0.0589994	0.969692	0.877611	0.999627	0.762128	0.983021	-0.29636	-0.0099853	0.330706	0.946473	0.994153
FTMETRPPOS017879	Indole-2-carboxylic acid [M+H]+	0.470497	0.977912	0.881264	0.999974	0.876803	0.984587	0.987473	-0.0362317	0.578899	0.962945	0.994153
FTMETRPPOS015205	indole-3-acetic acid [M+H]+	0.18925	0.526964	0.877611	0.970148	0.762128	0.912678	-0.490499	-0.225373	0.584378	0.962945	0.994153
FTMETRPPOS025484	indole-3-butyric acid [M+H]+	0.611148	0.0181739	0.91039	0.969862	0.897553	0.76452	0.239578	-0.736926	0.0756086	0.946473	0.825047
FTMETRPPOS006535	indole-3-carbaldehyde [M+H]+	0.87988	0.991477	0.977791	0.999974	0.973641	0.994849	0.0745339	0.00303343	0.897902	0.993794	0.994153
FTMETRPPOS011397	Indole-3-carboxyaldehyde [M+H]+	0.0919529	0.817863	0.877611	0.993556	0.762128	0.919439	-0.493533	-0.0654345	0.265967	0.946473	0.94067
FTMETRPNEG0404	Indoxyl sulfate [M-H]-	0.0723004	0.653682	0.877611	0.981901	0.762128	0.919439	-0.10024	0.370246	0.560562	0.961044	0.994153
FTMETHILICPOS000027	Isoleucine [M+H]+	0.104143	0.153665	0.877611	0.969862	0.762128	0.840851	-0.296547	-0.148743	0.426941	0.946473	0.994153
FTMETHILICPOS000067	Isovaleryl Carnitine / Valeryl Carnitine (C5:0) [M+H]+	0.164511	0.666427	0.877611	0.982368	0.762128	0.919439	-0.211181	-0.0541996	0.39819	0.946473	0.994153
FTMETRPPOS138816	kynurenic acid [M+H]+	0.0751975	0.968481	0.877611	0.999627	0.762128	0.983021	-0.398585	-0.0068247	0.141182	0.946473	0.926399
FTMETHILICPOS000028	Kynurenine [M+H]+	0.174159	0.869572	0.877611	0.995388	0.762128	0.946582	0.445454	0.0986626	0.6002	0.96467	0.994153
FTMETRPPOS012989	L-alanyl-L-alanine [M+Na]+	0.624863	0.538325	0.913429	0.971235	0.897553	0.912678	0.224276	-0.119449	0.480703	0.952417	0.994153
FTMETRPPOS013035	L-alloisoleucine [M+H]+	0.391477	0.405678	0.877611	0.969862	0.815634	0.853713	-0.218355	-0.384884	0.740419	0.976857	0.994153
FTMETHILICPOS000029	Leucine [M+H]+	0.0256752	0.318987	0.877611	0.969862	0.762128	0.840851	0.240315	0.732691	0.48245	0.953176	0.994153
FTMETRPPOS031726	Leucyl-leucine [M+H]+	0.558828	0.529471	0.899708	0.970201	0.897327	0.912678	0.186819	0.292975	0.845443	0.988957	0.994153
FTMETRPPOS027568	Leu-Ser [M+H]+	0.566012	0.29441	0.901791	0.969862	0.897327	0.840851	-0.176852	0.311222	0.243392	0.946473	0.94067
FTMETRPPOS014968	L-glutamine [M+H]+	0.85427	0.725574	0.971812	0.986651	0.973641	0.919439	0.0332691	0.0723486	0.884018	0.992596	0.994153
FTMETRPPOS025727	L-homocysteic acid [M+Na]+	0.217832	0.286219	0.877611	0.969862	0.778784	0.840851	0.20773	-0.1851	0.0975275	0.946473	0.882938
FTMETRPPOS037250	linoleic acid [M+H]+	0.108825	0.090467	0.877611	0.969862	0.762128	0.76452	-0.792773	-0.369125	0.374499	0.946473	0.994153
FTMETRPPOS036913	linolenic acid [M+H]+	0.527913	0.825937	0.894538	0.993556	0.878138	0.919439	-0.274777	-0.0549832	0.651813	0.968114	0.994153
FTMETRPPOS043905	Linoleoyl ethanolamide [M+H]+	0.0593328	0.759667	0.877611	0.989621	0.762128	0.919439	-0.424704	0.0499179	0.0717739	0.946473	0.825047
FTMETRPPOS017555	L-methionine sulfone [M+Na]+	0.894599	0.424008	0.981528	0.969862	0.973641	0.853713	-0.0144152	-0.414654	0.434136	0.946473	0.994153
FTMETRPPOS066326	LPC 16:0 [M+H]+	0.57884	0.185048	0.904668	0.969862	0.897553	0.840851	0.137465	0.444918	0.43242	0.946473	0.994153
FTMETRPPOS032657	LPC 16:0 [M+H]+	0.610391	0.399572	0.909829	0.969862	0.897553	0.853713	0.222863	0.225149	0.996304	0.999562	0.996304
FTMETRPPOS074697	LPC 18:1 [M+H]+	0.934035	0.0543347	0.987536	0.969862	0.973641	0.76452	-0.0212459	0.478969	0.141315	0.946473	0.926399
FTMETRPPOS074701	LPC 18:1 [M+H]+	0.4996	0.924372	0.88841	0.996202	0.878138	0.97283	0.293962	0.0648458	0.771829	0.981392	0.994153
FTMETRPPOS074700	LPC 18:1 [M+H]+	0.859598	0.898512	0.973165	0.996132	0.973641	0.963697	-0.0285031	0.0334175	0.837176	0.988431	0.994153
FTMETRPPOS074703	LPC 18:1 [M+H]+	0.627926	0.469313	0.914037	0.969862	0.897553	0.882421	-0.119813	-0.141193	0.943894	0.996747	0.994153
FTMETRPPOS010236	LPC 18:2 [M+H]+	0.126256	0.337895	0.877611	0.969862	0.762128	0.840851	-0.361849	0.293317	0.0839986	0.946473	0.825986
FTMETRPPOS074436	LPC 18:2 [M+H]+	0.229341	0.12077	0.877611	0.969862	0.778784	0.803365	0.304145	1.13948	0.236464	0.946473	0.94067
FTMETRPPOS074425	LPC 18:2 [M+H]+	0.866064	0.776506	0.974912	0.990921	0.973641	0.919439	-0.0657324	-0.0397562	0.948869	0.997076	0.994153
FTMETRPPOS074154	LPC 18:3 [M+H]+	0.447285	0.932013	0.879837	0.996462	0.858829	0.97283	-0.137931	0.0183849	0.569657	0.962382	0.994153
FTMETRPPOS139843	LPC 18:3 [M+H]+	0.501348	0.321884	0.888558	0.969862	0.878138	0.840851	0.291265	0.751367	0.578861	0.962945	0.994153
FTMETRPPOS002025	LPC 18:3 [M+H]+	0.364749	0.39077	0.877611	0.969862	0.815634	0.847626	0.056594	0.096788	0.74247	0.977369	0.994153
FTMETRPPOS062832	LPE 16:0 [M+H]+	0.702468	0.5838	0.931112	0.973356	0.931769	0.919439	0.128765	0.228263	0.848201	0.989277	0.994153
FTMETRPNEG2247	LPE 16:0 [M-H]-	0.234178	0.0885682	0.877611	0.969862	0.778784	0.76452	0.153022	-0.802271	0.0387227	0.946473	0.825047
FTMETRPPOS049253	LPS 16:0 [M+H]+	0.378966	0.643129	0.877611	0.980031	0.815634	0.919439	-0.101357	0.0219618	0.308055	0.946473	0.966768
FTMETRPPOS007113	L-thioproline [M+H]+	0.617226	0.770619	0.911964	0.990444	0.897553	0.919439	0.107431	0.085239	0.949904	0.99725	0.994153
FTMETHILICPOS000030	Lysine [M+H]+	0.535813	0.702379	0.895711	0.983708	0.878138	0.919439	-0.068615	0.0302325	0.457898	0.94905	0.994153
FTMETRPPOS033926	Lys-Leu [M+H]+	0.572677	0.420901	0.903115	0.969862	0.897553	0.853713	0.15891	0.121274	0.902615	0.994268	0.994153
FTMETRPPOS013906	maleic acid [M+Na]+	0.451249	0.659972	0.880394	0.981901	0.858829	0.919439	-0.0727887	-0.031421	0.72078	0.97383	0.994153
FTMETHILICPOS000031	Methionine [M+H]+	0.363649	0.0878316	0.877611	0.969862	0.815634	0.76452	-0.0941543	0.202531	0.0527647	0.946473	0.825047
FTMETHILICPOS000032	Methylarginine [M+H]+	0.894874	0.451808	0.981584	0.969862	0.973641	0.868247	0.0360708	0.104472	0.818819	0.987521	0.994153
FTMETRPPOS014150	methylmalonic acid [M+Na]+	0.37596	0.0512951	0.877611	0.969862	0.815634	0.76452	0.236111	0.454522	0.494386	0.954903	0.994153
FTMETRPPOS019542	mevalonic acid [M+Na]+	0.014262	0.618737	0.877611	0.978341	0.762128	0.919439	0.120395	0.0883286	0.85527	0.990033	0.994153
FTMETRPPOS058397	murideoxycholic acid [M+Na]+	0.768107	0.374446	0.949476	0.969862	0.964219	0.840851	0.0355114	0.120426	0.627085	0.965561	0.994153
FTMETRPPOS022550	N(2)-phenylacetyl-L-glutamine [M+H]+	0.931439	0.797754	0.987379	0.992265	0.973641	0.919439	0.0227983	0.0284221	0.984043	0.999196	0.994153
FTMETRPNEG0364	N-(2-methylbutanoyl)glycine [M+CHO2]-	0.580685	0.38177	0.904966	0.969862	0.897553	0.840851	0.238494	0.306402	0.898628	0.993794	0.994153
FTMETHILICPOS000081	N-(3-acetamidopropyl)pyrrolidin-2-one [M+H]+	0.23589	0.0395988	0.877611	0.969862	0.778784	0.76452	0.198001	-0.693829	0.0126402	0.946473	0.825047
FTMETRPPOS043836	N(4)-acetylcytidine [M+K]+	0.02958	0.586881	0.877611	0.973356	0.762128	0.919439	-1.04404	-0.288933	0.249107	0.946473	0.94067
FTMETRPPOS017784	N(6)-methyl-L-lysine [M+H]+	0.924526	0.321615	0.98596	0.969862	0.973641	0.840851	-0.0122717	-0.166968	0.450487	0.947324	0.994153
FTMETRPPOS019381	N(tele)-methyl-L-histidine [M+H]+	0.915235	0.311967	0.984752	0.969862	0.973641	0.840851	-0.0268748	-0.203375	0.572563	0.96278	0.994153
FTMETRPPOS053169	N6-Threonylcarbamoyladenosine	0.828354	0.315036	0.963044	0.969862	0.973641	0.840851	0.181281	0.937129	0.530822	0.958645	0.994153
FTMETRPPOS011501	N-acetylisoleucine [M+Na]+	0.377734	0.780509	0.877611	0.991071	0.815634	0.919439	0.252105	0.117395	0.784632	0.983819	0.994153
FTMETHILICPOS000034	N-Acetyl-leucyl-leucine [M+H]+	0.401168	0.16706	0.878388	0.969862	0.825767	0.840851	0.185095	-0.365612	0.100982	0.946473	0.882938
FTMETRPNEG0596	N-acetyl-L-histidine [M+CHO2]-	0.514155	0.802999	0.890582	0.992265	0.878138	0.919439	0.153515	-0.0352159	0.480853	0.952431	0.994153
FTMETRPNEG0377	N-ACETYL-L-PHENYLALANINE [M-H]-	0.163844	0.0991537	0.877611	0.969862	0.762128	0.76452	0.127325	0.164388	0.755718	0.97882	0.994153
FTMETRPNEG0227	N-benzoylglycine [M-H]-	0.884905	0.0141099	0.97942	0.969862	0.973641	0.76452	-0.0469201	-0.435638	0.269482	0.946473	0.94067
FTMETRPPOS024137	NCGC00381364-02_C10H16N2O2_Pyrrolo[1,2-a]pyrazine-1,4-dione, hexahydro-3-(1-methylethyl)- [M+H]+	0.256075	0.297069	0.877611	0.969862	0.778784	0.840851	1.96458	1.19342	0.689216	0.972051	0.994153
FTMETRPPOS049236	NCGC00381425-01!8-hydroxy-8-(3-octyloxiran-2-yl)octanoic acid [IIN-based on: CCMSLIB00000846585] [M-H+2Na]+	0.334975	0.782135	0.877611	0.991071	0.815634	0.919439	0.332787	0.0551513	0.467935	0.949745	0.994153
FTMETRPPOS040932	NCGC00384807-01_C20H32O3_ [M-H2O+H]+	0.675274	0.438206	0.924153	0.969862	0.926538	0.856164	-0.0473119	0.0853247	0.390026	0.946473	0.994153
FTMETRPPOS025730	N-cinnamoylglycine [M+H]+	0.634348	0.740688	0.914996	0.988228	0.897553	0.919439	-0.0836808	0.0750535	0.572383	0.96278	0.994153
FTMETRPPOS011867	Nicotinamide [M+H]+	0.390959	0.0952026	0.877611	0.969862	0.815634	0.76452	0.233467	0.349191	0.713784	0.973011	0.994153
FTMETRPPOS016232	N-methyl-6-pyridone-3-carboxamide [M+H]+	0.340945	0.480247	0.877611	0.969862	0.815634	0.890033	0.0761347	0.103862	0.862275	0.990118	0.994153
FTMETRPPOS038204	N-Myristoyl-Glycine [M+H]+	0.922111	0.816462	0.985248	0.993556	0.973641	0.919439	0.0397595	0.211862	0.86024	0.990033	0.994153
FTMETRPPOS024395	N-Octyl-2-pyrrolidone [M+H]+	0.691808	0.223534	0.928644	0.969862	0.927651	0.840851	0.0556684	0.0943031	0.802075	0.985516	0.994153
FTMETRPPOS132315	N-Oleoylglycine [M+H]+	0.196276	0.402353	0.877611	0.969862	0.762128	0.853713	0.93565	-0.373002	0.112988	0.946473	0.925872
FTMETRPPOS017503	nonanoic acid [M+H]+	0.423018	0.600883	0.87904	0.975846	0.848914	0.919439	-0.121796	-0.0645337	0.760595	0.979747	0.994153
FTMETHILICPOS000074	Nonanoyl Carnitine (C9:0) [M+H]+	0.963356	0.168298	0.993227	0.969862	0.978328	0.840851	-0.0141331	-0.281133	0.454464	0.947566	0.994153
FTMETRPPOS029952	Norfentanyl [M+H]+	0.957206	0.261705	0.992172	0.969862	0.978328	0.840851	0.00800237	-0.375264	0.274925	0.946473	0.94067
FTMETRPPOS003953	Norvaline [M+H]+	0.804905	0.784552	0.958517	0.991071	0.973641	0.919439	-0.0590024	-0.051124	0.978786	0.999106	0.994153
FTMETHILICPOS000062	Octadecadienoyl Carnitine (C18:2) [M+H]+	0.181744	0.824808	0.877611	0.993556	0.762128	0.919439	-0.300308	-0.0253923	0.24949	0.946473	0.94067
FTMETRPPOS060724	Octadecanoyl Carnitine (C18:0) [M+H]+	0.701359	0.222643	0.930592	0.969862	0.931769	0.840851	-0.243705	0.605679	0.280607	0.946473	0.94067
FTMETRPPOS053301	Octadecenoyl Carnitine (C18:1) [M+H]+	0.164171	0.273631	0.877611	0.969862	0.762128	0.840851	-0.996475	-0.579032	0.607524	0.965561	0.994153
FTMETRPPOS027707	Octanoyl Carnitine (C8:0) [M+Na]+	0.170566	0.8402	0.877611	0.994197	0.762128	0.9318	1.10023	0.230462	0.517045	0.958031	0.994153
FTMETRPPOS041443	Octenoyl Carnitine (C8:1) [M+Na]+	0.0615611	0.356551	0.877611	0.969862	0.762128	0.840851	-0.22258	-0.272282	0.866508	0.990475	0.994153
FTMETRPPOS037753	oleic acid [M+H]+	0.409177	0.376844	0.87866	0.969862	0.832463	0.840851	0.217203	0.31207	0.820294	0.987521	0.994153
FTMETHILICPOS000035	Ornithine [M+H]+	0.497118	0.201478	0.887946	0.969862	0.878138	0.840851	-0.240949	-0.325188	0.838019	0.988431	0.994153
FTMETRPPOS005816	orotic acid [M+H]+	0.381012	0.884955	0.877611	0.996132	0.815634	0.959786	-0.847858	0.144142	0.463524	0.949745	0.994153
FTMETRPPOS140418	Palmitoyl ethanolamide [M+H]+	0.559447	0.290342	0.900094	0.969862	0.897327	0.840851	-0.224885	0.607392	0.216492	0.946473	0.94067
FTMETHILICPOS000082	Pantothenic acid [M+H]+	0.0736592	0.782024	0.877611	0.991071	0.762128	0.919439	-0.608709	-0.0900145	0.239802	0.946473	0.94067
FTMETRPPOS071367	PC(16:0/0:0) [M+H]+	0.686452	0.161866	0.926592	0.969862	0.927651	0.840851	-0.118957	0.720091	0.140499	0.946473	0.926399
FTMETRPPOS100153	PC(16:0/18:1(9Z)) [M+Na]+	0.83679	0.43824	0.96536	0.969862	0.973641	0.856164	0.0390902	0.278375	0.542164	0.958842	0.994153
FTMETRPPOS023568	phenylacetylglycine [M+H]+	0.71448	0.201898	0.934162	0.969862	0.932315	0.840851	-0.192768	-0.282639	0.87055	0.991514	0.994153
FTMETHILICPOS000036	Phenylalanine [M+H]+	0.369407	0.363381	0.877611	0.969862	0.815634	0.840851	-0.574895	0.390106	0.200901	0.946473	0.94067
FTMETRPNEG0184	phenyllactic acid [M-H]-	0.652711	0.714986	0.91979	0.985559	0.903989	0.919439	-0.102982	-0.0731368	0.919598	0.996254	0.994153
FTMETRPPOS042280	Phe-Phe [M+H]+	0.182407	0.607429	0.877611	0.977259	0.762128	0.919439	-0.456879	0.742249	0.409437	0.946473	0.994153
FTMETRPPOS020874	Phe-Pro [M+H]+	0.979395	0.716868	0.995584	0.985819	0.979395	0.919439	-0.00484386	-0.123373	0.75486	0.978462	0.994153
FTMETHILICPOS000037	Phe-Trp [M+H]+	0.198402	0.746237	0.877611	0.988228	0.762128	0.919439	-0.966662	0.0713147	0.16445	0.946473	0.94067
FTMETRPPOS018841	phloretic acid [M+H]+	0.37454	0.3521	0.877611	0.969862	0.815634	0.840851	-0.183673	0.200551	0.189246	0.946473	0.94067
FTMETHILICPOS000083	Phosphocholine [M+H]+	0.337613	0.369747	0.877611	0.969862	0.815634	0.840851	-0.0931204	0.499495	0.279227	0.946473	0.94067
FTMETHILICPOS000038	Proline [M+H]+	0.563603	0.504636	0.901246	0.969862	0.897327	0.905645	0.129672	0.119987	0.972115	0.99861	0.994153
FTMETHILICPOS000039	Proline Betaine [M+H]+	0.611407	0.256842	0.910403	0.969862	0.897553	0.840851	0.329182	0.375881	0.946674	0.996895	0.994153
FTMETHILICPOS000040	Prolylglycine [M+H]+	0.899912	0.74376	0.98224	0.988228	0.973641	0.919439	-0.027257	0.0840852	0.735256	0.975654	0.994153
FTMETHILICPOS000064	Propionyl Carnitine (C3:0) [M+H]+	0.0600448	0.774916	0.877611	0.990823	0.762128	0.919439	-0.567486	-0.100795	0.284772	0.946473	0.943908
FTMETRPPOS013082	propionylglycine [M+H]+	0.451227	0.824618	0.880394	0.993556	0.858829	0.919439	-0.108875	0.0900137	0.637681	0.966273	0.994153
FTMETRPNEG0205	P-Toluenesulfonic acid [M-H]-	0.822304	0.795054	0.962276	0.991841	0.973641	0.919439	0.435103	0.599346	0.955502	0.997686	0.994153
FTMETRPPOS033138	Pyroglutamylvalyllysine [M+H]+	0.0478924	0.306537	0.877611	0.969862	0.762128	0.840851	0.402933	0.683291	0.665571	0.969523	0.994153
FTMETRPNEG2744	quinolinic acid [3M-H]-	0.242185	0.0709336	0.877611	0.969862	0.778784	0.76452	0.180018	0.704213	0.160078	0.946473	0.94067
FTMETRPPOS005268	Quinolone [M+H]+	0.736983	0.933258	0.940818	0.996462	0.93309	0.97283	0.0975342	-0.0131696	0.731824	0.975357	0.994153
FTMETRPNEG1006	ricinoleic acid [M-H]-	0.253846	0.28451	0.877611	0.969862	0.778784	0.840851	-0.118477	-0.0995642	0.883612	0.992596	0.994153
FTMETHILICPOS000041	Sarcosine [M+H]+	0.24458	0.346937	0.877611	0.969862	0.778784	0.840851	-0.111259	0.0760992	0.126296	0.946473	0.926399
FTMETHILICPOS000042	Serine [M+H]+	0.49401	0.0763342	0.886885	0.969862	0.878138	0.76452	0.107427	0.27776	0.403237	0.946473	0.994153
FTMETRPPOS033637	sn-Glycero-3-phosphocholine [M]+	0.131796	0.146522	0.877611	0.969862	0.762128	0.840851	-0.353706	0.382936	0.033274	0.946473	0.825047
FTMETRPPOS046453	sodium glycochenodeoxycholate [M+H]+	0.432889	0.811057	0.879057	0.993556	0.857024	0.919439	0.196131	0.216478	0.982284	0.999196	0.994153
FTMETHILICPOS000051	Spermine [M+H]+	0.23362	0.31201	0.877611	0.969862	0.778784	0.840851	0.483423	0.383032	0.845354	0.988957	0.994153
FTMETRPPOS050246	Sphingosine-1-Phosphate (C17 base) [M+H]+	0.974573	0.167958	0.994403	0.969862	0.978328	0.840851	-0.00421088	0.218381	0.260097	0.946473	0.94067
FTMETRPPOS052190	Sphingosine-1-Phosphate (d18:1) [M+H]+	0.0919369	0.0360789	0.877611	0.969862	0.762128	0.76452	-0.274325	-0.144564	0.394955	0.946473	0.994153
FTMETHILICPOS000075	Suberoyl Carnitine (C8:0-DC) [M+H]+	0.975012	0.694468	0.994554	0.983331	0.978328	0.919439	0.006306	0.0705195	0.807649	0.986456	0.994153
FTMETRPPOS020864	Sulforaphane [M+H]+	0.134743	0.0592571	0.877611	0.969862	0.762128	0.76452	-0.226897	0.931471	0.0177755	0.946473	0.825047
FTMETRPPOS012477	taurine [M+H]+	0.568814	0.0975476	0.901984	0.969862	0.897327	0.76452	-0.162964	-0.396821	0.501861	0.956115	0.994153
FTMETRPPOS061801	taurocholic acid [M+Na]+	0.616868	0.334463	0.911964	0.969862	0.897553	0.840851	0.529739	-0.79985	0.312472	0.946473	0.970307
FTMETRPPOS071877	taurodeoxycholic acid [M+H]+	0.887492	0.677594	0.980204	0.983242	0.973641	0.919439	-0.0220603	0.0385947	0.732894	0.975542	0.994153
FTMETHILICPOS000057	Tetradecanoyl Carnitine (C14:0) [M+H]+	0.200752	0.19104	0.877611	0.969862	0.762128	0.840851	-0.506957	0.382861	0.0650284	0.946473	0.825047
FTMETRPPOS050767	Tetradecenoyl Carnitine (C14:1) [M+H]+	0.938902	0.237407	0.98854	0.969862	0.974789	0.840851	0.168071	-0.319818	0.821625	0.987521	0.994153
FTMETRPPOS021360	Theobromine [M+H]+	0.449746	0.815473	0.880394	0.993556	0.858829	0.919439	-0.249725	0.0377756	0.421716	0.946473	0.994153
FTMETRPPOS021347	Theophylline [M+H]+	0.0876232	0.360092	0.877611	0.969862	0.762128	0.840851	-0.307311	-0.36096	0.894031	0.993149	0.994153
FTMETRPPOS137808	Thr-Ala-Arg	0.0926922	0.309428	0.877611	0.969862	0.762128	0.840851	-0.575006	0.115778	0.043475	0.946473	0.825047
FTMETHILICPOS000043	Threonine [M+H]+	0.0340469	0.067412	0.877611	0.969862	0.762128	0.76452	0.229194	0.246825	0.901113	0.994268	0.994153
FTMETRPPOS045471	Threonylseryllysine [M+H]+	0.302617	0.795628	0.877611	0.991967	0.812243	0.919439	0.547856	0.0991142	0.474919	0.950912	0.994153
FTMETHILICPOS000069	Tiglyl carnitine (C5:1) [M+H]+	0.303119	0.357967	0.877611	0.969862	0.812243	0.840851	0.180344	-0.256204	0.175414	0.946473	0.94067
FTMETRPPOS032373	traumatic acid [M+Na]+	0.882054	0.255225	0.978508	0.969862	0.973641	0.840851	0.0402505	-1.2297	0.233278	0.946473	0.94067
FTMETRPPOS027182	Tridecanoic Acid [M+H]+	0.17651	0.653821	0.877611	0.981901	0.762128	0.919439	-0.468941	0.221954	0.242032	0.946473	0.94067
FTMETHILICPOS000056	Tridecanoyl Carnitine (C13:0) [M+H]+	0.62965	0.815526	0.914571	0.993556	0.897553	0.919439	-0.39613	-0.193754	0.858823	0.990033	0.994153
FTMETHILICPOS000084	Trigonelline [M+H]+	0.282567	0.160758	0.877611	0.969862	0.809293	0.840851	-0.0916028	0.109637	0.0757659	0.946473	0.825047
FTMETHILICPOS000085	Trimethylamine N-oxide [M+H]+	0.0447662	0.332402	0.877611	0.969862	0.762128	0.840851	0.702433	0.281528	0.296164	0.946473	0.962684
FTMETHILICPOS000044	Trimethyllysine [M+H]+	0.497916	0.53232	0.8882	0.970547	0.878138	0.912678	-0.142009	0.0905297	0.351113	0.946473	0.994153
FTMETHILICPOS000045	Tryptophan [M+H]+	0.485837	0.759924	0.884334	0.989697	0.878138	0.919439	-0.0407667	-0.0144274	0.717341	0.973604	0.994153
FTMETRPPOS066349	Tryptophylglutamyllysine [M+H]+	0.60497	0.412343	0.908548	0.969862	0.897553	0.853713	0.227269	-0.107473	0.455454	0.948169	0.994153
FTMETHILICPOS000046	Tyrosine [M+H]+	0.0124343	0.0686016	0.877611	0.969862	0.762128	0.76452	0.255257	0.281601	0.860075	0.990033	0.994153
FTMETRPPOS062958	Unknown (carbon number 24); PlaSMA ID-2651 [M+H]+	0.967458	0.245673	0.994036	0.969862	0.978328	0.840851	-0.00863072	-0.339804	0.339731	0.946473	0.994153
FTMETHILICPOS000086	Uric acid [M+H]+	0.435775	0.317671	0.879057	0.969862	0.857024	0.840851	0.278968	0.341834	0.893176	0.992906	0.994153
FTMETRPPOS057270	ursocholic acid [M+H]+	0.840155	0.402605	0.966926	0.969862	0.973641	0.853713	-0.0695169	-0.221265	0.718722	0.973604	0.994153
FTMETRPPOS021551	Valerylglycine [M+Na]+	0.39261	0.678632	0.877611	0.983242	0.815634	0.919439	0.086362	-0.0547668	0.386207	0.946473	0.994153
FTMETRPPOS012975	Val-Glu [M+H]+	0.933105	0.421531	0.987404	0.969862	0.973641	0.853713	0.0254751	-0.269971	0.502581	0.956168	0.994153
FTMETHILICPOS000047	Valine [M+H]+	0.168387	0.240251	0.877611	0.969862	0.762128	0.840851	-0.667169	0.252864	0.0729505	0.946473	0.825047
FTMETRPPOS021215	Val-Phe [M+H]+	0.279986	0.780391	0.877611	0.991071	0.809293	0.919439	-0.284163	-0.0859453	0.611102	0.965561	0.994153
FTMETRPNEG0356	Val-Ser [M-H]-	0.59843	0.248822	0.90803	0.969862	0.897553	0.840851	0.206998	0.58692	0.532808	0.958645	0.994153
FTMETRPNEG0016						1	1	0.359646	1.32459	0	0	1
FTMETRPPOS029949		0.00502292	0.00801662	0.877611	0.969862	1	1	-0.297759	0.324175	9.12684e-05	0.946473	1
FTMETRPPOS055460		0.00502292	0.00801662	0.877611	0.969862	1	1	-0.297759	0.324175	9.12684e-05	0.946473	1
FTMETRPPOS121100		0.00502292	0.00801662	0.877611	0.969862	1	1	-0.297759	0.324175	9.12684e-05	0.946473	1
FTMETRPPOS093081		0.00502292	0.00801662	0.877611	0.969862	1	1	-0.297759	0.324175	9.12684e-05	0.946473	1
FTMETRPPOS052581		0.0186341	0.00280933	0.877611	0.969862	1	1	-0.345956	0.485646	0.000107299	0.946473	1
FTMETRPPOS097930		0.0186341	0.00373678	0.877611	0.969862	1	1	-0.345956	0.406411	0.000164868	0.946473	1
FTMETRPPOS078374		0.00277703	0.0488444	0.877611	0.969862	1	1	-0.580072	0.242203	0.000179767	0.946473	1
FTMETRPPOS014661		0.00066777	0.0861148	0.764977	0.969862	1	1	-0.502381	0.307845	0.00044202	0.946473	1
FTMETRPPOS094211		0.00066777	0.0861148	0.764977	0.969862	1	1	-0.502381	0.307845	0.00044202	0.946473	1
FTMETRPPOS044774		0.234751	0.00215903	0.877611	0.969862	1	1	-0.0763023	0.355033	0.000445574	0.946473	1
FTMETRPPOS139142		0.017852	0.0132736	0.877611	0.969862	1	1	-0.26628	0.374383	0.000495865	0.946473	1
FTMETRPNEG4422		0.0242098	0.0100786	0.877611	0.969862	1	1	0.343601	-0.344303	0.000554832	0.946473	1
FTMETRPPOS082133		0.00610209	0.0920732	0.877611	0.969862	1	1	3.74939	-1.2623	0.000678351	0.946473	1
FTMETRPPOS076812		0.104305	0.00483125	0.877611	0.969862	1	1	-0.138297	0.335722	0.000750613	0.946473	1
FTMETRPPOS092680		0.0106564	0.0341046	0.877611	0.969862	1	1	-0.53064	0.168194	0.000820555	0.946473	1
FTMETRPPOS005939		0.00430335	0.166066	0.877611	0.969862	1	1	-1.6996	0.589917	0.00106111	0.946473	1
FTMETRPPOS002346		0.0107019	0.0580572	0.877611	0.969862	1	1	0.366184	-0.0999611	0.00107935	0.946473	1
FTMETRPPOS062980		0.0870727	0.00890548	0.877611	0.969862	1	1	-0.17537	0.430143	0.00109463	0.946473	1
FTMETRPPOS081340		0.0448338	0.00877845	0.877611	0.969862	1	1	-0.339892	0.342849	0.00118423	0.946473	1
FTMETRPNEG4093		0.00590187	0.169731	0.877611	0.969862	1	1	0.566124	-0.17465	0.00121501	0.946473	1
FTMETRPPOS058665		0.0205811	0.0307067	0.877611	0.969862	1	1	-0.442799	0.400032	0.00124552	0.946473	1
FTMETRPPOS088699		0.0211663	0.0261686	0.877611	0.969862	1	1	-0.311592	0.449667	0.0013412	0.946473	1
FTMETRPPOS048070		0.0211663	0.0261686	0.877611	0.969862	1	1	-0.311592	0.449667	0.0013412	0.946473	1
FTMETRPPOS034642		0.0211663	0.0261686	0.877611	0.969862	1	1	-0.311592	0.449667	0.0013412	0.946473	1
FTMETRPPOS002489		0.195731	0.00267665	0.877611	0.969862	1	1	0.10935	-0.284434	0.00134197	0.946473	1
FTMETRPPOS039686		0.905008	0.00118	0.983479	0.969862	1	1	-0.041952	1.92678	0.00134556	0.946473	1
FTMETRPPOS064200		0.0129554	0.0516105	0.877611	0.969862	1	1	-0.402384	0.314519	0.00139373	0.946473	1
FTMETRPPOS010428		0.0129554	0.0516105	0.877611	0.969862	1	1	-0.402384	0.314519	0.00139373	0.946473	1
FTMETRPNEG6053		0.0159584	0.0330567	0.877611	0.969862	1	1	0.410744	-0.542213	0.001471	0.946473	1
FTMETRPPOS105764		0.017947	0.039347	0.877611	0.969862	1	1	-1.16928	1.09927	0.00148058	0.946473	1
FTMETRPPOS138754		0.101026	0.00139872	0.877611	0.969862	1	1	-0.608773	0.80939	0.00148363	0.946473	1
FTMETRPPOS118147		0.00826323	0.134808	0.877611	0.969862	1	1	-0.424636	0.153696	0.00148761	0.946473	1
FTMETRPPOS005211		0.000221009	0.0399149	0.699965	0.969862	1	1	-0.30687	0.514739	0.00149124	0.946473	1
FTMETRPPOS062494		0.000606492	0.241978	0.764977	0.969862	1	1	-0.230046	0.0927562	0.00159987	0.946473	1
FTMETRPPOS075072		0.260815	0.00310406	0.877611	0.969862	1	1	-0.0640357	0.209676	0.00164697	0.946473	1
FTMETRPPOS130047		0.00947041	0.106582	0.877611	0.969862	1	1	-0.472343	0.223769	0.00165115	0.946473	1
FTMETRPPOS090386		0.0764941	0.00788903	0.877611	0.969862	1	1	0.241138	-0.323441	0.00165418	0.946473	1
FTMETRPPOS108249		0.0211663	0.0328061	0.877611	0.969862	1	1	-0.311592	0.413878	0.00170249	0.946473	1
FTMETRPPOS040596		0.0664509	0.00578828	0.877611	0.969862	1	1	0.222953	-0.237231	0.00171241	0.946473	1
FTMETRPPOS107809		0.0664509	0.00578828	0.877611	0.969862	1	1	0.222953	-0.237231	0.00171241	0.946473	1
FTMETRPPOS138973		0.0664509	0.00578828	0.877611	0.969862	1	1	0.222953	-0.237231	0.00171241	0.946473	1
FTMETRPPOS130113		0.0664509	0.0105475	0.877611	0.969862	1	1	0.222953	-0.282791	0.00171934	0.946473	1
FTMETRPPOS077431		0.0399579	0.0242366	0.877611	0.969862	1	1	-0.988278	1.26322	0.00185088	0.946473	1
FTMETRPPOS026368		0.00997779	0.136999	0.877611	0.969862	1	1	0.369085	-0.141787	0.0019283	0.946473	1
FTMETRPPOS135090		0.00725643	0.360201	0.877611	0.969862	1	1	0.501228	-0.0714508	0.00193392	0.946473	1
FTMETRPPOS035960		0.0132699	0.0306547	0.877611	0.969862	1	1	-0.344457	0.655675	0.00193655	0.946473	1
FTMETRPNEG0370		0.00664966	0.367078	0.877611	0.969862	1	1	-0.616035	0.0960681	0.00197537	0.946473	1
FTMETRPPOS014348		0.0065855	0.154745	0.877611	0.969862	1	1	-0.474613	0.211126	0.00199598	0.946473	1
FTMETRPPOS092625		0.0065855	0.154745	0.877611	0.969862	1	1	-0.474613	0.211126	0.00199598	0.946473	1
FTMETRPPOS135430		0.0757304	4.16213e-05	0.877611	0.969862	1	1	-0.514437	0.442335	0.00200415	0.946473	1
FTMETRPPOS133000		0.0744962	0.016886	0.877611	0.969862	1	1	-0.365769	0.877531	0.00202778	0.946473	1
FTMETRPPOS017018		0.132852	0.00924439	0.877611	0.969862	1	1	-0.106678	0.230985	0.00212656	0.946473	1
FTMETRPPOS061483		0.0854806	0.0163284	0.877611	0.969862	1	1	-0.172255	0.421171	0.00214699	0.946473	1
FTMETRPPOS022899		0.0222209	0.0543941	0.877611	0.969862	1	1	1.64196	-1.01679	0.00218936	0.946473	1
FTMETRPPOS075598		0.234751	0.00817042	0.877611	0.969862	1	1	-0.0763023	0.287603	0.00221934	0.946473	1
FTMETRPPOS029917		0.0472057	0.025144	0.877611	0.969862	1	1	-0.210229	0.337877	0.00225353	0.946473	1
FTMETRPPOS133142		0.000431308	0.286924	0.699965	0.969862	1	1	-0.920331	0.353988	0.00228227	0.946473	1
FTMETRPPOS021206		0.000431308	0.286924	0.699965	0.969862	1	1	-0.920331	0.353988	0.00228227	0.946473	1
FTMETRPPOS011378		0.000431308	0.286924	0.699965	0.969862	1	1	-0.920331	0.353988	0.00228227	0.946473	1
FTMETRPPOS077545		0.008464	0.273909	0.877611	0.969862	1	1	-0.53715	0.115051	0.00228295	0.946473	1
FTMETRPPOS070081		0.008464	0.273909	0.877611	0.969862	1	1	-0.53715	0.115051	0.00228295	0.946473	1
FTMETRPPOS027393		0.260735	0.00526689	0.877611	0.969862	1	1	0.0557396	0.780529	0.00230987	0.946473	1
FTMETRPPOS063555		0.0330023	0.0338792	0.877611	0.969862	1	1	-0.323167	0.434281	0.00235573	0.946473	1
FTMETRPPOS098495		0.0330023	0.0338792	0.877611	0.969862	1	1	-0.323167	0.434281	0.00235573	0.946473	1
FTMETRPPOS036484		0.0330023	0.0338792	0.877611	0.969862	1	1	-0.323167	0.434281	0.00235573	0.946473	1
FTMETRPPOS053536		0.0406772	0.0306992	0.877611	0.969862	1	1	-0.313267	0.443764	0.00247442	0.946473	1
FTMETRPPOS039457		0.00605346	0.123615	0.877611	0.969862	1	1	0.471761	-0.301251	0.00250815	0.946473	1
FTMETRPPOS003029		0.0347773	0.037195	0.877611	0.969862	1	1	-0.298138	0.266041	0.00251039	0.946473	1
FTMETRPPOS113434		0.0108956	0.309428	0.877611	0.969862	1	1	-1.16964	0.115778	0.00252748	0.946473	1
FTMETRPPOS056862		0.0078347	0.111459	0.877611	0.969862	1	1	0.47304	-0.316765	0.00257875	0.946473	1
FTMETRPPOS021377		0.00066777	0.110142	0.764977	0.969862	1	1	-0.502381	0.445782	0.00259462	0.946473	1
FTMETRPPOS036665		0.00992044	0.0600126	0.877611	0.969862	1	1	-0.564483	0.662718	0.00260491	0.946473	1
FTMETRPPOS023539		0.00292253	0.944491	0.877611	0.998427	1	1	-0.830915	-0.00964519	0.00264184	0.946473	1
FTMETRPPOS091653		0.0151062	0.0908624	0.877611	0.969862	1	1	-0.821907	0.52095	0.00265354	0.946473	1
FTMETRPPOS088465		0.00454841	0.507326	0.877611	0.969862	1	1	0.315267	-0.0448555	0.00272196	0.946473	1
FTMETRPPOS020877		0.00454841	0.507326	0.877611	0.969862	1	1	0.315267	-0.0448555	0.00272196	0.946473	1
FTMETRPPOS015537		0.0618292	0.0244947	0.877611	0.969862	1	1	-0.162373	0.346764	0.00281649	0.946473	1
FTMETRPPOS124381		0.0618292	0.0244947	0.877611	0.969862	1	1	-0.162373	0.346764	0.00281649	0.946473	1
FTMETRPPOS015933		0.094495	0.00671647	0.877611	0.969862	1	1	-0.290496	0.337788	0.00288002	0.946473	1
FTMETRPPOS063935		0.0353729	0.0417273	0.877611	0.969862	1	1	-0.426253	0.452285	0.00288841	0.946473	1
FTMETRPPOS072456		0.196509	0.00609927	0.877611	0.969862	1	1	-0.16003	0.36402	0.00294278	0.946473	1
FTMETRPPOS073727		0.0374646	0.0378659	0.877611	0.969862	1	1	-0.388323	0.521592	0.00294529	0.946473	1
FTMETRPPOS013520		0.0728051	0.00349835	0.877611	0.969862	1	1	-0.205458	0.171854	0.00294703	0.946473	1
FTMETRPPOS116634		0.0728051	0.00349835	0.877611	0.969862	1	1	-0.205458	0.171854	0.00294703	0.946473	1
FTMETRPPOS124785		0.0728051	0.00349835	0.877611	0.969862	1	1	-0.205458	0.171854	0.00294703	0.946473	1
FTMETRPNEG3429		0.00418402	0.402861	0.877611	0.969862	1	1	0.558528	-0.120923	0.00299503	0.946473	1
FTMETRPPOS097747		0.000737758	0.754566	0.828899	0.989287	1	1	-0.596979	0.0478063	0.00300558	0.946473	1
FTMETRPPOS012368		0.101026	0.00474504	0.877611	0.969862	1	1	-0.608773	0.698494	0.00300894	0.946473	1
FTMETRPPOS035579		0.0558452	0.0265914	0.877611	0.969862	1	1	-0.15922	0.351385	0.00301154	0.946473	1
FTMETRPPOS091169		0.0558452	0.0265914	0.877611	0.969862	1	1	-0.15922	0.351385	0.00301154	0.946473	1
FTMETRPPOS069374		0.00383996	0.734997	0.877611	0.987789	1	1	-0.856673	0.0571048	0.00306765	0.946473	1
FTMETRPPOS053917		0.0115117	0.426408	0.877611	0.969862	1	1	-1.53421	0.072028	0.00311053	0.946473	1
FTMETRPPOS085514		0.0543061	0.0297818	0.877611	0.969862	1	1	-1.44872	1.59964	0.00316289	0.946473	1
FTMETRPPOS073226		0.0138975	0.0831298	0.877611	0.969862	1	1	-0.141569	0.12285	0.00322398	0.946473	1
FTMETRPPOS048217		0.0191828	0.0657439	0.877611	0.969862	1	1	0.407818	-0.0807602	0.00324459	0.946473	1
FTMETRPPOS069804		0.0191828	0.0657439	0.877611	0.969862	1	1	0.407818	-0.0807602	0.00324459	0.946473	1
FTMETRPPOS109170		0.00483476	0.286924	0.877611	0.969862	1	1	-1.0758	0.353988	0.00329428	0.946473	1
FTMETRPPOS058506		0.0101067	0.23417	0.877611	0.969862	1	1	-0.432675	0.138473	0.00340125	0.946473	1
FTMETRPPOS032639		0.0297823	0.037551	0.877611	0.969862	1	1	-0.419596	0.811842	0.00345249	0.946473	1
FTMETRPPOS079993		0.100357	0.0221103	0.877611	0.969862	1	1	0.100199	-0.23286	0.00348244	0.946473	1
FTMETRPPOS083549		0.0888609	0.0174047	0.877611	0.969862	1	1	-0.296069	0.376289	0.00357908	0.946473	1
FTMETRPPOS027187		0.0388277	0.0472144	0.877611	0.969862	1	1	-0.421945	0.451975	0.00358329	0.946473	1
FTMETRPPOS046863		0.869302	0.000165348	0.975647	0.969862	1	1	-0.0176342	0.389277	0.003615	0.946473	1
FTMETRPPOS068290		0.0756372	0.0258642	0.877611	0.969862	1	1	-2.73829	3.78016	0.00365214	0.946473	1
FTMETRPNEG5462		0.0355622	0.0467117	0.877611	0.969862	1	1	0.255681	-0.35222	0.00379416	0.946473	1
FTMETRPNEG0582		0.0592441	0.0212722	0.877611	0.969862	1	1	0.317825	-0.251098	0.00381049	0.946473	1
FTMETRPPOS024768		0.255658	0.00073731	0.877611	0.969862	1	1	-0.11207	0.233038	0.00381693	0.946473	1
FTMETRPPOS122854		0.255658	0.00073731	0.877611	0.969862	1	1	-0.11207	0.233038	0.00381693	0.946473	1
FTMETRPPOS005429		0.255658	0.00073731	0.877611	0.969862	1	1	-0.11207	0.233038	0.00381693	0.946473	1
FTMETRPPOS001269		0.255658	0.00073731	0.877611	0.969862	1	1	-0.11207	0.233038	0.00381693	0.946473	1
FTMETRPPOS001470		0.0127469	0.185297	0.877611	0.969862	1	1	0.357416	-0.145319	0.00385453	0.946473	1
FTMETRPPOS049637		0.391856	0.00534738	0.877611	0.969862	1	1	-0.307663	1.3141	0.00386586	0.946473	1
FTMETRPPOS078392		0.132212	0.0091114	0.877611	0.969862	1	1	0.537057	-0.792486	0.00387031	0.946473	1
FTMETRPPOS094441		0.0297999	0.0725337	0.877611	0.969862	1	1	-0.426777	0.283163	0.00387686	0.946473	1
FTMETRPPOS040503		0.440111	0.00499742	0.879057	0.969862	1	1	-0.173171	0.851385	0.00391701	0.946473	1
FTMETRPPOS075492		0.00921264	0.141308	0.877611	0.969862	1	1	-0.753936	0.479533	0.0039217	0.946473	1
FTMETRPPOS066586		0.101026	0.00762299	0.877611	0.969862	1	1	-0.608773	0.658992	0.00392911	0.946473	1
FTMETRPPOS014006		0.0661606	0.0263942	0.877611	0.969862	1	1	-0.475226	0.461937	0.00402402	0.946473	1
FTMETRPPOS058497		0.127241	0.0149755	0.877611	0.969862	1	1	-0.0935506	0.153081	0.00407266	0.946473	1
FTMETRPPOS038637		0.127241	0.0149755	0.877611	0.969862	1	1	-0.0935506	0.153081	0.00407266	0.946473	1
FTMETRPNEG6587		0.247935	0.0159192	0.877611	0.969862	1	1	0.112429	-1.13203	0.0040816	0.946473	1
FTMETRPPOS026074		0.0874648	0.0257391	0.877611	0.969862	1	1	-0.402615	0.572437	0.00421941	0.946473	1
FTMETRPPOS120061		0.0391966	0.0442256	0.877611	0.969862	1	1	-0.135549	0.22196	0.00421956	0.946473	1
FTMETRPPOS017411		0.0391966	0.0442256	0.877611	0.969862	1	1	-0.135549	0.22196	0.00421956	0.946473	1
FTMETRPPOS041125		0.0391966	0.0442256	0.877611	0.969862	1	1	-0.135549	0.22196	0.00421956	0.946473	1
FTMETRPPOS074711		0.0526899	0.0347819	0.877611	0.969862	1	1	-0.498908	0.379456	0.00425657	0.946473	1
FTMETRPPOS076337		0.575018	0.0107037	0.903996	0.969862	1	1	0.0470343	-0.558422	0.00427708	0.946473	1
FTMETRPPOS078867		0.012219	0.7166	0.877611	0.985819	1	1	-2.32148	0.0702563	0.00429633	0.946473	1
FTMETRPNEG1693		0.00614282	0.281321	0.877611	0.969862	1	1	0.173852	-0.0622785	0.00434561	0.946473	1
FTMETRPPOS140646		0.0870727	0.0289834	0.877611	0.969862	1	1	-0.17537	0.294095	0.00437083	0.946473	1
FTMETRPPOS136494		0.0870727	0.0289834	0.877611	0.969862	1	1	-0.17537	0.294095	0.00437083	0.946473	1
FTMETRPPOS084236		0.00322103	0.0937126	0.877611	0.969862	1	1	-0.355142	0.408384	0.00442909	0.946473	1
FTMETRPPOS004919		0.00322103	0.0937126	0.877611	0.969862	1	1	-0.355142	0.408384	0.00442909	0.946473	1
FTMETRPPOS065358		0.00322103	0.0937126	0.877611	0.969862	1	1	-0.355142	0.408384	0.00442909	0.946473	1
FTMETRPPOS040427		0.00909676	0.115305	0.877611	0.969862	1	1	2.9991	-2.51622	0.00445562	0.946473	1
FTMETRPPOS098127		0.181939	0.0130131	0.877611	0.969862	1	1	-0.149974	0.326699	0.00445578	0.946473	1
FTMETRPPOS084870		0.181939	0.0130131	0.877611	0.969862	1	1	-0.149974	0.326699	0.00445578	0.946473	1
FTMETRPPOS028732		0.181939	0.0130131	0.877611	0.969862	1	1	-0.149974	0.326699	0.00445578	0.946473	1
FTMETRPPOS052910		0.181939	0.0130131	0.877611	0.969862	1	1	-0.149974	0.326699	0.00445578	0.946473	1
FTMETRPPOS022883		0.0340068	0.0654158	0.877611	0.969862	1	1	-0.795581	0.758429	0.00446369	0.946473	1
FTMETRPPOS106546		0.000606492	0.623708	0.764977	0.978803	1	1	-0.230046	0.0347736	0.00446761	0.946473	1
FTMETRPNEG3011		0.0391568	0.0545968	0.877611	0.969862	1	1	-0.268214	0.326288	0.00454134	0.946473	1
FTMETRPPOS042679		0.0257546	0.108345	0.877611	0.969862	1	1	-0.709364	0.226232	0.00456808	0.946473	1
FTMETRPPOS087474		0.13959	0.0234371	0.877611	0.969862	1	1	0.27	-0.844402	0.00466883	0.946473	1
FTMETRPPOS107418		0.00852625	0.236417	0.877611	0.969862	1	1	-0.613542	0.253655	0.00468237	0.946473	1
FTMETRPPOS125718		0.575018	0.00666953	0.903996	0.969862	1	1	0.0470343	-0.374623	0.00468727	0.946473	1
FTMETRPPOS037861		0.575018	0.00666953	0.903996	0.969862	1	1	0.0470343	-0.374623	0.00468727	0.946473	1
FTMETRPPOS103114		0.575018	0.00666953	0.903996	0.969862	1	1	0.0470343	-0.374623	0.00468727	0.946473	1
FTMETRPPOS068706		0.575018	0.00666953	0.903996	0.969862	1	1	0.0470343	-0.374623	0.00468727	0.946473	1
FTMETRPPOS036536		0.575018	0.00666953	0.903996	0.969862	1	1	0.0470343	-0.374623	0.00468727	0.946473	1
FTMETRPPOS035760		0.0577185	0.0278885	0.877611	0.969862	1	1	0.279496	-0.196112	0.00469669	0.946473	1
FTMETRPPOS056252		0.0577185	0.0278885	0.877611	0.969862	1	1	0.279496	-0.196112	0.00469669	0.946473	1
FTMETRPPOS015453		0.0577185	0.0278885	0.877611	0.969862	1	1	0.279496	-0.196112	0.00469669	0.946473	1
FTMETRPPOS039022		0.0577185	0.0278885	0.877611	0.969862	1	1	0.279496	-0.196112	0.00469669	0.946473	1
FTMETRPPOS022337		0.0641595	0.0350154	0.877611	0.969862	1	1	1.33198	-1.26636	0.00472011	0.946473	1
FTMETRPPOS039865		0.0726474	0.0286752	0.877611	0.969862	1	1	-0.297904	0.292635	0.0047636	0.946473	1
FTMETRPPOS122713		0.0340284	0.0725337	0.877611	0.969862	1	1	-0.329651	0.283163	0.0047748	0.946473	1
FTMETRPPOS073652		0.0340284	0.0725337	0.877611	0.969862	1	1	-0.329651	0.283163	0.0047748	0.946473	1
FTMETRPPOS087758		0.0340284	0.0725337	0.877611	0.969862	1	1	-0.329651	0.283163	0.0047748	0.946473	1
FTMETRPPOS032630		0.00904509	0.219818	0.877611	0.969862	1	1	-0.262558	0.117122	0.00479548	0.946473	1
FTMETRPPOS080731		0.0394947	0.0573826	0.877611	0.969862	1	1	-2.07112	2.4663	0.00480197	0.946473	1
FTMETRPPOS105895		0.168097	0.00801662	0.877611	0.969862	1	1	-0.198822	0.324175	0.00482793	0.946473	1
FTMETRPPOS060145		0.639161	0.00899455	0.916466	0.969862	1	1	-0.0218494	0.256079	0.00484607	0.946473	1
FTMETRPPOS030799		0.189848	0.0161392	0.877611	0.969862	1	1	-0.12895	0.317423	0.00484973	0.946473	1
FTMETRPPOS097684		0.160662	0.00838258	0.877611	0.969862	1	1	0.480776	-0.752687	0.00486547	0.946473	1
FTMETRPPOS058106		0.00775358	0.593666	0.877611	0.974343	1	1	-0.699476	0.079815	0.00505087	0.946473	1
FTMETRPPOS024066		0.0146376	0.182081	0.877611	0.969862	1	1	-0.743775	0.353166	0.00507706	0.946473	1
FTMETRPPOS057454		0.19727	0.00676504	0.877611	0.969862	1	1	-0.281181	0.503442	0.00522172	0.946473	1
FTMETRPPOS088295		0.131437	0.0248038	0.877611	0.969862	1	1	0.27231	-0.543677	0.00530756	0.946473	1
FTMETRPPOS028636		0.0162418	0.360994	0.877611	0.969862	1	1	-0.326747	0.0513785	0.00538761	0.946473	1
FTMETRPPOS033447		0.0905745	0.00272376	0.877611	0.969862	1	1	1.0298	-0.783869	0.00540928	0.946473	1
FTMETRPPOS011574		0.0725345	0.032896	0.877611	0.969862	1	1	-0.182783	0.558847	0.00544832	0.946473	1
FTMETRPPOS099969		0.563175	0.00214883	0.901136	0.969862	1	1	-0.0774263	0.438183	0.00549391	0.946473	1
FTMETRPPOS065116		0.563175	0.00214883	0.901136	0.969862	1	1	-0.0774263	0.438183	0.00549391	0.946473	1
FTMETRPPOS020273		0.563175	0.00214883	0.901136	0.969862	1	1	-0.0774263	0.438183	0.00549391	0.946473	1
FTMETRPPOS106187		0.563175	0.00214883	0.901136	0.969862	1	1	-0.0774263	0.438183	0.00549391	0.946473	1
FTMETRPPOS005457		0.00761841	0.498489	0.877611	0.969862	1	1	-2.17307	0.369192	0.00550291	0.946473	1
FTMETRPPOS054208		0.0591259	0.0483697	0.877611	0.969862	1	1	-0.521453	0.721372	0.00551193	0.946473	1
FTMETRPPOS112696		0.0473243	0.0602283	0.877611	0.969862	1	1	-0.17633	0.190678	0.0055345	0.946473	1
FTMETRPPOS020806		0.0353003	0.0872759	0.877611	0.969862	1	1	-1.02205	0.456828	0.00558579	0.946473	1
FTMETRPPOS138676		0.0473243	0.0577547	0.877611	0.969862	1	1	-0.17633	0.109339	0.00562005	0.946473	1
FTMETRPPOS044305		0.0473243	0.0577547	0.877611	0.969862	1	1	-0.17633	0.109339	0.00562005	0.946473	1
FTMETRPPOS054852		0.0473243	0.0577547	0.877611	0.969862	1	1	-0.17633	0.109339	0.00562005	0.946473	1
FTMETRPPOS099335		0.0473243	0.0577547	0.877611	0.969862	1	1	-0.17633	0.109339	0.00562005	0.946473	1
FTMETRPPOS014177		0.140492	0.026058	0.877611	0.969862	1	1	-0.115095	0.254274	0.00568618	0.946473	1
FTMETRPPOS096610		0.140492	0.026058	0.877611	0.969862	1	1	-0.115095	0.254274	0.00568618	0.946473	1
FTMETRPNEG1698		0.0818097	0.0380432	0.877611	0.969862	1	1	-0.622854	0.794999	0.00576618	0.946473	1
FTMETRPPOS038059		0.019986	0.122503	0.877611	0.969862	1	1	-1.75172	1.2954	0.00584603	0.946473	1
FTMETRPPOS078498		0.181939	0.0219526	0.877611	0.969862	1	1	-0.149974	0.385061	0.00585098	0.946473	1
FTMETRPPOS014799		0.0650821	0.0404137	0.877611	0.969862	1	1	-0.606548	0.493697	0.00585946	0.946473	1
FTMETRPPOS119572		0.0131002	0.181377	0.877611	0.969862	1	1	0.831817	-0.45987	0.00589219	0.946473	1
FTMETRPPOS052171		0.155476	0.0148783	0.877611	0.969862	1	1	-0.446006	0.705379	0.00591227	0.946473	1
FTMETRPPOS062846		0.158696	0.00262638	0.877611	0.969862	1	1	-0.344231	0.425704	0.00591266	0.946473	1
FTMETRPPOS092826		0.196256	0.0168008	0.877611	0.969862	1	1	-0.186903	0.410656	0.00599485	0.946473	1
FTMETRPPOS123930		0.020891	0.249919	0.877611	0.969862	1	1	-0.557691	0.134231	0.00605086	0.946473	1
FTMETRPPOS097022		0.108365	0.0336844	0.877611	0.969862	1	1	-0.323478	0.638959	0.00605218	0.946473	1
FTMETRPPOS018368		0.00262793	0.860964	0.877611	0.994916	1	1	0.360969	-0.0158217	0.00606488	0.946473	1
FTMETRPPOS079860		0.00555376	0.205585	0.877611	0.969862	1	1	-0.214699	0.126749	0.00608123	0.946473	1
FTMETRPPOS011398		0.00555376	0.205585	0.877611	0.969862	1	1	-0.214699	0.126749	0.00608123	0.946473	1
FTMETRPPOS087850		0.0260887	0.146909	0.877611	0.969862	1	1	-0.340367	0.160499	0.00608572	0.946473	1
FTMETRPNEG4085		0.039037	0.081025	0.877611	0.969862	1	1	0.439517	-0.388579	0.00614179	0.946473	1
FTMETRPPOS118087		0.0208964	0.0731477	0.877611	0.969862	1	1	-0.39193	0.561168	0.00620496	0.946473	1
FTMETRPPOS060678		0.00555376	0.212177	0.877611	0.969862	1	1	-0.214699	0.123904	0.00622392	0.946473	1
FTMETRPPOS038639		0.0382006	0.0935895	0.877611	0.969862	1	1	-0.476294	0.302831	0.0062642	0.946473	1
FTMETRPPOS075235		0.0211663	0.0614376	0.877611	0.969862	1	1	-0.311592	0.567633	0.00640946	0.946473	1
FTMETRPPOS068943		0.200301	0.0195977	0.877611	0.969862	1	1	-0.0881607	0.208324	0.00642059	0.946473	1
FTMETRPPOS090157		0.0888307	0.0395988	0.877611	0.969862	1	1	0.326174	-0.693829	0.00643367	0.946473	1
FTMETRPPOS065909		0.476855	0.00979237	0.881264	0.969862	1	1	-0.206994	1.14648	0.00645266	0.946473	1
FTMETRPPOS033346		0.1685	0.0254552	0.877611	0.969862	1	1	-0.0769673	0.182632	0.00649547	0.946473	1
FTMETRPPOS115154		0.0862702	0.0409299	0.877611	0.969862	1	1	-0.224358	0.457609	0.00650867	0.946473	1
FTMETRPNEG1832		0.156733	0.0158611	0.877611	0.969862	1	1	-0.177312	0.271409	0.00652021	0.946473	1
FTMETRPPOS105116		0.0591259	0.0581567	0.877611	0.969862	1	1	-0.521453	0.633364	0.00656331	0.946473	1
FTMETRPPOS005611		0.0591259	0.0581567	0.877611	0.969862	1	1	-0.521453	0.633364	0.00656331	0.946473	1
FTMETRPPOS120202		0.0591259	0.0581567	0.877611	0.969862	1	1	-0.521453	0.633364	0.00656331	0.946473	1
FTMETRPPOS066893		0.0168199	0.169374	0.877611	0.969862	1	1	-0.390044	0.230915	0.00667022	0.946473	1
FTMETRPPOS064946		0.0125488	0.623708	0.877611	0.978803	1	1	-0.386874	0.0347736	0.00669355	0.946473	1
FTMETRPPOS014619		0.0653004	0.0551072	0.877611	0.969862	1	1	-0.603408	0.727329	0.00669804	0.946473	1
FTMETRPPOS118774		0.138073	0.0205305	0.877611	0.969862	1	1	-0.290227	0.414117	0.00670158	0.946473	1
FTMETRPPOS071672		0.128318	0.0259539	0.877611	0.969862	1	1	-0.283786	0.419672	0.00670484	0.946473	1
FTMETRPPOS109951		0.108365	0.0359277	0.877611	0.969862	1	1	-0.323478	0.852292	0.00675792	0.946473	1
FTMETRPNEG3434		0.0511798	0.0719649	0.877611	0.969862	1	1	0.423444	-0.373858	0.00680822	0.946473	1
FTMETRPPOS115839		0.0228977	0.154733	0.877611	0.969862	1	1	-5.02921	2.91551	0.00687139	0.946473	1
FTMETRPPOS018935		0.0157551	0.293548	0.877611	0.969862	1	1	3.05114	-0.94962	0.00700614	0.946473	1
FTMETRPPOS135502		0.299683	0.0109172	0.877611	0.969862	1	1	0.0927161	-0.258865	0.00703882	0.946473	1
FTMETRPPOS005253		0.0229911	0.174056	0.877611	0.969862	1	1	-0.593314	0.297902	0.00706477	0.946473	1
FTMETRPPOS131440		0.100189	0.0409299	0.877611	0.969862	1	1	-0.254318	0.457609	0.00707136	0.946473	1
FTMETRPPOS017865		0.001212	0.725924	0.877611	0.986651	1	1	-0.405314	0.0438823	0.00711391	0.946473	1
FTMETRPPOS092512		0.285971	0.0165795	0.877611	0.969862	1	1	-0.256592	0.809176	0.00713353	0.946473	1
FTMETRPPOS042797		0.0282024	0.16833	0.877611	0.969862	1	1	-0.471732	0.197199	0.0071511	0.946473	1
FTMETRPPOS028375		0.0282024	0.16833	0.877611	0.969862	1	1	-0.471732	0.197199	0.0071511	0.946473	1
FTMETRPPOS071512		0.0282024	0.16833	0.877611	0.969862	1	1	-0.471732	0.197199	0.0071511	0.946473	1
FTMETRPNEG4156		0.179176	0.0151236	0.877611	0.969862	1	1	-0.236303	0.39181	0.00715447	0.946473	1
FTMETRPPOS117115		0.0241477	0.0979073	0.877611	0.969862	1	1	-0.637835	0.685968	0.00722572	0.946473	1
FTMETRPPOS012654		0.00581559	0.540286	0.877611	0.971959	1	1	-0.545691	0.0976824	0.00722715	0.946473	1
FTMETRPPOS108068		0.101726	0.0386181	0.877611	0.969862	1	1	-1.01855	1.3777	0.00724072	0.946473	1
FTMETRPPOS126158		0.245053	0.016327	0.877611	0.969862	1	1	-0.22118	0.54809	0.00732152	0.946473	1
FTMETRPPOS116072		0.00940441	0.256034	0.877611	0.969862	1	1	-0.564787	0.260876	0.00735657	0.946473	1
FTMETRPPOS078130		0.0330023	0.0412628	0.877611	0.969862	1	1	-0.323167	1.12702	0.00739741	0.946473	1
FTMETRPPOS016998		0.918852	0.0151225	0.984752	0.969862	1	1	0.0135366	-1.21493	0.00750378	0.946473	1
FTMETRPPOS126830		0.0100769	0.754566	0.877611	0.989287	1	1	-0.760671	0.0478063	0.00754332	0.946473	1
FTMETRPPOS050674		0.880128	0.00196861	0.977857	0.969862	1	1	-0.015711	-0.429837	0.0076207	0.946473	1
FTMETRPPOS069364		0.0151855	0.178031	0.877611	0.969862	1	1	-0.197065	0.1251	0.00769103	0.946473	1
FTMETRPPOS119956		0.0218284	0.312731	0.877611	0.969862	1	1	-0.248211	0.0550102	0.00771618	0.946473	1
FTMETRPPOS071113		0.0218284	0.312731	0.877611	0.969862	1	1	-0.248211	0.0550102	0.00771618	0.946473	1
FTMETRPPOS041862		0.0218284	0.312731	0.877611	0.969862	1	1	-0.248211	0.0550102	0.00771618	0.946473	1
FTMETRPPOS079832		0.017224	0.102751	0.877611	0.969862	1	1	-0.3583	0.415265	0.0077247	0.946473	1
FTMETRPPOS083211		0.241038	0.025163	0.877611	0.969862	1	1	-0.732325	2.55273	0.00773986	0.946473	1
FTMETRPNEG5195		0.0215756	0.135225	0.877611	0.969862	1	1	-0.203384	0.160304	0.007751	0.946473	1
FTMETRPPOS104187		0.0569534	0.0686807	0.877611	0.969862	1	1	-0.859669	1.06818	0.00784052	0.946473	1
FTMETRPPOS122702		0.0305914	0.0942449	0.877611	0.969862	1	1	-0.63212	0.705356	0.00788303	0.946473	1
FTMETRPPOS114374		0.0918391	0.0480306	0.877611	0.969862	1	1	0.477452	-0.81874	0.00790446	0.946473	1
FTMETRPPOS008291		0.0258018	0.273023	0.877611	0.969862	1	1	-1.37618	0.209478	0.00791829	0.946473	1
FTMETRPPOS021235		0.511965	0.0154882	0.8903	0.969862	1	1	0.196529	-1.43579	0.00793324	0.946473	1
FTMETRPPOS131730		0.125041	0.0386095	0.877611	0.969862	1	1	-0.692367	1.34395	0.00794043	0.946473	1
FTMETRPPOS115887		0.0248831	0.112299	0.877611	0.969862	1	1	0.904604	-0.875897	0.00799628	0.946473	1
FTMETRPPOS122550		0.247192	0.026633	0.877611	0.969862	1	1	0.211179	-1.51233	0.00805269	0.946473	1
FTMETRPPOS018905		0.0239863	0.130812	0.877611	0.969862	1	1	-0.530688	0.431177	0.00805987	0.946473	1
FTMETRPPOS127324		0.181939	0.0231074	0.877611	0.969862	1	1	-0.149974	0.280724	0.00806749	0.946473	1
FTMETRPPOS100859		0.0545345	0.0815206	0.877611	0.969862	1	1	0.67145	-0.500612	0.00807217	0.946473	1
FTMETRPPOS012120		0.0591259	0.0710253	0.877611	0.969862	1	1	-0.521453	0.593145	0.00807722	0.946473	1
FTMETRPPOS087043		0.00595667	0.152069	0.877611	0.969862	1	1	-0.51956	0.468869	0.00809469	0.946473	1
FTMETRPPOS010654		0.0397038	0.107368	0.877611	0.969862	1	1	-0.251075	0.198313	0.00817614	0.946473	1
FTMETRPPOS080566		0.0404965	0.110097	0.877611	0.969862	1	1	-0.667818	0.48576	0.00817697	0.946473	1
FTMETRPPOS097327		0.0257076	0.130812	0.877611	0.969862	1	1	-0.539189	0.431177	0.00820234	0.946473	1
FTMETRPPOS044261		0.00650769	0.469546	0.877611	0.969862	1	1	-0.15266	0.0358992	0.00824543	0.946473	1
FTMETRPPOS131262		0.304932	0.0254995	0.877611	0.969862	1	1	-0.176169	1.37715	0.00826805	0.946473	1
FTMETRPPOS093802		0.0705975	0.0633316	0.877611	0.969862	1	1	-5.082	4.96366	0.00826881	0.946473	1
FTMETRPPOS017516		0.113421	0.0409299	0.877611	0.969862	1	1	-0.315461	0.457609	0.00832089	0.946473	1
FTMETRPPOS011697		0.563175	0.0116142	0.901136	0.969862	1	1	-0.0774263	0.549834	0.00833123	0.946473	1
FTMETRPPOS038380		0.015607	0.641235	0.877611	0.979744	1	1	-1.21545	0.100554	0.0083616	0.946473	1
FTMETRPPOS034136		0.16644	0.0222618	0.877611	0.969862	1	1	0.297142	-0.464862	0.00845696	0.946473	1
FTMETRPPOS118603		0.050131	0.0566747	0.877611	0.969862	1	1	-0.443728	0.963219	0.00846589	0.946473	1
FTMETRPPOS032667		0.00720087	0.805215	0.877611	0.992913	1	1	-0.475098	-0.0210685	0.00847514	0.946473	1
FTMETRPPOS091249		0.00720087	0.805215	0.877611	0.992913	1	1	-0.475098	-0.0210685	0.00847514	0.946473	1
FTMETRPPOS104161		0.00720087	0.805215	0.877611	0.992913	1	1	-0.475098	-0.0210685	0.00847514	0.946473	1
FTMETRPPOS135691		0.0566077	0.061825	0.877611	0.969862	1	1	-0.193983	0.346108	0.00854043	0.946473	1
FTMETRPPOS074143		0.0477054	0.103248	0.877611	0.969862	1	1	-0.5586	0.321768	0.00857763	0.946473	1
FTMETRPPOS106527		0.0592424	0.0512602	0.877611	0.969862	1	1	-0.430786	0.211077	0.00863424	0.946473	1
FTMETRPPOS088942		0.0191966	0.260834	0.877611	0.969862	1	1	-0.675512	0.261426	0.00869718	0.946473	1
FTMETRPPOS004826		0.00991714	0.72058	0.877611	0.985843	1	1	-0.594041	0.0483239	0.00873172	0.946473	1
FTMETRPPOS007543		0.75971	0.0025734	0.94654	0.969862	1	1	-0.0759619	0.832596	0.00878485	0.946473	1
FTMETRPPOS028660		0.234751	0.0299696	0.877611	0.969862	1	1	-0.0763023	0.34948	0.00881031	0.946473	1
FTMETRPPOS085143		0.0152715	0.151393	0.877611	0.969862	1	1	0.553539	-0.458915	0.00881748	0.946473	1
FTMETRPPOS037390		0.471474	0.0190974	0.881264	0.969862	1	1	0.134826	-0.925441	0.00886676	0.946473	1
FTMETRPPOS045889		0.0419384	0.106462	0.877611	0.969862	1	1	-0.763863	0.660284	0.00892023	0.946473	1
FTMETRPPOS090501		0.0598002	0.0823358	0.877611	0.969862	1	1	-1.46484	1.24855	0.00895404	0.946473	1
FTMETRPPOS041377		0.0721842	0.0681737	0.877611	0.969862	1	1	-0.308721	0.330644	0.00901503	0.946473	1
FTMETRPPOS135775		0.0153615	0.858585	0.877611	0.994269	1	1	-1.15624	0.0308056	0.00913941	0.946473	1
FTMETRPPOS109202		0.0401913	0.095035	0.877611	0.969862	1	1	0.231434	-0.259567	0.00915976	0.946473	1
FTMETRPNEG2948		0.0397015	0.0833625	0.877611	0.969862	1	1	-0.307781	0.427088	0.00919525	0.946473	1
FTMETRPPOS137594		0.0388792	0.141382	0.877611	0.969862	1	1	-0.289851	0.084223	0.0092406	0.946473	1
FTMETRPPOS064232		0.0712154	0.0130131	0.877611	0.969862	1	1	-0.686353	0.326699	0.00927202	0.946473	1
FTMETRPPOS001428		0.00468279	0.296682	0.877611	0.969862	1	1	-0.775265	0.372428	0.00929049	0.946473	1
FTMETRPPOS009583		0.300184	0.00919095	0.877611	0.969862	1	1	-0.130002	0.302144	0.00933949	0.946473	1
FTMETRPPOS075726		0.0255199	0.272587	0.877611	0.969862	1	1	-0.499905	0.151625	0.00934118	0.946473	1
FTMETRPNEG1715		0.551162	0.00991413	0.897904	0.969862	1	1	-0.0558746	0.334212	0.0093502	0.946473	1
FTMETRPNEG7472		0.484411	0.00431875	0.884138	0.969862	1	1	0.177135	-0.705692	0.00937083	0.946473	1
FTMETRPPOS061897		0.353183	0.00580139	0.877611	0.969862	1	1	0.0919779	-0.242462	0.00937175	0.946473	1
FTMETRPPOS085972		0.113783	0.00557759	0.877611	0.969862	1	1	-0.144081	0.109392	0.00939871	0.946473	1
FTMETRPPOS079015		0.113783	0.00557759	0.877611	0.969862	1	1	-0.144081	0.109392	0.00939871	0.946473	1
FTMETRPNEG6272		0.113815	0.0483479	0.877611	0.969862	1	1	0.81442	-1.53389	0.00942789	0.946473	1
FTMETRPPOS040608		0.215407	0.0184414	0.877611	0.969862	1	1	-0.162011	0.300667	0.00943168	0.946473	1
FTMETRPPOS127287		0.215407	0.0184414	0.877611	0.969862	1	1	-0.162011	0.300667	0.00943168	0.946473	1
FTMETRPPOS014098		0.039348	0.151238	0.877611	0.969862	1	1	-0.787602	0.375559	0.00946355	0.946473	1
FTMETRPPOS119175		0.039348	0.151238	0.877611	0.969862	1	1	-0.787602	0.375559	0.00946355	0.946473	1
FTMETRPPOS058251		0.130883	0.0282158	0.877611	0.969862	1	1	-0.165951	0.191373	0.00948301	0.946473	1
FTMETRPPOS114419		0.00066777	0.125917	0.764977	0.969862	1	1	-0.502381	0.649002	0.009491	0.946473	1
FTMETRPPOS083855		0.0196533	0.272587	0.877611	0.969862	1	1	-0.393047	0.151625	0.0095327	0.946473	1
FTMETRPPOS110153		0.0196533	0.272587	0.877611	0.969862	1	1	-0.393047	0.151625	0.0095327	0.946473	1
FTMETRPPOS076643		0.0196533	0.272587	0.877611	0.969862	1	1	-0.393047	0.151625	0.0095327	0.946473	1
FTMETRPPOS069051		0.0196533	0.272587	0.877611	0.969862	1	1	-0.393047	0.151625	0.0095327	0.946473	1
FTMETRPPOS026847		0.62821	0.00670671	0.914037	0.969862	1	1	0.185581	-1.3138	0.00959379	0.946473	1
FTMETRPPOS006647		0.00399912	0.784871	0.877611	0.991071	1	1	-0.235989	0.0183078	0.00960351	0.946473	1
FTMETRPPOS032735		0.0102938	0.498308	0.877611	0.969862	1	1	-0.865115	0.176031	0.00968109	0.946473	1
FTMETRPPOS074896		0.346885	0.000686331	0.877611	0.969862	1	1	-0.202449	0.44232	0.00973448	0.946473	1
FTMETRPPOS011763		0.0580734	0.0580572	0.877611	0.969862	1	1	0.234064	-0.0999611	0.00976662	0.946473	1
FTMETRPPOS124486		0.0580734	0.0580572	0.877611	0.969862	1	1	0.234064	-0.0999611	0.00976662	0.946473	1
FTMETRPPOS095929		0.0580734	0.0580572	0.877611	0.969862	1	1	0.234064	-0.0999611	0.00976662	0.946473	1
FTMETRPNEG1480		0.0493108	0.115233	0.877611	0.969862	1	1	0.288811	-0.142745	0.00981188	0.946473	1
FTMETRPPOS017311		0.0180376	0.125077	0.877611	0.969862	1	1	-0.281927	0.301736	0.00985502	0.946473	1
FTMETRPPOS033629		0.0263493	0.0964224	0.877611	0.969862	1	1	0.205694	-0.281603	0.00992065	0.946473	1
FTMETRPPOS027466		0.25448	0.0261765	0.877611	0.969862	1	1	-0.389	1.08194	0.00993629	0.946473	1
FTMETRPPOS133959		0.575018	0.023575	0.903996	0.969862	1	1	0.0470343	-0.774264	0.00999553	0.946473	1
FTMETRPPOS139105		0.0678762	0.0810726	0.877611	0.969862	1	1	-0.412275	0.365695	0.00999662	0.946473	1
FTMETRPPOS045532		0.0327836	0.232645	0.877611	0.969862	1	1	0.613679	-0.171509	0.00999856	0.946473	1
FTMETRPPOS072979		0.343747	0.00559556	0.877611	0.969862	1	1	0.433163	-1.06982	0.00999938	0.946473	1
FTMETRPPOS012675		0.974573	0.0014371	0.994403	0.969862	1	1	-0.00421088	0.457374	0.0100028	0.946473	1
FTMETRPPOS009674		0.162039	0.0346168	0.877611	0.969862	1	1	-0.131868	0.225109	0.0100668	0.946473	1
FTMETRPPOS020844		0.0910994	0.0487671	0.877611	0.969862	1	1	-0.582994	0.487438	0.0100869	0.946473	1
FTMETRPPOS044286		0.0910994	0.0487671	0.877611	0.969862	1	1	-0.582994	0.487438	0.0100869	0.946473	1
FTMETRPPOS078124		0.0883966	0.0625123	0.877611	0.969862	1	1	-0.151926	0.165918	0.0101091	0.946473	1
FTMETRPPOS062532		0.0582219	0.0792655	0.877611	0.969862	1	1	-0.45205	0.630357	0.0102429	0.946473	1
FTMETRPPOS059309		0.0484373	0.115906	0.877611	0.969862	1	1	-0.320423	0.246723	0.0103271	0.946473	1
FTMETRPPOS033227		0.898508	0.0019622	0.982182	0.969862	1	1	0.021845	-0.580015	0.0103292	0.946473	1
FTMETRPPOS049214		0.0212583	0.178031	0.877611	0.969862	1	1	-0.180606	0.1251	0.0103313	0.946473	1
FTMETRPPOS132843		0.0212583	0.178031	0.877611	0.969862	1	1	-0.180606	0.1251	0.0103313	0.946473	1
FTMETRPPOS002012		0.0212583	0.178031	0.877611	0.969862	1	1	-0.180606	0.1251	0.0103313	0.946473	1
FTMETRPPOS033630		0.186015	0.0271661	0.877611	0.969862	1	1	-0.278899	0.474323	0.0103518	0.946473	1
FTMETRPPOS051693		0.0143163	0.150743	0.877611	0.969862	1	1	-0.347193	0.321885	0.0103581	0.946473	1
FTMETRPPOS061219		0.0143163	0.150743	0.877611	0.969862	1	1	-0.347193	0.321885	0.0103581	0.946473	1
FTMETRPPOS110570		0.0143163	0.150743	0.877611	0.969862	1	1	-0.347193	0.321885	0.0103581	0.946473	1
FTMETRPNEG6373		0.0604505	0.0948568	0.877611	0.969862	1	1	-0.361329	0.229775	0.0103938	0.946473	1
FTMETRPPOS027779		0.145346	0.0442256	0.877611	0.969862	1	1	-0.112671	0.22196	0.010441	0.946473	1
FTMETRPPOS008552		0.00665813	0.330469	0.877611	0.969862	1	1	6.28935	-2.6627	0.0104568	0.946473	1
FTMETRPPOS029799		0.168361	0.0409299	0.877611	0.969862	1	1	-0.159052	0.457609	0.0104582	0.946473	1
FTMETRPPOS066098		0.477471	0.0139355	0.881264	0.969862	1	1	-0.05226	0.253738	0.0105459	0.946473	1
FTMETRPPOS081085		0.015823	0.46181	0.877611	0.969862	1	1	-0.470999	0.0970014	0.0105573	0.946473	1
FTMETRPPOS101015		0.015823	0.46181	0.877611	0.969862	1	1	-0.470999	0.0970014	0.0105573	0.946473	1
FTMETRPPOS021873		0.617899	0.00573095	0.912362	0.969862	1	1	-0.077843	0.494714	0.0105776	0.946473	1
FTMETRPPOS056960		0.0336085	0.0999407	0.877611	0.969862	1	1	-0.383247	0.494839	0.0105936	0.946473	1
FTMETRPPOS128497		0.239357	0.0341086	0.877611	0.969862	1	1	-0.18878	0.709416	0.0106216	0.946473	1
FTMETRPPOS103954		0.579328	0.0122771	0.904955	0.969862	1	1	-0.0667131	0.447632	0.0106482	0.946473	1
FTMETRPPOS071573		0.192759	0.0300832	0.877611	0.969862	1	1	-0.281321	0.525284	0.0106507	0.946473	1
FTMETRPPOS039900		0.00470734	0.543666	0.877611	0.971959	1	1	-0.561773	-0.0659199	0.0107099	0.946473	1
FTMETRPPOS054233		0.0325299	0.253244	0.877611	0.969862	1	1	-0.392506	0.11142	0.0107131	0.946473	1
FTMETRPNEG6407		0.555323	0.00469246	0.899084	0.969862	1	1	-0.121845	0.595271	0.0107694	0.946473	1
FTMETRPPOS093227		0.0599624	0.0986267	0.877611	0.969862	1	1	-0.377763	0.213839	0.0108739	0.946473	1
FTMETRPPOS015111		0.0283183	0.147412	0.877611	0.969862	1	1	3.02211	-2.49992	0.0108743	0.946473	1
FTMETRPNEG1072		0.0230353	0.651993	0.877611	0.981359	1	1	0.721084	-0.0421477	0.0109361	0.946473	1
FTMETRPPOS122951		0.00852625	0.901169	0.877611	0.996132	1	1	-0.613542	0.0177138	0.0110041	0.946473	1
FTMETRPPOS131085		0.00852625	0.901169	0.877611	0.996132	1	1	-0.613542	0.0177138	0.0110041	0.946473	1
FTMETRPPOS114856		0.00852625	0.901169	0.877611	0.996132	1	1	-0.613542	0.0177138	0.0110041	0.946473	1
FTMETRPPOS033920		0.00852625	0.901169	0.877611	0.996132	1	1	-0.613542	0.0177138	0.0110041	0.946473	1
FTMETRPPOS031673		0.00852625	0.901169	0.877611	0.996132	1	1	-0.613542	0.0177138	0.0110041	0.946473	1
FTMETRPPOS075452		0.174519	0.0389752	0.877611	0.969862	1	1	0.338982	-0.682826	0.0110069	0.946473	1
FTMETRPPOS044134		0.0152589	0.181503	0.877611	0.969862	1	1	-0.517907	0.398129	0.0110527	0.946473	1
FTMETRPNEG5635		0.00321557	0.206163	0.877611	0.969862	1	1	0.658545	-0.522194	0.0111071	0.946473	1
FTMETRPPOS128160		0.00835747	0.140392	0.877611	0.969862	1	1	-0.954485	1.06282	0.0111118	0.946473	1
FTMETRPPOS072078		0.420017	0.010903	0.878782	0.969862	1	1	-0.101065	0.355073	0.0111472	0.946473	1
FTMETRPPOS073773		0.145507	0.0470122	0.877611	0.969862	1	1	-0.757503	1.45048	0.0111923	0.946473	1
FTMETRPPOS095598		0.0387734	0.205582	0.877611	0.969862	1	1	-1.31144	0.391357	0.0112073	0.946473	1
FTMETRPPOS119328		0.0393972	0.175172	0.877611	0.969862	1	1	0.841881	-0.426801	0.0112792	0.946473	1
FTMETRPPOS058675		0.030081	0.243459	0.877611	0.969862	1	1	-0.546627	0.213597	0.0112845	0.946473	1
FTMETRPPOS017899		0.011811	0.647954	0.877611	0.980533	1	1	0.270108	-0.0322485	0.0113079	0.946473	1
FTMETRPPOS105142		0.0970756	0.0640262	0.877611	0.969862	1	1	-0.35839	0.585708	0.0113987	0.946473	1
FTMETRPPOS023169		0.0741146	0.0854374	0.877611	0.969862	1	1	1.01855	-0.931361	0.0114366	0.946473	1
FTMETRPNEG3660		0.334238	0.0208729	0.877611	0.969862	1	1	-0.186814	0.585714	0.0114629	0.946473	1
FTMETRPNEG5429		0.0114525	0.692173	0.877611	0.983242	1	1	-0.737642	0.0744594	0.0114719	0.946473	1
FTMETRPPOS008346		0.230247	0.0216947	0.877611	0.969862	1	1	0.331703	-0.622491	0.0115078	0.946473	1
FTMETRPPOS126284		0.0208964	0.130812	0.877611	0.969862	1	1	-0.39193	0.431177	0.0116366	0.946473	1
FTMETRPPOS031925		0.0376371	0.176439	0.877611	0.969862	1	1	0.602683	-0.33818	0.011638	0.946473	1
FTMETRPPOS038130		0.0560981	0.112836	0.877611	0.969862	1	1	-0.457909	0.382058	0.0116832	0.946473	1
FTMETRPPOS107211		0.0238735	0.289419	0.877611	0.969862	1	1	-0.597659	0.222704	0.0117092	0.946473	1
FTMETRPNEG7276		0.0406223	0.167944	0.877611	0.969862	1	1	1.23751	-0.701672	0.0117297	0.946473	1
FTMETRPPOS081743		0.0223013	0.931948	0.877611	0.996462	1	1	-1.42337	0.0117606	0.0117983	0.946473	1
FTMETRPPOS007082		0.0346177	0.216633	0.877611	0.969862	1	1	-0.438423	0.192283	0.0118965	0.946473	1
FTMETRPPOS046989		0.0346177	0.216633	0.877611	0.969862	1	1	-0.438423	0.192283	0.0118965	0.946473	1
FTMETRPPOS081391		0.0346177	0.216633	0.877611	0.969862	1	1	-0.438423	0.192283	0.0118965	0.946473	1
FTMETRPPOS114291		0.00302632	0.171564	0.877611	0.969862	1	1	-0.320484	0.319544	0.0119851	0.946473	1
FTMETRPPOS061476		0.0423019	0.125284	0.877611	0.969862	1	1	-0.379636	0.357933	0.0119904	0.946473	1
FTMETRPPOS079778		0.173612	0.0400007	0.877611	0.969862	1	1	0.328831	-0.578448	0.012082	0.946473	1
FTMETRPPOS121312		0.173612	0.0400007	0.877611	0.969862	1	1	0.328831	-0.578448	0.012082	0.946473	1
FTMETRPPOS104929		0.0415063	0.199267	0.877611	0.969862	1	1	-0.394491	0.146762	0.0121274	0.946473	1
FTMETRPPOS052666		0.0512626	0.106273	0.877611	0.969862	1	1	0.257194	-0.28986	0.0122585	0.946473	1
FTMETRPPOS005179		0.088851	0.0749126	0.877611	0.969862	1	1	-0.268687	0.365911	0.0122768	0.946473	1
FTMETRPPOS109442		0.928452	0.0182161	0.987024	0.969862	1	1	0.0193267	-1.38393	0.0123589	0.946473	1
FTMETRPPOS129473		0.054747	0.104253	0.877611	0.969862	1	1	-0.34815	0.392126	0.0123737	0.946473	1
FTMETRPPOS030203		0.0837236	0.0708772	0.877611	0.969862	1	1	-0.283355	0.512702	0.0124199	0.946473	1
FTMETRPPOS107171		0.0460932	0.133713	0.877611	0.969862	1	1	-1.00097	0.82891	0.0124321	0.946473	1
FTMETRPPOS058731		0.0460932	0.133713	0.877611	0.969862	1	1	-1.00097	0.82891	0.0124321	0.946473	1
FTMETRPPOS025052		0.23953	0.0166767	0.877611	0.969862	1	1	0.401311	-0.693832	0.0124429	0.946473	1
FTMETRPPOS091087		0.0736689	0.0859822	0.877611	0.969862	1	1	-0.723425	0.93011	0.0124629	0.946473	1
FTMETRPPOS011034		0.209154	0.029233	0.877611	0.969862	1	1	-0.0884084	0.156939	0.0124747	0.946473	1
FTMETRPPOS069198		0.0295235	0.182393	0.877611	0.969862	1	1	-0.479858	0.327705	0.0125195	0.946473	1
FTMETRPPOS104164		0.00175335	0.802715	0.877611	0.992265	1	1	0.738693	-0.0614353	0.012546	0.946473	1
FTMETRPPOS025779		0.00532037	0.876417	0.877611	0.996132	1	1	0.880252	-0.0382543	0.0126022	0.946473	1
FTMETRPPOS117578		0.23589	0.0395988	0.877611	0.969862	1	1	0.198001	-0.693829	0.0126402	0.946473	1
FTMETRPPOS056540		0.0223372	0.11227	0.877611	0.969862	1	1	-0.18313	0.255018	0.0126549	0.946473	1
FTMETRPPOS104538		0.0540956	0.131444	0.877611	0.969862	1	1	-0.372736	0.143346	0.0126691	0.946473	1
FTMETRPPOS024372		0.0540956	0.131444	0.877611	0.969862	1	1	-0.372736	0.143346	0.0126691	0.946473	1
FTMETRPPOS069583		0.00459005	0.537961	0.877611	0.971235	1	1	-0.43915	0.101529	0.0127088	0.946473	1
FTMETRPNEG1402		0.0650435	0.106599	0.877611	0.969862	1	1	-0.240265	0.21785	0.0127426	0.946473	1
FTMETRPNEG0789		0.600766	0.0194609	0.908524	0.969862	1	1	-0.0304221	0.254725	0.0127663	0.946473	1
FTMETRPPOS121316		0.0560961	0.1253	0.877611	0.969862	1	1	-0.40588	0.315455	0.0127741	0.946473	1
FTMETRPNEG0151		0.309682	0.0133934	0.877611	0.969862	1	1	-0.104533	0.234553	0.012775	0.946473	1
FTMETRPPOS140935		0.00417156	0.635698	0.877611	0.979674	1	1	-0.710819	0.117316	0.012846	0.946473	1
FTMETRPPOS138003		0.0318476	0.344132	0.877611	0.969862	1	1	-0.391492	0.0852975	0.0128673	0.946473	1
FTMETRPPOS054679		0.0751812	0.0878719	0.877611	0.969862	1	1	-0.360687	0.459136	0.0129139	0.946473	1
FTMETRPPOS041059		0.0355708	0.216906	0.877611	0.969862	1	1	-0.841251	0.400845	0.0129445	0.946473	1
FTMETRPPOS139748		0.0355708	0.216906	0.877611	0.969862	1	1	-0.841251	0.400845	0.0129445	0.946473	1
FTMETRPNEG0203		0.18524	0.0443707	0.877611	0.969862	1	1	-0.0809054	0.167669	0.0130886	0.946473	1
FTMETRPPOS115733		0.266185	0.00737531	0.877611	0.969862	1	1	-0.236023	0.393468	0.0131604	0.946473	1
FTMETRPPOS045325		0.0842644	0.0830329	0.877611	0.969862	1	1	-0.38889	0.508524	0.0131641	0.946473	1
FTMETRPNEG7126		0.896927	0.0259834	0.981808	0.969862	1	1	-0.00651841	0.683639	0.0131993	0.946473	1
FTMETRPPOS007956		0.436509	0.0318865	0.879057	0.969862	1	1	0.0711231	-0.841435	0.0132182	0.946473	1
FTMETRPNEG1374		0.04	0.154574	0.877611	0.969862	1	1	-0.242928	0.190305	0.013309	0.946473	1
FTMETRPPOS139343		0.0488566	0.135047	0.877611	0.969862	1	1	-1.22221	1.03727	0.0133292	0.946473	1
FTMETRPPOS028814		0.110059	0.06513	0.877611	0.969862	1	1	-0.103998	0.112154	0.0133331	0.946473	1
FTMETRPPOS085793		0.0120832	0.429499	0.877611	0.969862	1	1	-0.404633	0.118476	0.0133561	0.946473	1
FTMETRPPOS029334		0.0120832	0.429499	0.877611	0.969862	1	1	-0.404633	0.118476	0.0133561	0.946473	1
FTMETRPPOS131439		0.729396	0.0013154	0.938536	0.969862	1	1	-0.081372	0.648146	0.0134684	0.946473	1
FTMETRPPOS028744		0.321451	0.0235466	0.877611	0.969862	1	1	-0.287459	0.798975	0.0134955	0.946473	1
FTMETRPPOS029048		0.0468554	0.173113	0.877611	0.969862	1	1	-0.978492	0.537393	0.0135178	0.946473	1
FTMETRPPOS022595		0.0265203	0.26153	0.877611	0.969862	1	1	-1.22723	0.564831	0.013527	0.946473	1
FTMETRPPOS014216		0.0897651	0.0190726	0.877611	0.969862	1	1	-0.367832	0.184501	0.0135388	0.946473	1
FTMETRPPOS080552		0.0209829	0.00257538	0.877611	0.969862	1	1	0.103396	0.306742	0.0135512	0.946473	1
FTMETRPPOS103475		0.137136	0.0413719	0.877611	0.969862	1	1	-0.304157	0.322302	0.0135597	0.946473	1
FTMETRPPOS064521		0.47896	0.00175182	0.881863	0.969862	1	1	0.152845	-0.489573	0.0135645	0.946473	1
FTMETRPPOS111167		0.673079	0.00683474	0.923633	0.969862	1	1	0.04043	-0.299231	0.0135799	0.946473	1
FTMETRPPOS055193		0.00119509	0.29789	0.877611	0.969862	1	1	-0.334062	0.200127	0.0136167	0.946473	1
FTMETRPPOS096104		0.0177473	0.178126	0.877611	0.969862	1	1	-0.360975	0.312497	0.0136595	0.946473	1
FTMETRPPOS132847		0.12323	0.0539077	0.877611	0.969862	1	1	0.377532	-0.395273	0.0136631	0.946473	1
FTMETRPPOS088186		0.0419165	0.216633	0.877611	0.969862	1	1	-0.468743	0.192283	0.0136855	0.946473	1
FTMETRPPOS075484		0.0132699	0.178126	0.877611	0.969862	1	1	-0.344457	0.312497	0.013692	0.946473	1
FTMETRPPOS047701		0.0132699	0.178126	0.877611	0.969862	1	1	-0.344457	0.312497	0.013692	0.946473	1
FTMETRPPOS029280		0.0132699	0.178126	0.877611	0.969862	1	1	-0.344457	0.312497	0.013692	0.946473	1
FTMETRPNEG3345		0.0956656	0.0733731	0.877611	0.969862	1	1	-0.229061	0.192098	0.0136984	0.946473	1
FTMETRPPOS095337		0.0566186	0.145111	0.877611	0.969862	1	1	-0.48638	0.277585	0.0137019	0.946473	1
FTMETRPPOS108161		0.0879228	0.0870346	0.877611	0.969862	1	1	-2.20346	2.29137	0.013722	0.946473	1
FTMETRPPOS021077		0.033355	0.181752	0.877611	0.969862	1	1	-0.855936	0.599923	0.0137236	0.946473	1
FTMETRPPOS111573		0.0152715	0.422304	0.877611	0.969862	1	1	0.553539	-0.158178	0.013744	0.946473	1
FTMETRPPOS104561		0.0152715	0.422304	0.877611	0.969862	1	1	0.553539	-0.158178	0.013744	0.946473	1
FTMETRPPOS042923		0.0152715	0.422304	0.877611	0.969862	1	1	0.553539	-0.158178	0.013744	0.946473	1
FTMETRPPOS119456		0.0152715	0.422304	0.877611	0.969862	1	1	0.553539	-0.158178	0.013744	0.946473	1
FTMETRPPOS069003		0.0624002	0.13016	0.877611	0.969862	1	1	-0.926862	0.582132	0.0138761	0.946473	1
FTMETRPPOS110043		0.377532	0.00821712	0.877611	0.969862	1	1	-0.382659	0.985586	0.0138819	0.946473	1
FTMETRPPOS002350		0.0822641	0.0922061	0.877611	0.969862	1	1	-0.571727	0.427406	0.0139816	0.946473	1
FTMETRPPOS067426		0.0387209	0.271881	0.877611	0.969862	1	1	-0.423826	0.125378	0.0140533	0.946473	1
FTMETRPNEG2881		0.165132	0.037335	0.877611	0.969862	1	1	0.118671	-0.152133	0.0140814	0.946473	1
FTMETRPPOS117997		0.138642	0.0342408	0.877611	0.969862	1	1	-0.464352	0.446022	0.0141174	0.946473	1
FTMETRPPOS137175		0.0146868	0.825658	0.877611	0.993556	1	1	-0.60183	0.0299774	0.0141202	0.946473	1
FTMETRPNEG1111		0.0944066	0.078032	0.877611	0.969862	1	1	0.183075	-0.291611	0.014134	0.946473	1
FTMETRPPOS101375		0.00664493	0.926293	0.877611	0.996202	1	1	-0.23607	0.00589756	0.0141393	0.946473	1
FTMETRPPOS050057		0.104609	0.0763323	0.877611	0.969862	1	1	-0.419221	0.502147	0.0141723	0.946473	1
FTMETRPPOS047186		0.039018	0.223045	0.877611	0.969862	1	1	-0.41661	0.192724	0.0141864	0.946473	1
FTMETRPPOS002756		0.308581	0.030028	0.877611	0.969862	1	1	-0.0899974	0.263508	0.0142287	0.946473	1
FTMETRPPOS126656		0.0472432	0.116193	0.877611	0.969862	1	1	-1.3469	0.252329	0.0142485	0.946473	1
FTMETRPPOS081597		0.296577	0.0117633	0.877611	0.969862	1	1	0.215125	-0.420773	0.0142509	0.946473	1
FTMETRPPOS105594		0.109029	0.0197856	0.877611	0.969862	1	1	-0.502513	0.314041	0.0142604	0.946473	1
FTMETRPPOS096139		0.0747349	0.0974659	0.877611	0.969862	1	1	-0.300779	0.169207	0.0142713	0.946473	1
FTMETRPPOS005677		0.0747349	0.0974659	0.877611	0.969862	1	1	-0.300779	0.169207	0.0142713	0.946473	1
FTMETRPPOS126801		0.0724283	0.111565	0.877611	0.969862	1	1	-1.10808	0.887039	0.0142757	0.946473	1
FTMETRPPOS033639		0.779838	0.0293497	0.952607	0.969862	1	1	0.0150943	-1.42243	0.0143378	0.946473	1
FTMETRPPOS115305		0.0824644	0.0943858	0.877611	0.969862	1	1	0.818265	-0.923891	0.0143551	0.946473	1
FTMETRPPOS128312		0.00938287	0.675763	0.877611	0.983242	1	1	-0.10505	0.013449	0.0143574	0.946473	1
FTMETRPPOS092275		0.00938287	0.675763	0.877611	0.983242	1	1	-0.10505	0.013449	0.0143574	0.946473	1
FTMETRPPOS059438		0.00938287	0.675763	0.877611	0.983242	1	1	-0.10505	0.013449	0.0143574	0.946473	1
FTMETRPPOS071316		0.00938287	0.675763	0.877611	0.983242	1	1	-0.10505	0.013449	0.0143574	0.946473	1
FTMETRPPOS093282		0.0540617	0.128716	0.877611	0.969862	1	1	-0.388622	0.108983	0.0143648	0.946473	1
FTMETRPPOS125634		0.0440321	0.229984	0.877611	0.969862	1	1	0.139898	-0.0482441	0.0144249	0.946473	1
FTMETRPPOS068630		0.0440321	0.229984	0.877611	0.969862	1	1	0.139898	-0.0482441	0.0144249	0.946473	1
FTMETRPPOS103009		0.166446	0.0529324	0.877611	0.969862	1	1	0.590243	-1.09207	0.0144337	0.946473	1
FTMETRPPOS104704		0.171239	0.0500332	0.877611	0.969862	1	1	-0.180974	0.313406	0.0144786	0.946473	1
FTMETRPPOS036809		0.633407	0.00513547	0.914996	0.969862	1	1	-0.124187	0.732765	0.01457	0.946473	1
FTMETRPPOS042804		0.264289	0.0259029	0.877611	0.969862	1	1	-0.449646	0.92416	0.0145766	0.946473	1
FTMETRPPOS009880		5.69458e-05	0.220352	0.699965	0.969862	1	1	0.287016	-0.259136	0.0146042	0.946473	1
FTMETRPPOS043531		0.420017	0.00919095	0.878782	0.969862	1	1	-0.101065	0.302144	0.0146459	0.946473	1
FTMETRPPOS105742		0.420017	0.00919095	0.878782	0.969862	1	1	-0.101065	0.302144	0.0146459	0.946473	1
FTMETRPPOS121013		0.416126	0.0147356	0.87866	0.969862	1	1	-0.122899	0.401068	0.014661	0.946473	1
FTMETRPPOS032085		0.185375	0.023222	0.877611	0.969862	1	1	-0.33056	0.405179	0.0147009	0.946473	1
FTMETRPNEG7429		0.172119	0.0542679	0.877611	0.969862	1	1	-0.246017	0.55057	0.0147632	0.946473	1
FTMETRPPOS028189		0.0113256	0.744818	0.877611	0.988228	1	1	-1.28448	0.115719	0.0147781	0.946473	1
FTMETRPPOS003188		0.00175335	0.876417	0.877611	0.996132	1	1	0.738693	-0.0382543	0.0148091	0.946473	1
FTMETRPPOS006945		0.00175335	0.876417	0.877611	0.996132	1	1	0.738693	-0.0382543	0.0148091	0.946473	1
FTMETRPPOS106113		0.015148	0.148776	0.877611	0.969862	1	1	-0.277092	0.320498	0.0148598	0.946473	1
FTMETRPPOS071128		0.105076	0.0797102	0.877611	0.969862	1	1	-0.124065	0.160135	0.014869	0.946473	1
FTMETRPPOS112064		0.105076	0.0797102	0.877611	0.969862	1	1	-0.124065	0.160135	0.014869	0.946473	1
FTMETRPPOS007088		0.105076	0.0797102	0.877611	0.969862	1	1	-0.124065	0.160135	0.014869	0.946473	1
FTMETRPPOS003569		0.105076	0.0797102	0.877611	0.969862	1	1	-0.124065	0.160135	0.014869	0.946473	1
FTMETRPPOS001643		0.253963	0.00591101	0.877611	0.969862	1	1	0.148306	-0.216909	0.0148889	0.946473	1
FTMETRPPOS101643		0.0251619	0.379651	0.877611	0.969862	1	1	-0.344552	0.0987317	0.0148899	0.946473	1
FTMETRPPOS044979		0.0251619	0.379651	0.877611	0.969862	1	1	-0.344552	0.0987317	0.0148899	0.946473	1
FTMETRPPOS032215		0.0251619	0.379651	0.877611	0.969862	1	1	-0.344552	0.0987317	0.0148899	0.946473	1
FTMETRPPOS076231		0.0582954	0.139033	0.877611	0.969862	1	1	-1.75938	1.37449	0.0149007	0.946473	1
FTMETRPPOS113341		0.122957	0.0425644	0.877611	0.969862	1	1	-0.57169	0.473952	0.0149248	0.946473	1
FTMETRPNEG2336		0.313658	0.0394024	0.877611	0.969862	1	1	-0.0674953	0.321247	0.0149502	0.946473	1
FTMETRPPOS030526		0.148504	0.0529138	0.877611	0.969862	1	1	-0.436135	0.562778	0.0149832	0.946473	1
FTMETRPPOS026113		0.0108181	0.193496	0.877611	0.969862	1	1	-0.267921	0.237797	0.0150004	0.946473	1
FTMETRPPOS004364		0.0516901	0.152068	0.877611	0.969862	1	1	0.222795	-0.170382	0.0150665	0.946473	1
FTMETRPNEG6909		0.276126	0.0399038	0.877611	0.969862	1	1	0.344962	-1.10024	0.0150684	0.946473	1
FTMETRPNEG3013		0.0166737	0.176674	0.877611	0.969862	1	1	-0.129839	0.1217	0.0150732	0.946473	1
FTMETRPPOS072508		0.657615	0.0210517	0.920698	0.969862	1	1	-0.206154	2.03685	0.015082	0.946473	1
FTMETRPPOS059022		0.160834	0.0421607	0.877611	0.969862	1	1	-0.202154	0.248406	0.0150923	0.946473	1
FTMETRPPOS025089		0.0460932	0.158552	0.877611	0.969862	1	1	-1.00097	0.788263	0.015121	0.946473	1
FTMETRPPOS021224		0.0748446	0.104615	0.877611	0.969862	1	1	-0.51769	0.586984	0.0151383	0.946473	1
FTMETRPPOS057031		0.247192	0.0415887	0.877611	0.969862	1	1	0.211179	-1.5813	0.0152434	0.946473	1
FTMETRPPOS071731		0.102758	0.0757642	0.877611	0.969862	1	1	0.157084	-0.131163	0.0153233	0.946473	1
FTMETRPNEG4566		0.0592351	0.145307	0.877611	0.969862	1	1	0.131693	-0.0952815	0.015331	0.946473	1
FTMETRPPOS033455		0.024738	0.562262	0.877611	0.972118	1	1	-0.556508	0.0753463	0.0153346	0.946473	1
FTMETRPPOS006101		0.059144	0.146936	0.877611	0.969862	1	1	-2.42493	1.72545	0.0153968	0.946473	1
FTMETRPPOS062388		0.413713	0.0355611	0.87866	0.969862	1	1	0.132304	-0.895365	0.0154135	0.946473	1
FTMETRPPOS077499		0.0376381	0.0649929	0.877611	0.969862	1	1	-0.225093	0.782135	0.0154288	0.946473	1
FTMETRPPOS082041		0.330578	0.0291971	0.877611	0.969862	1	1	-0.443898	1.31015	0.0154989	0.946473	1
FTMETRPPOS041072		0.0134148	0.682443	0.877611	0.983242	1	1	0.727183	-0.0847357	0.0155031	0.946473	1
FTMETRPNEG1155		0.771868	0.00272381	0.950482	0.969862	1	1	0.0170893	0.220207	0.0155319	0.946473	1
FTMETRPPOS117096		0.115701	0.0763323	0.877611	0.969862	1	1	-0.403766	0.502147	0.0155418	0.946473	1
FTMETRPPOS139699		0.115701	0.0763323	0.877611	0.969862	1	1	-0.403766	0.502147	0.0155418	0.946473	1
FTMETRPPOS102786		0.115701	0.0763323	0.877611	0.969862	1	1	-0.403766	0.502147	0.0155418	0.946473	1
FTMETRPPOS072871		0.319759	0.023667	0.877611	0.969862	1	1	-0.0659294	0.163689	0.015585	0.946473	1
FTMETRPPOS057313		0.319759	0.023667	0.877611	0.969862	1	1	-0.0659294	0.163689	0.015585	0.946473	1
FTMETRPPOS032806		0.319759	0.023667	0.877611	0.969862	1	1	-0.0659294	0.163689	0.015585	0.946473	1
FTMETRPPOS042936		0.0325783	0.348509	0.877611	0.969862	1	1	0.736933	-0.20707	0.0155979	0.946473	1
FTMETRPPOS121644		0.0449189	0.218298	0.877611	0.969862	1	1	-0.407801	0.189426	0.0156339	0.946473	1
FTMETRPPOS118655		0.173361	0.0518469	0.877611	0.969862	1	1	-0.689433	1.11052	0.0156922	0.946473	1
FTMETRPPOS035265		0.0421595	0.245351	0.877611	0.969862	1	1	-0.995376	0.400696	0.0156949	0.946473	1
FTMETRPPOS046194		0.336558	0.00611167	0.877611	0.969862	1	1	-0.167255	0.338307	0.015714	0.946473	1
FTMETRPPOS108030		0.109046	0.081061	0.877611	0.969862	1	1	-0.280571	0.390879	0.0157327	0.946473	1
FTMETRPPOS115035		0.336923	0.0252271	0.877611	0.969862	1	1	-0.23674	0.651136	0.0157362	0.946473	1
FTMETRPPOS128351		0.149457	0.0581567	0.877611	0.969862	1	1	-0.467369	0.633364	0.015756	0.946473	1
FTMETRPPOS074012		0.181854	0.0455435	0.877611	0.969862	1	1	-0.848155	1.28129	0.0158007	0.946473	1
FTMETRPPOS017014		0.0934303	0.0845893	0.877611	0.969862	1	1	-0.568129	0.396968	0.0158743	0.946473	1
FTMETRPPOS072958		0.181864	0.0557927	0.877611	0.969862	1	1	-0.0705167	0.185618	0.0158772	0.946473	1
FTMETRPPOS109715		0.0193572	0.326545	0.877611	0.969862	1	1	0.44775	-0.190645	0.0159199	0.946473	1
FTMETRPPOS116334		0.197517	0.0516757	0.877611	0.969862	1	1	-0.212008	0.459242	0.0159503	0.946473	1
FTMETRPPOS083436		0.0506183	0.0915958	0.877611	0.969862	1	1	0.175211	-0.337463	0.0159528	0.946473	1
FTMETRPPOS028264		0.0393813	0.295531	0.877611	0.969862	1	1	0.615092	-0.191981	0.0160176	0.946473	1
FTMETRPPOS022527		0.0114813	0.555568	0.877611	0.971959	1	1	-0.720265	0.147547	0.0160706	0.946473	1
FTMETRPPOS115506		0.0085147	0.653014	0.877611	0.981695	1	1	0.381152	-0.0573725	0.0160801	0.946473	1
FTMETRPPOS127390		0.125221	0.0593563	0.877611	0.969862	1	1	-0.342664	0.318296	0.0161216	0.946473	1
FTMETRPPOS047043		0.0208964	0.0744005	0.877611	0.969862	1	1	-0.39193	1.19162	0.0162124	0.946473	1
FTMETRPNEG3360		0.772583	0.0241463	0.95057	0.969862	1	1	-0.0128989	-0.442397	0.0162243	0.946473	1
FTMETRPPOS045223		0.250202	0.0350859	0.877611	0.969862	1	1	-0.0834203	2.53403	0.0162598	0.946473	1
FTMETRPPOS098695		0.001212	0.381122	0.877611	0.969862	1	1	-0.405314	0.190202	0.0162779	0.946473	1
FTMETRPNEG3998		0.016044	0.64089	0.877611	0.979744	1	1	0.894747	-0.119522	0.0162881	0.946473	1
FTMETRPPOS052231		0.204385	0.0480406	0.877611	0.969862	1	1	0.527031	-1.00677	0.0163569	0.946473	1
FTMETRPPOS033391		0.176357	0.0464128	0.877611	0.969862	1	1	-0.592492	0.822593	0.0164081	0.946473	1
FTMETRPPOS046706		0.1238	0.0593592	0.877611	0.969862	1	1	-0.595692	0.525705	0.0165021	0.946473	1
FTMETRPPOS063968		0.162039	0.0592797	0.877611	0.969862	1	1	-0.131868	0.204201	0.0165417	0.946473	1
FTMETRPPOS092945		0.162039	0.0592797	0.877611	0.969862	1	1	-0.131868	0.204201	0.0165417	0.946473	1
FTMETRPPOS117374		0.00942133	0.562262	0.877611	0.972118	1	1	-0.35675	0.0753463	0.0165658	0.946473	1
FTMETRPPOS029046		0.00942133	0.562262	0.877611	0.972118	1	1	-0.35675	0.0753463	0.0165658	0.946473	1
FTMETRPPOS043618		0.140492	0.0588894	0.877611	0.969862	1	1	-0.115095	0.411923	0.0166454	0.946473	1
FTMETRPPOS023928		0.0229263	0.362391	0.877611	0.969862	1	1	-0.412947	0.145964	0.016667	0.946473	1
FTMETRPPOS024510		0.387598	0.0174088	0.877611	0.969862	1	1	-0.113958	0.325032	0.0166859	0.946473	1
FTMETRPPOS067051		0.333306	0.0372419	0.877611	0.969862	1	1	-0.447396	1.56934	0.0167474	0.946473	1
FTMETRPPOS051851		0.211097	0.0395988	0.877611	0.969862	1	1	0.425661	-0.693829	0.0167692	0.946473	1
FTMETRPPOS065270		0.0551694	0.13752	0.877611	0.969862	1	1	-0.21668	0.218339	0.0167958	0.946473	1
FTMETRPNEG4140		0.0175715	0.404631	0.877611	0.969862	1	1	-0.478275	0.157035	0.0168095	0.946473	1
FTMETRPPOS040758		0.0175188	0.266156	0.877611	0.969862	1	1	-0.504684	0.301656	0.0169411	0.946473	1
FTMETRPPOS033501		0.0401913	0.188451	0.877611	0.969862	1	1	0.231434	-0.170073	0.0169671	0.946473	1
FTMETRPPOS036601		0.0401913	0.188451	0.877611	0.969862	1	1	0.231434	-0.170073	0.0169671	0.946473	1
FTMETRPPOS116831		0.0401913	0.188451	0.877611	0.969862	1	1	0.231434	-0.170073	0.0169671	0.946473	1
FTMETRPPOS096275		0.0401913	0.188451	0.877611	0.969862	1	1	0.231434	-0.170073	0.0169671	0.946473	1
FTMETRPPOS042331		0.0401913	0.188451	0.877611	0.969862	1	1	0.231434	-0.170073	0.0169671	0.946473	1
FTMETRPPOS133173		0.0401913	0.188451	0.877611	0.969862	1	1	0.231434	-0.170073	0.0169671	0.946473	1
FTMETRPPOS051134		0.146614	0.0669571	0.877611	0.969862	1	1	1.92669	-2.75193	0.0169884	0.946473	1
FTMETRPPOS044764		0.078008	0.12506	0.877611	0.969862	1	1	-0.219411	0.14256	0.0169894	0.946473	1
FTMETRPPOS109664		0.078008	0.12506	0.877611	0.969862	1	1	-0.219411	0.14256	0.0169894	0.946473	1
FTMETRPPOS045258		0.109565	0.0880109	0.877611	0.969862	1	1	-0.766449	0.914254	0.0169987	0.946473	1
FTMETRPPOS025079		0.75971	0.00513547	0.94654	0.969862	1	1	-0.0759619	0.732765	0.0170639	0.946473	1
FTMETRPPOS059046		0.75971	0.00513547	0.94654	0.969862	1	1	-0.0759619	0.732765	0.0170639	0.946473	1
FTMETRPPOS068095		0.75971	0.00513547	0.94654	0.969862	1	1	-0.0759619	0.732765	0.0170639	0.946473	1
FTMETRPPOS109340		0.75971	0.00513547	0.94654	0.969862	1	1	-0.0759619	0.732765	0.0170639	0.946473	1
FTMETRPPOS000020		0.00369554	0.502683	0.877611	0.969862	1	1	0.48972	-0.14489	0.0170937	0.946473	1
FTMETRPPOS066311		0.039018	0.232994	0.877611	0.969862	1	1	-0.41661	0.224593	0.0171003	0.946473	1
FTMETRPPOS095730		0.0592809	0.183499	0.877611	0.969862	1	1	0.512323	-0.231521	0.0171383	0.946473	1
FTMETRPPOS124187		0.0592809	0.183499	0.877611	0.969862	1	1	0.512323	-0.231521	0.0171383	0.946473	1
FTMETRPPOS082241		0.0592809	0.183499	0.877611	0.969862	1	1	0.512323	-0.231521	0.0171383	0.946473	1
FTMETRPPOS139865		0.0592809	0.183499	0.877611	0.969862	1	1	0.512323	-0.231521	0.0171383	0.946473	1
FTMETRPPOS058319		0.317956	0.0164129	0.877611	0.969862	1	1	-0.151957	0.315544	0.0171637	0.946473	1
FTMETRPPOS006970		0.317956	0.0164129	0.877611	0.969862	1	1	-0.151957	0.315544	0.0171637	0.946473	1
FTMETRPPOS066609		5.69458e-05	0.653014	0.699965	0.981695	1	1	0.287016	-0.0573725	0.0171925	0.946473	1
FTMETRPPOS091319		0.207767	0.0209249	0.877611	0.969862	1	1	0.185524	-0.232118	0.017196	0.946473	1
FTMETRPPOS023782		0.00346038	0.65991	0.877611	0.981901	1	1	-0.544707	0.0919075	0.0172048	0.946473	1
FTMETRPPOS018672		0.0143714	0.21996	0.877611	0.969862	1	1	-0.5001	0.396761	0.0172446	0.946473	1
FTMETRPNEG7097		0.257735	0.0331303	0.877611	0.969862	1	1	0.392839	-0.763902	0.0172844	0.946473	1
FTMETRPPOS026412		0.161199	0.0544744	0.877611	0.969862	1	1	-0.673046	0.844613	0.0173659	0.946473	1
FTMETRPPOS025431		0.0297823	0.273023	0.877611	0.969862	1	1	-0.419596	0.209478	0.0173712	0.946473	1
FTMETRPPOS081204		0.0297823	0.273023	0.877611	0.969862	1	1	-0.419596	0.209478	0.0173712	0.946473	1
FTMETRPPOS068054		0.0256287	0.246552	0.877611	0.969862	1	1	-0.643118	0.393233	0.017395	0.946473	1
FTMETRPPOS115269		0.0664509	0.134168	0.877611	0.969862	1	1	0.222953	-0.211413	0.0173954	0.946473	1
FTMETRPPOS095268		0.0263493	0.171718	0.877611	0.969862	1	1	0.205694	-0.202374	0.0174498	0.946473	1
FTMETRPPOS054268		0.0131926	0.994484	0.877611	0.999974	1	1	-0.353175	0.000566299	0.0174569	0.946473	1
FTMETRPPOS106628		0.311651	0.0414996	0.877611	0.969862	1	1	-0.71559	2.42002	0.0174689	0.946473	1
FTMETRPPOS011292		0.0457877	0.163036	0.877611	0.969862	1	1	-0.216557	0.19202	0.017504	0.946473	1
FTMETRPPOS101983		0.0264075	0.299283	0.877611	0.969862	1	1	-0.663107	0.30635	0.017526	0.946473	1
FTMETRPPOS124042		0.0163248	0.759423	0.877611	0.989621	1	1	2.79993	-0.224999	0.0176344	0.946473	1
FTMETRPPOS048260		0.0163248	0.759423	0.877611	0.989621	1	1	2.79993	-0.224999	0.0176344	0.946473	1
FTMETRPPOS136566		0.0672182	0.124959	0.877611	0.969862	1	1	-0.169826	0.189149	0.0176513	0.946473	1
FTMETRPPOS132228		0.0163248	0.734	0.877611	0.987716	1	1	2.79993	-0.256356	0.0176535	0.946473	1
FTMETRPPOS100847		0.0970756	0.101306	0.877611	0.969862	1	1	-0.35839	0.407963	0.0176744	0.946473	1
FTMETRPPOS098958		0.0970756	0.101306	0.877611	0.969862	1	1	-0.35839	0.407963	0.0176744	0.946473	1
FTMETRPPOS120218		0.0970756	0.101306	0.877611	0.969862	1	1	-0.35839	0.407963	0.0176744	0.946473	1
FTMETRPNEG6577		0.445781	0.0185599	0.879837	0.969862	1	1	0.164453	-0.578513	0.0177823	0.946473	1
FTMETRPPOS112744		0.0533475	0.232158	0.877611	0.969862	1	1	-0.211942	0.0639562	0.0178424	0.946473	1
FTMETRPPOS060986		0.297477	0.0207337	0.877611	0.969862	1	1	-0.101946	0.19948	0.0178862	0.946473	1
FTMETRPPOS111638		0.0101587	0.555568	0.877611	0.971959	1	1	-0.667806	0.147547	0.0179478	0.946473	1
FTMETRPPOS051930		0.0101587	0.555568	0.877611	0.971959	1	1	-0.667806	0.147547	0.0179478	0.946473	1
FTMETRPPOS113676		0.0559688	0.185022	0.877611	0.969862	1	1	-0.698767	0.429164	0.0179543	0.946473	1
FTMETRPPOS060854		0.0788555	0.108545	0.877611	0.969862	1	1	-0.34037	0.458385	0.0179944	0.946473	1
FTMETRPPOS111239		0.315268	0.0128654	0.877611	0.969862	1	1	-0.109092	0.208068	0.0181192	0.946473	1
FTMETRPPOS061979		0.315268	0.0128654	0.877611	0.969862	1	1	-0.109092	0.208068	0.0181192	0.946473	1
FTMETRPPOS069595		0.277105	0.00884014	0.877611	0.969862	1	1	0.253583	-0.390278	0.0181609	0.946473	1
FTMETRPPOS002719		0.0427037	0.369517	0.877611	0.969862	1	1	-0.57629	0.102029	0.0181642	0.946473	1
FTMETRPPOS106472		0.401723	0.0344829	0.878388	0.969862	1	1	-0.172729	0.715625	0.0181841	0.946473	1
FTMETRPPOS117703		0.141808	0.0748881	0.877611	0.969862	1	1	-1.5594	2.21434	0.0182268	0.946473	1
FTMETRPPOS137002		0.050001	0.223031	0.877611	0.969862	1	1	-0.653302	0.323694	0.0182483	0.946473	1
FTMETRPPOS119124		0.266173	0.0503941	0.877611	0.969862	1	1	-0.204938	0.731094	0.0182991	0.946473	1
FTMETRPPOS059504		0.0993555	0.063675	0.877611	0.969862	1	1	-0.136396	0.54075	0.018365	0.946473	1
FTMETRPPOS051007		0.00114551	0.770884	0.877611	0.990444	1	1	-0.324756	0.0366044	0.0183708	0.946473	1
FTMETRPPOS016336		0.655023	0.00560841	0.920261	0.969862	1	1	0.070321	-0.420066	0.0183724	0.946473	1
FTMETRPPOS035255		0.179033	0.0452512	0.877611	0.969862	1	1	-0.145362	0.179444	0.018411	0.946473	1
FTMETRPPOS076424		0.171891	0.0664648	0.877611	0.969862	1	1	-0.251179	0.515827	0.0184906	0.946473	1
FTMETRPPOS125760		0.154607	0.047219	0.877611	0.969862	1	1	0.923389	-0.920056	0.0184989	0.946473	1
FTMETRPPOS001071		0.251245	0.0144713	0.877611	0.969862	1	1	-0.142433	0.203727	0.0185419	0.946473	1
FTMETRPPOS104110		0.251245	0.0144713	0.877611	0.969862	1	1	-0.142433	0.203727	0.0185419	0.946473	1
FTMETRPPOS052505		0.251245	0.0144713	0.877611	0.969862	1	1	-0.142433	0.203727	0.0185419	0.946473	1
FTMETRPPOS013273		0.251245	0.0144713	0.877611	0.969862	1	1	-0.142433	0.203727	0.0185419	0.946473	1
FTMETRPNEG4072		0.103449	0.0921512	0.877611	0.969862	1	1	-0.259592	0.422028	0.0185613	0.946473	1
FTMETRPPOS045545		0.00302632	0.415754	0.877611	0.969862	1	1	-0.320484	0.133665	0.0185872	0.946473	1
FTMETRPPOS011541		0.00302632	0.415754	0.877611	0.969862	1	1	-0.320484	0.133665	0.0185872	0.946473	1
FTMETRPNEG0547		0.0659005	0.133627	0.877611	0.969862	1	1	0.472258	-0.141752	0.0185894	0.946473	1
FTMETRPPOS030578		0.0235836	0.901169	0.877611	0.996132	1	1	-0.771823	0.0177138	0.0186232	0.946473	1
FTMETRPPOS061831		0.0934944	0.0812831	0.877611	0.969862	1	1	0.574119	-0.303237	0.0186268	0.946473	1
FTMETRPPOS088134		0.198252	0.0469643	0.877611	0.969862	1	1	0.264091	-0.389114	0.0186347	0.946473	1
FTMETRPPOS094858		0.198252	0.0469643	0.877611	0.969862	1	1	0.264091	-0.389114	0.0186347	0.946473	1
FTMETRPPOS124266		0.0503888	0.200047	0.877611	0.969862	1	1	-0.269185	0.16964	0.018638	0.946473	1
FTMETRPPOS100994		0.0351354	0.382876	0.877611	0.969862	1	1	-0.755582	0.203236	0.0186555	0.946473	1
FTMETRPNEG6282		0.131647	0.0751853	0.877611	0.969862	1	1	0.639593	-0.662524	0.0186563	0.946473	1
FTMETRPPOS101591		0.128544	0.0801708	0.877611	0.969862	1	1	-0.154235	0.292098	0.0186641	0.946473	1
FTMETRPPOS032216		0.0471389	0.317885	0.877611	0.969862	1	1	-0.281718	0.0551145	0.0186759	0.946473	1
FTMETRPPOS054024		0.315268	0.0177477	0.877611	0.969862	1	1	-0.109092	0.217249	0.0186839	0.946473	1
FTMETRPPOS078555		0.0534076	0.222641	0.877611	0.969862	1	1	-0.714574	0.331744	0.0186931	0.946473	1
FTMETRPPOS032441		0.0502766	0.259288	0.877611	0.969862	1	1	-0.482115	0.170962	0.018717	0.946473	1
FTMETRPNEG1053		0.470024	0.0187023	0.881264	0.969862	1	1	-0.0779497	0.29237	0.0187563	0.946473	1
FTMETRPPOS075466		0.0540096	0.205851	0.877611	0.969862	1	1	0.731031	-0.404267	0.0187572	0.946473	1
FTMETRPPOS022506		0.038667	0.426479	0.877611	0.969862	1	1	2.05329	-0.376717	0.0187854	0.946473	1
FTMETRPPOS006140		0.09719	0.107708	0.877611	0.969862	1	1	-0.727699	0.806948	0.0188075	0.946473	1
FTMETRPPOS129103		0.308781	0.0272063	0.877611	0.969862	1	1	-0.0835017	0.181941	0.0188223	0.946473	1
FTMETRPPOS112967		0.149531	0.0240365	0.877611	0.969862	1	1	-0.338352	0.267592	0.0188528	0.946473	1
FTMETRPPOS095572		0.0196783	0.474956	0.877611	0.969862	1	1	2.59128	-0.668509	0.0188641	0.946473	1
FTMETRPPOS058660		0.0196783	0.474956	0.877611	0.969862	1	1	2.59128	-0.668509	0.0188641	0.946473	1
FTMETRPPOS059055		0.0387209	0.407322	0.877611	0.969862	1	1	-0.423826	0.0883129	0.0188962	0.946473	1
FTMETRPPOS116286		0.0387209	0.407322	0.877611	0.969862	1	1	-0.423826	0.0883129	0.0188962	0.946473	1
FTMETRPPOS089923		0.14348	0.0637086	0.877611	0.969862	1	1	-0.453923	0.463768	0.0189059	0.946473	1
FTMETRPPOS117810		0.474398	0.0363866	0.881264	0.969862	1	1	-0.258578	1.60418	0.0189412	0.946473	1
FTMETRPPOS031028		0.0664956	0.0686511	0.877611	0.969862	1	1	-0.165056	0.623107	0.0189417	0.946473	1
FTMETRPPOS040871		0.0847715	0.128943	0.877611	0.969862	1	1	3.18376	-2.20916	0.0189421	0.946473	1
FTMETRPPOS087443		0.308581	0.0399404	0.877611	0.969862	1	1	-0.0899974	0.247827	0.0189549	0.946473	1
FTMETRPPOS067625		0.0350258	0.20292	0.877611	0.969862	1	1	-0.40446	0.312069	0.0189729	0.946473	1
FTMETRPNEG0516		0.121221	0.0899815	0.877611	0.969862	1	1	0.0790772	-0.101011	0.0190292	0.946473	1
FTMETRPPOS047557		0.380077	0.0138747	0.877611	0.969862	1	1	-0.150051	0.367335	0.0190523	0.946473	1
FTMETRPPOS019971		0.255492	0.0259741	0.877611	0.969862	1	1	-0.305827	0.495398	0.0190626	0.946473	1
FTMETRPPOS032250		0.510776	0.014099	0.890145	0.969862	1	1	-0.0591626	0.236622	0.0190853	0.946473	1
FTMETRPNEG1139		0.0131978	0.7362	0.877611	0.987789	1	1	0.249025	-0.0253288	0.0191038	0.946473	1
FTMETRPPOS083759		0.286837	0.0326631	0.877611	0.969862	1	1	-0.0961634	0.200622	0.0191271	0.946473	1
FTMETRPPOS127102		0.268447	0.0259741	0.877611	0.969862	1	1	-0.286551	0.495398	0.019169	0.946473	1
FTMETRPPOS037203		0.803103	0.0305092	0.957795	0.969862	1	1	-0.0293354	0.766091	0.0192449	0.946473	1
FTMETRPPOS080317		0.0532036	0.202948	0.877611	0.969862	1	1	-0.943108	0.571874	0.0192457	0.946473	1
FTMETRPPOS065932		0.0689703	0.117413	0.877611	0.969862	1	1	-1.34853	0.4022	0.0192774	0.946473	1
FTMETRPPOS021409		0.065358	0.177781	0.877611	0.969862	1	1	-0.566917	0.333448	0.0192915	0.946473	1
FTMETRPNEG6173		0.111858	0.0942535	0.877611	0.969862	1	1	-0.458806	0.403157	0.019304	0.946473	1
FTMETRPPOS078847		0.115116	0.0950788	0.877611	0.969862	1	1	-0.110647	0.141938	0.0193045	0.946473	1
FTMETRPPOS113649		0.0902595	0.0615354	0.877611	0.969862	1	1	-0.112415	0.536481	0.0193084	0.946473	1
FTMETRPPOS121346		0.0667717	0.180809	0.877611	0.969862	1	1	-0.359602	0.170505	0.0193284	0.946473	1
FTMETRPPOS130985		0.524195	0.0107741	0.894167	0.969862	1	1	-0.0771452	0.304448	0.0193684	0.946473	1
FTMETRPPOS075350		0.138084	0.0803946	0.877611	0.969862	1	1	-0.343601	0.628509	0.0194018	0.946473	1
FTMETRPPOS139062		0.463478	0.0316793	0.881264	0.969862	1	1	-0.151014	0.713454	0.0194062	0.946473	1
FTMETRPPOS031964		0.308581	0.0404739	0.877611	0.969862	1	1	-0.0899974	0.243495	0.0194294	0.946473	1
FTMETRPPOS029393		0.308581	0.0404739	0.877611	0.969862	1	1	-0.0899974	0.243495	0.0194294	0.946473	1
FTMETRPPOS072235		0.888663	0.0193428	0.980478	0.969862	1	1	-0.0407613	1.29057	0.0194295	0.946473	1
FTMETRPPOS074732		0.0889434	0.124523	0.877611	0.969862	1	1	0.365033	-0.250175	0.0194343	0.946473	1
FTMETRPPOS095454		0.0889434	0.124523	0.877611	0.969862	1	1	0.365033	-0.250175	0.0194343	0.946473	1
FTMETRPPOS020316		0.0889434	0.124523	0.877611	0.969862	1	1	0.365033	-0.250175	0.0194343	0.946473	1
FTMETRPPOS138767		0.0889434	0.124523	0.877611	0.969862	1	1	0.365033	-0.250175	0.0194343	0.946473	1
FTMETRPPOS016377		0.0863463	0.0838957	0.877611	0.969862	1	1	0.214945	-0.524363	0.0194382	0.946473	1
FTMETRPPOS038159		0.0382644	0.282156	0.877611	0.969862	1	1	-0.706209	0.323358	0.0195692	0.946473	1
FTMETRPPOS013851		0.0334968	0.669675	0.877611	0.982697	1	1	-2.30808	0.166619	0.0195901	0.946473	1
FTMETRPPOS069946		0.107419	0.100049	0.877611	0.969862	1	1	-1.05307	0.872454	0.0195948	0.946473	1
FTMETRPPOS124764		0.0233248	0.359709	0.877611	0.969862	1	1	-1.33098	0.526983	0.0196021	0.946473	1
FTMETRPPOS061661		0.181963	0.0656768	0.877611	0.969862	1	1	0.919414	-1.6316	0.0196063	0.946473	1
FTMETRPNEG6049		0.291914	0.0323796	0.877611	0.969862	1	1	-0.257871	0.537987	0.019663	0.946473	1
FTMETRPPOS108965		0.0338851	0.229995	0.877611	0.969862	1	1	-0.734696	0.493581	0.0196881	0.946473	1
FTMETRPPOS005366		0.0842067	0.133573	0.877611	0.969862	1	1	-0.314834	0.18698	0.0196959	0.946473	1
FTMETRPNEG2045		0.0182232	0.344014	0.877611	0.969862	1	1	-0.20453	0.0931122	0.0197521	0.946473	1
FTMETRPPOS126997		0.0639448	0.174211	0.877611	0.969862	1	1	-1.1736	0.813391	0.019757	0.946473	1
FTMETRPPOS055721		0.0112077	0.275715	0.877611	0.969862	1	1	-0.476885	0.316784	0.0197733	0.946473	1
FTMETRPNEG5747		0.0509219	0.186795	0.877611	0.969862	1	1	-0.428475	0.325771	0.0197846	0.946473	1
FTMETRPPOS125235		0.171884	0.0708095	0.877611	0.969862	1	1	-0.532402	1.00795	0.0198555	0.946473	1
FTMETRPPOS100883		0.108641	0.0780671	0.877611	0.969862	1	1	0.352147	-0.224237	0.0198988	0.946473	1
FTMETRPPOS037355		0.0566572	0.242944	0.877611	0.969862	1	1	-0.913879	0.236209	0.019952	0.946473	1
FTMETRPPOS094553		0.255658	0.0537769	0.877611	0.969862	1	1	-0.11207	0.56893	0.0199542	0.946473	1
FTMETRPPOS105678		0.0196473	0.353885	0.877611	0.969862	1	1	0.434639	-0.187608	0.01997	0.946473	1
FTMETRPPOS003215		0.0295608	0.570552	0.877611	0.972528	1	1	-0.399357	0.0578925	0.0199967	0.946473	1
FTMETRPPOS095756		0.0247877	0.14228	0.877611	0.969862	1	1	-0.783802	1.10173	0.0200521	0.946473	1
FTMETRPPOS089377		0.315018	0.0474555	0.877611	0.969862	1	1	0.356633	-1.22758	0.020088	0.946473	1
FTMETRPPOS134815		0.0143163	0.161031	0.877611	0.969862	1	1	-0.347193	0.442392	0.0201228	0.946473	1
FTMETRPPOS037126		0.0671364	0.17798	0.877611	0.969862	1	1	-2.14256	0.718681	0.0202147	0.946473	1
FTMETRPPOS106716		0.0582219	0.167266	0.877611	0.969862	1	1	-0.45205	0.38989	0.0202284	0.946473	1
FTMETRPPOS080397		0.0582219	0.167266	0.877611	0.969862	1	1	-0.45205	0.38989	0.0202284	0.946473	1
FTMETRPPOS087326		0.0582219	0.167266	0.877611	0.969862	1	1	-0.45205	0.38989	0.0202284	0.946473	1
FTMETRPPOS093923		0.0582219	0.167266	0.877611	0.969862	1	1	-0.45205	0.38989	0.0202284	0.946473	1
FTMETRPNEG2772		0.531185	0.0394064	0.895428	0.969862	1	1	-0.0431093	0.400611	0.0202514	0.946473	1
FTMETRPPOS044639		0.175564	0.0637051	0.877611	0.969862	1	1	0.805564	-1.12287	0.0202515	0.946473	1
FTMETRPPOS118750		0.0342944	0.868726	0.877611	0.995388	1	1	-1.18264	0.0208235	0.0202633	0.946473	1
FTMETRPPOS111103		0.00175335	0.783818	0.877611	0.991071	1	1	0.738693	0.0609684	0.0202725	0.946473	1
FTMETRPPOS071164		5.65549e-05	0.435378	0.699965	0.969862	1	1	0.287571	-0.127549	0.0203	0.946473	1
FTMETRPPOS043585		0.00381083	0.764653	0.877611	0.990444	1	1	-0.383592	0.0424981	0.0203669	0.946473	1
FTMETRPNEG3443		0.22935	0.051577	0.877611	0.969862	1	1	0.103091	-0.1921	0.0203809	0.946473	1
FTMETRPNEG4970		0.182651	0.0506674	0.877611	0.969862	1	1	-0.337584	0.411636	0.0204107	0.946473	1
FTMETRPPOS125550		0.0460205	0.229179	0.877611	0.969862	1	1	0.330068	-0.197416	0.0204597	0.946473	1
FTMETRPPOS073556		0.138211	0.0846882	0.877611	0.969862	1	1	-0.315534	0.383637	0.0204645	0.946473	1
FTMETRPPOS091157		0.123774	0.0479789	0.877611	0.969862	1	1	-1.15933	0.748094	0.0204744	0.946473	1
FTMETRPPOS126812		0.152141	0.0769048	0.877611	0.969862	1	1	-0.503156	1.1241	0.0204746	0.946473	1
FTMETRPPOS125114		0.993732	0.00513547	0.998191	0.969862	1	1	-0.00176915	0.732765	0.0204997	0.946473	1
FTMETRPNEG3296		0.0745688	0.150916	0.877611	0.969862	1	1	1.18527	-0.461454	0.0205023	0.946473	1
FTMETRPPOS068871		0.682397	0.0253555	0.924977	0.969862	1	1	-0.133918	1.31204	0.020514	0.946473	1
FTMETRPPOS017454		0.308581	0.0504856	0.877611	0.969862	1	1	-0.0899974	0.590307	0.0205391	0.946473	1
FTMETRPPOS137083		0.00982332	0.619493	0.877611	0.97854	1	1	-0.241355	0.0447546	0.0205613	0.946473	1
FTMETRPPOS098693		0.0333924	0.494155	0.877611	0.969862	1	1	-0.561287	0.104604	0.0205622	0.946473	1
FTMETRPPOS134837		0.125089	0.090766	0.877611	0.969862	1	1	-0.583942	0.574734	0.0205739	0.946473	1
FTMETRPPOS054340		0.132379	0.06757	0.877611	0.969862	1	1	-0.343037	0.279415	0.0206265	0.946473	1
FTMETRPPOS110585		0.132379	0.06757	0.877611	0.969862	1	1	-0.343037	0.279415	0.0206265	0.946473	1
FTMETRPPOS039646		0.272665	0.0288065	0.877611	0.969862	1	1	-0.299396	0.519492	0.0206289	0.946473	1
FTMETRPPOS050309		0.0566989	0.253244	0.877611	0.969862	1	1	-0.320821	0.11142	0.0206643	0.946473	1
FTMETRPPOS067971		0.0401913	0.0979537	0.877611	0.969862	1	1	0.231434	-0.541697	0.0207463	0.946473	1
FTMETRPPOS093010		0.0888275	0.133573	0.877611	0.969862	1	1	-0.217548	0.18698	0.020784	0.946473	1
FTMETRPPOS120998		0.0888275	0.133573	0.877611	0.969862	1	1	-0.217548	0.18698	0.020784	0.946473	1
FTMETRPPOS113047		0.0888275	0.133573	0.877611	0.969862	1	1	-0.217548	0.18698	0.020784	0.946473	1
FTMETRPPOS029563		0.0888275	0.133573	0.877611	0.969862	1	1	-0.217548	0.18698	0.020784	0.946473	1
FTMETRPPOS020808		0.0460879	0.238346	0.877611	0.969862	1	1	-0.31168	0.177508	0.0208162	0.946473	1
FTMETRPPOS018559		0.216447	0.00691351	0.877611	0.969862	1	1	0.260042	-0.271619	0.0208533	0.946473	1
FTMETRPPOS041705		0.188266	0.00602703	0.877611	0.969862	1	1	-0.34724	0.304226	0.0209006	0.946473	1
FTMETRPPOS004527		0.0254114	0.289419	0.877611	0.969862	1	1	-0.401443	0.222704	0.020909	0.946473	1
FTMETRPPOS049839		0.827771	0.0178166	0.963044	0.969862	1	1	-0.0297774	0.522897	0.0209569	0.946473	1
FTMETRPPOS005770		0.655023	0.025292	0.920261	0.969862	1	1	0.070321	-0.595755	0.0209629	0.946473	1
FTMETRPPOS115337		0.80476	0.00767868	0.958363	0.969862	1	1	-0.027586	0.334969	0.0209936	0.946473	1
FTMETRPNEG5317		0.124699	0.0809122	0.877611	0.969862	1	1	0.170311	-0.428282	0.0210154	0.946473	1
FTMETRPPOS049424		0.0786274	0.144888	0.877611	0.969862	1	1	-0.275527	0.250136	0.0210288	0.946473	1
FTMETRPPOS099182		0.0283706	0.78276	0.877611	0.991071	1	1	-0.882334	0.048924	0.0210542	0.946473	1
FTMETRPPOS058070		0.487675	0.00560841	0.884623	0.969862	1	1	0.136412	-0.420066	0.0210634	0.946473	1
FTMETRPNEG3205		0.232175	0.0602593	0.877611	0.969862	1	1	-0.198498	0.760776	0.0210716	0.946473	1
FTMETRPPOS037771		0.0261641	0.446323	0.877611	0.969862	1	1	-1.40035	0.387847	0.0210772	0.946473	1
FTMETRPPOS069074		0.0171301	0.476923	0.877611	0.969862	1	1	-0.595248	0.169424	0.0210956	0.946473	1
FTMETRPPOS060769		0.0171301	0.476923	0.877611	0.969862	1	1	-0.595248	0.169424	0.0210956	0.946473	1
FTMETRPPOS038448		0.0171301	0.476923	0.877611	0.969862	1	1	-0.595248	0.169424	0.0210956	0.946473	1
FTMETRPPOS014136		0.0171301	0.476923	0.877611	0.969862	1	1	-0.595248	0.169424	0.0210956	0.946473	1
FTMETRPPOS016082		0.420514	0.00800509	0.878782	0.969862	1	1	-0.466422	1.17115	0.0211101	0.946473	1
FTMETRPPOS099482		0.0790463	0.159603	0.877611	0.969862	1	1	0.720575	-0.451502	0.0211267	0.946473	1
FTMETRPPOS137354		0.0754519	0.117413	0.877611	0.969862	1	1	-1.26295	0.4022	0.0211447	0.946473	1
FTMETRPPOS051927		0.0154128	0.551951	0.877611	0.971959	1	1	-0.631784	0.139643	0.0211533	0.946473	1
FTMETRPPOS037688		0.188975	0.0444115	0.877611	0.969862	1	1	-0.74971	0.872668	0.0211544	0.946473	1
FTMETRPPOS081190		0.384147	0.019887	0.877611	0.969862	1	1	-0.278952	0.709675	0.021176	0.946473	1
FTMETRPPOS115082		0.183163	0.0497992	0.877611	0.969862	1	1	-0.272235	0.316912	0.0212326	0.946473	1
FTMETRPPOS080866		0.0704123	0.189133	0.877611	0.969862	1	1	-0.580504	0.284641	0.0212711	0.946473	1
FTMETRPPOS008351		0.184217	0.0406089	0.877611	0.969862	1	1	-0.58657	0.63232	0.0212785	0.946473	1
FTMETRPPOS139362		0.059804	0.185393	0.877611	0.969862	1	1	-1.52322	1.13498	0.0213029	0.946473	1
FTMETRPPOS057881		0.110063	0.104021	0.877611	0.969862	1	1	-0.344067	0.261353	0.021323	0.946473	1
FTMETRPPOS069715		0.110063	0.104021	0.877611	0.969862	1	1	-0.344067	0.261353	0.021323	0.946473	1
FTMETRPPOS076524		0.110063	0.104021	0.877611	0.969862	1	1	-0.344067	0.261353	0.021323	0.946473	1
FTMETRPPOS029179		0.016266	0.825658	0.877611	0.993556	1	1	-0.494436	0.0299774	0.0213991	0.946473	1
FTMETRPPOS117573		0.0468888	0.148944	0.877611	0.969862	1	1	-0.162683	0.199075	0.0214073	0.946473	1
FTMETRPPOS079659		0.495365	0.0259937	0.887381	0.969862	1	1	-0.564512	2.44433	0.021497	0.946473	1
FTMETRPPOS008844		0.242171	0.0374506	0.877611	0.969862	1	1	-0.67206	1.04373	0.0215442	0.946473	1
FTMETRPPOS013834		0.364517	0.0455953	0.877611	0.969862	1	1	0.139521	-0.543474	0.0215713	0.946473	1
FTMETRPNEG2098		0.12631	0.091692	0.877611	0.969862	1	1	-0.520051	0.472964	0.0215722	0.946473	1
FTMETRPPOS100185		0.0735015	0.17838	0.877611	0.969862	1	1	6.06489	-3.54333	0.0215884	0.946473	1
FTMETRPPOS037962		0.0480316	0.212206	0.877611	0.969862	1	1	0.675351	-0.474714	0.0216408	0.946473	1
FTMETRPPOS006121		0.0204472	0.327901	0.877611	0.969862	1	1	-0.838576	-0.0936581	0.0216492	0.946473	1
FTMETRPPOS011943		0.291156	0.027744	0.877611	0.969862	1	1	-0.334631	0.609502	0.0216723	0.946473	1
FTMETRPPOS122614		0.747286	0.0394747	0.943498	0.969862	1	1	-0.0268822	1.02643	0.0217045	0.946473	1
FTMETRPPOS012149		0.0719444	0.166465	0.877611	0.969862	1	1	-0.218891	0.171341	0.0217322	0.946473	1
FTMETRPPOS032634		0.0719444	0.166465	0.877611	0.969862	1	1	-0.218891	0.171341	0.0217322	0.946473	1
FTMETRPPOS055581		0.0719444	0.166465	0.877611	0.969862	1	1	-0.218891	0.171341	0.0217322	0.946473	1
FTMETRPNEG3917		0.211087	0.0645704	0.877611	0.969862	1	1	-0.058272	0.114081	0.0218126	0.946473	1
FTMETRPPOS072732		0.262005	0.0546595	0.877611	0.969862	1	1	-0.117198	0.280382	0.0219123	0.946473	1
FTMETRPPOS020490		0.030201	0.256786	0.877611	0.969862	1	1	-0.304902	0.197028	0.0219128	0.946473	1
FTMETRPPOS008771		0.0215655	0.566689	0.877611	0.972118	1	1	-0.686496	0.131455	0.0219138	0.946473	1
FTMETRPNEG6611		0.0121605	0.881537	0.877611	0.996132	1	1	-0.847857	0.0367225	0.0219239	0.946473	1
FTMETRPPOS035584		0.773822	0.00388898	0.950776	0.969862	1	1	0.0388388	0.47626	0.0219333	0.946473	1
FTMETRPPOS132012		0.0398771	0.390486	0.877611	0.969862	1	1	-1.8043	0.498386	0.021958	0.946473	1
FTMETRPPOS087439		0.0902575	0.107327	0.877611	0.969862	1	1	-0.36665	0.161557	0.0219664	0.946473	1
FTMETRPPOS079906		0.563175	0.040567	0.901136	0.969862	1	1	-0.0774263	0.755992	0.0219935	0.946473	1
FTMETRPPOS115423		0.0518124	0.284914	0.877611	0.969862	1	1	-0.353586	0.1344	0.0220004	0.946473	1
FTMETRPPOS077548		0.251245	0.0608798	0.877611	0.969862	1	1	-0.142433	0.497205	0.0220304	0.946473	1
FTMETRPPOS127693		0.0135761	0.330436	0.877611	0.969862	1	1	0.301499	-0.162461	0.0220512	0.946473	1
FTMETRPPOS122651		0.0588328	0.202166	0.877611	0.969862	1	1	-0.95086	0.638487	0.022055	0.946473	1
FTMETRPPOS013154		0.011202	0.527307	0.877611	0.970148	1	1	0.6171	-0.1628	0.0220667	0.946473	1
FTMETRPPOS093329		0.387598	0.0108857	0.877611	0.969862	1	1	-0.113958	0.257485	0.0220778	0.946473	1
FTMETRPPOS113418		0.387598	0.0108857	0.877611	0.969862	1	1	-0.113958	0.257485	0.0220778	0.946473	1
FTMETRPPOS121401		0.387598	0.0108857	0.877611	0.969862	1	1	-0.113958	0.257485	0.0220778	0.946473	1
FTMETRPPOS044889		0.387598	0.0108857	0.877611	0.969862	1	1	-0.113958	0.257485	0.0220778	0.946473	1
FTMETRPPOS029848		0.539257	0.0171564	0.895711	0.969862	1	1	-0.0686611	-0.687694	0.0220828	0.946473	1
FTMETRPPOS023560		0.0719444	0.103604	0.877611	0.969862	1	1	-0.218891	0.443901	0.0220976	0.946473	1
FTMETRPPOS061315		0.0396391	0.306905	0.877611	0.969862	1	1	-0.232687	0.101995	0.0221222	0.946473	1
FTMETRPPOS059240		0.0946708	0.105045	0.877611	0.969862	1	1	-0.36289	0.637007	0.0221445	0.946473	1
FTMETRPPOS041698		0.279094	0.0205342	0.877611	0.969862	1	1	0.917928	-1.44349	0.0221671	0.946473	1
FTMETRPPOS005299		0.0474888	0.360847	0.877611	0.969862	1	1	-0.85509	0.218625	0.0221697	0.946473	1
FTMETRPPOS131408		0.190616	0.0319444	0.877611	0.969862	1	1	-0.43419	0.445166	0.0221942	0.946473	1
FTMETRPPOS108943		0.0493015	0.38682	0.877611	0.969862	1	1	-0.64379	0.108303	0.0221964	0.946473	1
FTMETRPPOS106237		0.0139393	0.895627	0.877611	0.996132	1	1	-0.772887	0.0282012	0.0222102	0.946473	1
FTMETRPPOS080927		0.0254062	0.289419	0.877611	0.969862	1	1	-0.385152	0.222704	0.0222727	0.946473	1
FTMETRPPOS134733		0.0206494	0.677639	0.877611	0.983242	1	1	-0.283658	0.0352248	0.0222859	0.946473	1
FTMETRPNEG1337		0.258439	0.040259	0.877611	0.969862	1	1	0.154742	-0.266416	0.0223179	0.946473	1
FTMETRPPOS116559		0.559002	0.0152983	0.899708	0.969862	1	1	0.0865494	-0.39023	0.0223622	0.946473	1
FTMETRPPOS061508		0.559002	0.0152983	0.899708	0.969862	1	1	0.0865494	-0.39023	0.0223622	0.946473	1
FTMETRPPOS035837		0.559002	0.0152983	0.899708	0.969862	1	1	0.0865494	-0.39023	0.0223622	0.946473	1
FTMETRPPOS091944		0.141258	0.078338	0.877611	0.969862	1	1	-0.652436	0.600789	0.0223693	0.946473	1
FTMETRPPOS068082		0.029425	0.480296	0.877611	0.969862	1	1	0.762355	-0.180778	0.022395	0.946473	1
FTMETRPPOS005100		0.029425	0.480296	0.877611	0.969862	1	1	0.762355	-0.180778	0.022395	0.946473	1
FTMETRPPOS116045		0.029425	0.480296	0.877611	0.969862	1	1	0.762355	-0.180778	0.022395	0.946473	1
FTMETRPPOS013633		0.029425	0.480296	0.877611	0.969862	1	1	0.762355	-0.180778	0.022395	0.946473	1
FTMETRPPOS108565		0.0152589	0.987638	0.877611	0.999974	1	1	-0.517907	-0.00197871	0.0224053	0.946473	1
FTMETRPPOS035289		0.0152589	0.987638	0.877611	0.999974	1	1	-0.517907	-0.00197871	0.0224053	0.946473	1
FTMETRPPOS048608		0.0152589	0.987638	0.877611	0.999974	1	1	-0.517907	-0.00197871	0.0224053	0.946473	1
FTMETRPPOS082076		0.0232936	0.433985	0.877611	0.969862	1	1	-0.393537	0.125126	0.0224294	0.946473	1
FTMETRPPOS043212		0.0595776	0.115001	0.877611	0.969862	1	1	-0.394781	0.714614	0.0224302	0.946473	1
FTMETRPPOS091533		0.179171	0.0753912	0.877611	0.969862	1	1	0.115672	-0.285609	0.0224316	0.946473	1
FTMETRPPOS128817		0.029584	0.194112	0.877611	0.969862	1	1	-0.219585	0.214297	0.0224772	0.946473	1
FTMETRPPOS010889		0.0254062	0.280213	0.877611	0.969862	1	1	-0.385152	0.234589	0.022484	0.946473	1
FTMETRPPOS049877		0.184174	0.0553441	0.877611	0.969862	1	1	-0.520855	0.609238	0.0225036	0.946473	1
FTMETRPPOS011488		0.0297834	0.628749	0.877611	0.979522	1	1	-0.494901	0.0619385	0.0225139	0.946473	1
FTMETRPPOS012641		0.105725	0.122249	0.877611	0.969862	1	1	-0.644372	0.631087	0.0225734	0.946473	1
FTMETRPPOS018348		0.336558	0.00507144	0.877611	0.969862	1	1	-0.167255	0.286214	0.0225914	0.946473	1
FTMETRPPOS111566		0.0994228	0.131539	0.877611	0.969862	1	1	-0.836498	0.636277	0.0226311	0.946473	1
FTMETRPPOS090546		0.124219	0.104686	0.877611	0.969862	1	1	-0.637083	0.791311	0.0226636	0.946473	1
FTMETRPPOS067157		0.0272747	0.382876	0.877611	0.969862	1	1	-0.542224	0.203236	0.0227725	0.946473	1
FTMETRPPOS038154		0.0272747	0.382876	0.877611	0.969862	1	1	-0.542224	0.203236	0.0227725	0.946473	1
FTMETRPPOS095674		0.0272747	0.382876	0.877611	0.969862	1	1	-0.542224	0.203236	0.0227725	0.946473	1
FTMETRPPOS082597		0.109349	0.11914	0.877611	0.969862	1	1	-1.30172	1.09457	0.0228074	0.946473	1
FTMETRPPOS129832		0.759659	0.0199752	0.94654	0.969862	1	1	-0.0365044	0.425043	0.0228098	0.946473	1
FTMETRPPOS108784		0.105408	0.118709	0.877611	0.969862	1	1	0.363463	-0.437224	0.0228188	0.946473	1
FTMETRPPOS076835		0.181547	0.0570842	0.877611	0.969862	1	1	-0.409095	0.468082	0.0228209	0.946473	1
FTMETRPPOS069465		0.139357	0.0813486	0.877611	0.969862	1	1	-0.125245	0.111642	0.0229016	0.946473	1
FTMETRPPOS088802		0.0196783	0.553766	0.877611	0.971959	1	1	2.59128	-0.554146	0.0229218	0.946473	1
FTMETRPNEG2718		0.130113	0.10132	0.877611	0.969862	1	1	-0.32312	0.346997	0.023008	0.946473	1
FTMETRPPOS116553		0.0261794	0.22153	0.877611	0.969862	1	1	-0.438662	0.37254	0.0230105	0.946473	1
FTMETRPPOS036141		0.0261794	0.22153	0.877611	0.969862	1	1	-0.438662	0.37254	0.0230105	0.946473	1
FTMETRPPOS023825		0.210894	0.0466092	0.877611	0.969862	1	1	-0.219721	0.286307	0.0230245	0.946473	1
FTMETRPPOS093662		0.174383	0.074687	0.877611	0.969862	1	1	-1.92197	2.57577	0.0231148	0.946473	1
FTMETRPPOS028286		0.292696	0.034355	0.877611	0.969862	1	1	-0.273578	0.516643	0.0231171	0.946473	1
FTMETRPPOS057384		0.255658	0.0624388	0.877611	0.969862	1	1	-0.11207	0.42796	0.0231197	0.946473	1
FTMETRPPOS008129		0.247192	0.0626201	0.877611	0.969862	1	1	0.211179	-0.883778	0.0231506	0.946473	1
FTMETRPPOS122624		0.0344816	0.523004	0.877611	0.970148	1	1	-0.97183	0.17628	0.0232032	0.946473	1
FTMETRPPOS069700		0.490287	0.0160258	0.885223	0.969862	1	1	-0.407092	1.40595	0.0232598	0.946473	1
FTMETRPPOS062644		0.587073	0.0243738	0.906885	0.969862	1	1	-0.0337671	0.193999	0.023268	0.946473	1
FTMETRPPOS027141		0.0910994	0.12571	0.877611	0.969862	1	1	-0.582994	0.763109	0.0232749	0.946473	1
FTMETRPPOS021694		0.125999	0.0889385	0.877611	0.969862	1	1	-0.443764	0.333494	0.0232781	0.946473	1
FTMETRPPOS066682		0.0768256	0.13752	0.877611	0.969862	1	1	-0.176184	0.218339	0.0233157	0.946473	1
FTMETRPPOS081798		0.0768256	0.13752	0.877611	0.969862	1	1	-0.176184	0.218339	0.0233157	0.946473	1
FTMETRPNEG2664		0.136206	0.0960879	0.877611	0.969862	1	1	0.118739	-0.122296	0.0233359	0.946473	1
FTMETRPPOS033304		0.154608	0.0803007	0.877611	0.969862	1	1	-0.113662	0.308297	0.0233413	0.946473	1
FTMETRPPOS115451		0.154608	0.0803007	0.877611	0.969862	1	1	-0.113662	0.308297	0.0233413	0.946473	1
FTMETRPPOS020616		0.159222	0.0802332	0.877611	0.969862	1	1	-0.32344	0.375133	0.0233595	0.946473	1
FTMETRPNEG4526		0.117879	0.103114	0.877611	0.969862	1	1	0.648724	-1.08914	0.0233604	0.946473	1
FTMETRPPOS006696		0.125219	0.0786242	0.877611	0.969862	1	1	-0.251972	0.171103	0.0233799	0.946473	1
FTMETRPPOS029950		0.125219	0.0786242	0.877611	0.969862	1	1	-0.251972	0.171103	0.0233799	0.946473	1
FTMETRPPOS079582		0.125219	0.0786242	0.877611	0.969862	1	1	-0.251972	0.171103	0.0233799	0.946473	1
FTMETRPPOS113144		0.125219	0.0786242	0.877611	0.969862	1	1	-0.251972	0.171103	0.0233799	0.946473	1
FTMETRPPOS010268		0.125219	0.0786242	0.877611	0.969862	1	1	-0.251972	0.171103	0.0233799	0.946473	1
FTMETRPPOS077141		0.192575	0.0434141	0.877611	0.969862	1	1	0.845663	-0.918136	0.0233848	0.946473	1
FTMETRPPOS002369		0.284717	0.0418	0.877611	0.969862	1	1	-0.214239	0.421759	0.0233885	0.946473	1
FTMETRPNEG0797		0.668892	0.0330245	0.922358	0.969862	1	1	-0.0827095	0.84711	0.0234184	0.946473	1
FTMETRPNEG2362		0.0142801	0.410391	0.877611	0.969862	1	1	0.229149	-0.0919049	0.0234262	0.946473	1
FTMETRPPOS128553		0.00778291	0.472869	0.877611	0.969862	1	1	0.579032	-0.200283	0.0234519	0.946473	1
FTMETRPPOS128376		0.0518405	0.273583	0.877611	0.969862	1	1	-1.03034	0.474949	0.023458	0.946473	1
FTMETRPPOS049418		0.124956	0.108106	0.877611	0.969862	1	1	-0.702229	0.730811	0.0234873	0.946473	1
FTMETRPPOS048919		0.00903027	0.568687	0.877611	0.972528	1	1	2.7286	-0.656487	0.0234902	0.946473	1
FTMETRPPOS051705		0.108365	0.120325	0.877611	0.969862	1	1	-0.323478	0.384744	0.0235587	0.946473	1
FTMETRPPOS038980		0.270107	0.0237723	0.877611	0.969862	1	1	-0.167342	0.249519	0.0235624	0.946473	1
FTMETRPPOS056747		0.0145818	0.816266	0.877611	0.993556	1	1	-0.451401	-0.0237187	0.0235626	0.946473	1
FTMETRPPOS048566		0.168644	0.0823877	0.877611	0.969862	1	1	-1.34948	1.93671	0.0235958	0.946473	1
FTMETRPPOS025314		0.195125	0.0190612	0.877611	0.969862	1	1	0.208982	-0.194963	0.0236091	0.946473	1
FTMETRPPOS008479		0.291069	0.0541881	0.877611	0.969862	1	1	-0.843562	2.19357	0.0236574	0.946473	1
FTMETRPPOS115612		0.05071	0.379651	0.877611	0.969862	1	1	-0.452906	0.0987317	0.0236965	0.946473	1
FTMETRPPOS077089		0.0172848	0.589722	0.877611	0.973356	1	1	-0.582043	-0.0554308	0.0237176	0.946473	1
FTMETRPNEG6275		0.137876	0.100168	0.877611	0.969862	1	1	0.740957	-0.976789	0.0237364	0.946473	1
FTMETRPPOS061906		0.673079	0.0109172	0.923633	0.969862	1	1	0.04043	-0.258865	0.0238233	0.946473	1
FTMETRPPOS104210		0.673079	0.0109172	0.923633	0.969862	1	1	0.04043	-0.258865	0.0238233	0.946473	1
FTMETRPPOS084739		0.673079	0.0109172	0.923633	0.969862	1	1	0.04043	-0.258865	0.0238233	0.946473	1
FTMETRPPOS091189		0.0376381	0.164201	0.877611	0.969862	1	1	-0.225093	0.27642	0.0238351	0.946473	1
FTMETRPPOS016325		0.418909	0.0454654	0.878782	0.969862	1	1	-0.15952	0.717039	0.0238588	0.946473	1
FTMETRPPOS018630		0.0478312	0.374637	0.877611	0.969862	1	1	-0.321466	0.0858463	0.0238652	0.946473	1
FTMETRPPOS082003		0.0478312	0.374637	0.877611	0.969862	1	1	-0.321466	0.0858463	0.0238652	0.946473	1
FTMETRPPOS027964		0.289211	0.0594651	0.877611	0.969862	1	1	-0.812475	2.64414	0.0238662	0.946473	1
FTMETRPPOS114873		0.139864	0.0856612	0.877611	0.969862	1	1	-0.271971	0.23967	0.0238707	0.946473	1
FTMETRPNEG2806		0.0182417	0.259746	0.877611	0.969862	1	1	-0.262831	0.196124	0.0238721	0.946473	1
FTMETRPPOS002988		0.0145174	0.373883	0.877611	0.969862	1	1	-0.430715	0.200489	0.02388	0.946473	1
FTMETRPNEG0270		0.605031	0.0213883	0.908548	0.969862	1	1	-0.0342445	0.196788	0.023933	0.946473	1
FTMETRPPOS085095		0.110653	0.118232	0.877611	0.969862	1	1	1.02834	-0.725106	0.0239456	0.946473	1
FTMETRPPOS005506		0.0901859	0.153739	0.877611	0.969862	1	1	-0.315426	0.168021	0.023971	0.946473	1
FTMETRPPOS125877		0.206128	0.0723866	0.877611	0.969862	1	1	0.581408	-1.09299	0.023987	0.946473	1
FTMETRPPOS061544		0.234344	0.0370746	0.877611	0.969862	1	1	-0.188885	0.254893	0.024	0.946473	1
FTMETRPPOS110872		0.234344	0.0370746	0.877611	0.969862	1	1	-0.188885	0.254893	0.024	0.946473	1
FTMETRPPOS025282		0.234344	0.0370746	0.877611	0.969862	1	1	-0.188885	0.254893	0.024	0.946473	1
FTMETRPPOS135171		0.234344	0.0370746	0.877611	0.969862	1	1	-0.188885	0.254893	0.024	0.946473	1
FTMETRPPOS094374		0.0220206	0.375984	0.877611	0.969862	1	1	0.427006	-0.182119	0.0240263	0.946473	1
FTMETRPPOS084915		0.102718	0.131481	0.877611	0.969862	1	1	-0.361661	0.235739	0.0240565	0.946473	1
FTMETRPPOS072725		0.0274798	0.368908	0.877611	0.969862	1	1	-0.442328	0.182531	0.0240853	0.946473	1
FTMETRPPOS098113		0.0717784	0.181698	0.877611	0.969862	1	1	-0.245684	0.191239	0.0241391	0.946473	1
FTMETRPPOS031711		0.0362049	0.448237	0.877611	0.969862	1	1	-0.424476	0.107661	0.024142	0.946473	1
FTMETRPPOS080531		0.0362049	0.448237	0.877611	0.969862	1	1	-0.424476	0.107661	0.024142	0.946473	1
FTMETRPPOS052486		0.0362049	0.448237	0.877611	0.969862	1	1	-0.424476	0.107661	0.024142	0.946473	1
FTMETRPPOS006977		0.0362049	0.448237	0.877611	0.969862	1	1	-0.424476	0.107661	0.024142	0.946473	1
FTMETRPPOS015755		0.649216	0.00681626	0.918798	0.969862	1	1	-0.0596196	0.321746	0.0241538	0.946473	1
FTMETRPPOS124592		0.402583	0.0218381	0.878388	0.969862	1	1	0.110094	-0.286016	0.0241861	0.946473	1
FTMETRPPOS020540		0.402583	0.0218381	0.878388	0.969862	1	1	0.110094	-0.286016	0.0241861	0.946473	1
FTMETRPPOS009724		0.402583	0.0218381	0.878388	0.969862	1	1	0.110094	-0.286016	0.0241861	0.946473	1
FTMETRPPOS014274		0.402583	0.0218381	0.878388	0.969862	1	1	0.110094	-0.286016	0.0241861	0.946473	1
FTMETRPPOS089259		0.402583	0.0218381	0.878388	0.969862	1	1	0.110094	-0.286016	0.0241861	0.946473	1
FTMETRPPOS077226		0.0910097	0.148518	0.877611	0.969862	1	1	-0.600362	0.298132	0.0241872	0.946473	1
FTMETRPPOS023039		0.0468888	0.165979	0.877611	0.969862	1	1	-0.162683	0.188908	0.0242249	0.946473	1
FTMETRPPOS075185		0.1873	0.0796068	0.877611	0.969862	1	1	-0.0856399	0.154944	0.0242294	0.946473	1
FTMETRPPOS122987		0.0130206	0.398179	0.877611	0.969862	1	1	-0.245813	0.106573	0.024236	0.946473	1
FTMETRPPOS016234		0.0130206	0.398179	0.877611	0.969862	1	1	-0.245813	0.106573	0.024236	0.946473	1
FTMETRPPOS069757		0.173097	0.062808	0.877611	0.969862	1	1	-0.571713	0.593926	0.0242438	0.946473	1
FTMETRPPOS023193		0.174079	0.0131412	0.877611	0.969862	1	1	-0.716359	0.547557	0.024256	0.946473	1
FTMETRPPOS114776		0.0675501	0.0895017	0.877611	0.969862	1	1	-0.215932	0.655999	0.0242564	0.946473	1
FTMETRPPOS092008		0.0833088	0.176141	0.877611	0.969862	1	1	-0.251785	0.121208	0.0242999	0.946473	1
FTMETRPPOS080214		0.120739	0.106582	0.877611	0.969862	1	1	-0.296069	0.223769	0.0243138	0.946473	1
FTMETRPPOS012739		0.120739	0.106582	0.877611	0.969862	1	1	-0.296069	0.223769	0.0243138	0.946473	1
FTMETRPPOS044964		0.120739	0.106582	0.877611	0.969862	1	1	-0.296069	0.223769	0.0243138	0.946473	1
FTMETRPPOS042670		0.336558	0.00313566	0.877611	0.969862	1	1	-0.167255	0.270141	0.0243601	0.946473	1
FTMETRPPOS072925		0.646665	0.0211466	0.91819	0.969862	1	1	-0.114766	0.771994	0.0243619	0.946473	1
FTMETRPPOS080796		0.247192	0.064669	0.877611	0.969862	1	1	0.211179	-0.92913	0.0243964	0.946473	1
FTMETRPPOS100860		0.214509	0.0734081	0.877611	0.969862	1	1	-0.10162	0.229437	0.0244821	0.946473	1
FTMETRPPOS005197		0.0690861	0.216229	0.877611	0.969862	1	1	-0.354284	0.196954	0.0245334	0.946473	1
FTMETRPPOS086417		0.0196473	0.906319	0.877611	0.996202	1	1	0.434639	0.0111244	0.0245796	0.946473	1
FTMETRPPOS092845		0.0196473	0.906319	0.877611	0.996202	1	1	0.434639	0.0111244	0.0245796	0.946473	1
FTMETRPPOS023289		0.0971034	0.142942	0.877611	0.969862	1	1	-0.410703	0.387097	0.0246147	0.946473	1
FTMETRPPOS130052		0.646665	0.0238712	0.91819	0.969862	1	1	-0.114766	0.806359	0.0246309	0.946473	1
FTMETRPPOS121476		0.13519	0.0983264	0.877611	0.969862	1	1	-0.33984	0.306166	0.0246579	0.946473	1
FTMETRPPOS088208		0.168361	0.0734409	0.877611	0.969862	1	1	-0.159052	0.616311	0.0246964	0.946473	1
FTMETRPPOS133711		0.0269207	0.48606	0.877611	0.969862	1	1	2.13528	-0.55641	0.0247069	0.946473	1
FTMETRPPOS081500		0.0615371	0.248752	0.877611	0.969862	1	1	-0.373175	0.182859	0.0247135	0.946473	1
FTMETRPPOS124011		0.0280234	0.27702	0.877611	0.969862	1	1	0.610748	-0.393614	0.0247864	0.946473	1
FTMETRPPOS040795		0.0688716	0.238628	0.877611	0.969862	1	1	1.34835	-0.549678	0.0247961	0.946473	1
FTMETRPPOS080824		0.023511	0.473994	0.877611	0.969862	1	1	-0.252333	0.0727976	0.0248371	0.946473	1
FTMETRPPOS139819		0.129744	0.0611763	0.877611	0.969862	1	1	-0.718725	0.439596	0.0248568	0.946473	1
FTMETRPPOS051788		0.091273	0.06757	0.877611	0.969862	1	1	-0.842999	0.279415	0.0248718	0.946473	1
FTMETRPPOS035561		0.173709	0.0841177	0.877611	0.969862	1	1	-0.396079	0.923557	0.0249104	0.946473	1
FTMETRPPOS081874		0.188817	0.0651058	0.877611	0.969862	1	1	0.435785	-0.525757	0.0249154	0.946473	1
FTMETRPPOS131396		0.0699988	0.147508	0.877611	0.969862	1	1	-0.37793	0.471625	0.024919	0.946473	1
FTMETRPNEG1758		0.0709764	0.224178	0.877611	0.969862	1	1	-0.693058	0.333328	0.0249348	0.946473	1
FTMETRPPOS077078		0.0129564	0.664227	0.877611	0.982349	1	1	-0.428385	0.0685897	0.0249401	0.946473	1
FTMETRPPOS052446		0.180258	0.0773454	0.877611	0.969862	1	1	-0.27518	0.869077	0.0249518	0.946473	1
FTMETRPPOS076472		0.0261436	0.310384	0.877611	0.969862	1	1	0.406969	-0.227329	0.0249617	0.946473	1
FTMETRPPOS021991		0.139587	0.066543	0.877611	0.969862	1	1	-0.484579	0.342278	0.0250569	0.946473	1
FTMETRPPOS129614		0.569389	0.00965212	0.902036	0.969862	1	1	0.257615	-1.05329	0.0251157	0.946473	1
FTMETRPNEG0424		0.0331508	0.213497	0.877611	0.969862	1	1	-0.262138	0.237847	0.0252189	0.946473	1
FTMETRPPOS025374		0.0602032	0.296996	0.877611	0.969862	1	1	-0.351153	0.116788	0.0252487	0.946473	1
FTMETRPNEG1731		0.0943346	0.1434	0.877611	0.969862	1	1	0.167218	-0.0793041	0.0252706	0.946473	1
FTMETRPPOS121904		0.646665	0.0194353	0.91819	0.969862	1	1	-0.114766	0.733689	0.0252707	0.946473	1
FTMETRPPOS096592		0.0131926	0.642611	0.877611	0.980031	1	1	-0.353175	-0.035176	0.0252903	0.946473	1
FTMETRPPOS060080		0.0131926	0.642611	0.877611	0.980031	1	1	-0.353175	-0.035176	0.0252903	0.946473	1
FTMETRPPOS048372		0.180306	0.056244	0.877611	0.969862	1	1	-0.270645	0.271793	0.0253063	0.946473	1
FTMETRPPOS124109		0.180306	0.056244	0.877611	0.969862	1	1	-0.270645	0.271793	0.0253063	0.946473	1
FTMETRPPOS108431		0.180306	0.056244	0.877611	0.969862	1	1	-0.270645	0.271793	0.0253063	0.946473	1
FTMETRPPOS052384		0.0225175	0.229854	0.877611	0.969862	1	1	-0.564476	0.498152	0.0253091	0.946473	1
FTMETRPPOS120332		0.1364	0.104662	0.877611	0.969862	1	1	-1.18329	1.15611	0.0253533	0.946473	1
FTMETRPPOS132118		0.414378	0.0447744	0.87866	0.969862	1	1	-0.325066	1.26004	0.025379	0.946473	1
FTMETRPPOS062435		0.0873441	0.139651	0.877611	0.969862	1	1	0.240827	-0.299382	0.0254476	0.946473	1
FTMETRPPOS053812		0.0377456	0.284024	0.877611	0.969862	1	1	-0.401863	0.231831	0.0254521	0.946473	1
FTMETRPPOS084753		0.0377456	0.284024	0.877611	0.969862	1	1	-0.401863	0.231831	0.0254521	0.946473	1
FTMETRPPOS006347		0.0524408	0.125005	0.877611	0.969862	1	1	0.162639	-0.300574	0.0254576	0.946473	1
FTMETRPPOS025867		0.0184796	0.404467	0.877611	0.969862	1	1	-0.27395	0.111971	0.025458	0.946473	1
FTMETRPPOS052641		0.0184796	0.404467	0.877611	0.969862	1	1	-0.27395	0.111971	0.025458	0.946473	1
FTMETRPPOS097972		0.0184796	0.404467	0.877611	0.969862	1	1	-0.27395	0.111971	0.025458	0.946473	1
FTMETRPPOS036553		0.00597004	0.205101	0.877611	0.969862	1	1	-0.824957	0.945388	0.0254585	0.946473	1
FTMETRPPOS132014		0.422568	0.0251229	0.87904	0.969862	1	1	-0.169732	0.481107	0.0255539	0.946473	1
FTMETRPPOS019556		0.00166084	0.0940651	0.877611	0.969862	1	1	-0.221116	0.763947	0.0255539	0.946473	1
FTMETRPPOS123318		0.044569	0.255545	0.877611	0.969862	1	1	-0.794797	0.506121	0.0255707	0.946473	1
FTMETRPPOS061951		0.545489	0.0221391	0.897756	0.969862	1	1	-0.202641	0.893117	0.0256118	0.946473	1
FTMETRPPOS062149		0.14964	0.0900391	0.877611	0.969862	1	1	-0.300675	0.289082	0.0256263	0.946473	1
FTMETRPNEG5806		0.0685898	0.211294	0.877611	0.969862	1	1	-0.540246	0.354032	0.0257015	0.946473	1
FTMETRPPOS121898		0.127208	0.106582	0.877611	0.969862	1	1	-0.29046	0.223769	0.0257442	0.946473	1
FTMETRPPOS043515		0.0520298	0.448237	0.877611	0.969862	1	1	-1.2349	0.107661	0.025751	0.946473	1
FTMETRPPOS018431		0.125221	0.10326	0.877611	0.969862	1	1	-0.342664	0.243566	0.0257631	0.946473	1
FTMETRPPOS125710		0.0888186	0.16687	0.877611	0.969862	1	1	-0.555989	0.438896	0.0257718	0.946473	1
FTMETRPPOS084022		0.0553569	0.266738	0.877611	0.969862	1	1	-0.558125	0.288186	0.0258022	0.946473	1
FTMETRPPOS090898		0.0205556	0.13337	0.877611	0.969862	1	1	-0.516679	0.980702	0.0258087	0.946473	1
FTMETRPPOS065547		0.179928	0.0875103	0.877611	0.969862	1	1	-0.221034	0.4091	0.0258466	0.946473	1
FTMETRPPOS084598		0.179928	0.0875103	0.877611	0.969862	1	1	-0.221034	0.4091	0.0258466	0.946473	1
FTMETRPPOS071271		0.157877	0.0904277	0.877611	0.969862	1	1	-0.36534	0.400348	0.0258546	0.946473	1
FTMETRPPOS039195		0.127049	0.112978	0.877611	0.969862	1	1	0.576248	-0.479802	0.025927	0.946473	1
FTMETRPPOS019812		0.230184	0.044859	0.877611	0.969862	1	1	-0.211783	0.279216	0.025928	0.946473	1
FTMETRPPOS055228		0.124083	0.101194	0.877611	0.969862	1	1	-0.44316	0.298418	0.0259517	0.946473	1
FTMETRPPOS011556		0.120458	0.125005	0.877611	0.969862	1	1	0.299285	-0.300574	0.0259882	0.946473	1
FTMETRPPOS085543		0.205383	0.0621046	0.877611	0.969862	1	1	0.421106	-0.543512	0.0259912	0.946473	1
FTMETRPPOS061952		0.026011	0.31825	0.877611	0.969862	1	1	-3.72848	2.0635	0.0260073	0.946473	1
FTMETRPPOS099256		0.119591	0.124716	0.877611	0.969862	1	1	0.457835	-0.385475	0.026025	0.946473	1
FTMETRPPOS115182		0.0877728	0.176345	0.877611	0.969862	1	1	-2.15589	1.48213	0.0260563	0.946473	1
FTMETRPPOS116692		0.969103	0.0198298	0.994074	0.969862	1	1	-0.00397882	0.410808	0.0260694	0.946473	1
FTMETRPPOS042407		0.136686	0.109726	0.877611	0.969862	1	1	-0.298521	0.307112	0.0260967	0.946473	1
FTMETRPPOS117989		0.0729261	0.219957	0.877611	0.969862	1	1	-0.356151	0.196943	0.0261614	0.946473	1
FTMETRPPOS007800		0.0729261	0.219957	0.877611	0.969862	1	1	-0.356151	0.196943	0.0261614	0.946473	1
FTMETRPPOS097242		0.0729261	0.219957	0.877611	0.969862	1	1	-0.356151	0.196943	0.0261614	0.946473	1
FTMETRPPOS060892		0.0729261	0.219957	0.877611	0.969862	1	1	-0.356151	0.196943	0.0261614	0.946473	1
FTMETRPPOS108924		0.241532	0.0668075	0.877611	0.969862	1	1	0.188661	-0.36743	0.0261653	0.946473	1
FTMETRPPOS015808		0.097126	0.131457	0.877611	0.969862	1	1	-0.30353	0.413796	0.0261703	0.946473	1
FTMETRPPOS061808		0.0335562	0.175718	0.877611	0.969862	1	1	0.272283	-0.334259	0.0262038	0.946473	1
FTMETRPPOS053051		0.272063	0.0662837	0.877611	0.969862	1	1	1.56405	-4.31062	0.0262176	0.946473	1
FTMETRPPOS060801		0.0208452	0.298461	0.877611	0.969862	1	1	0.286363	-0.182834	0.0262252	0.946473	1
FTMETRPPOS082838		0.0208452	0.298461	0.877611	0.969862	1	1	0.286363	-0.182834	0.0262252	0.946473	1
FTMETRPPOS093686		0.178766	0.0856769	0.877611	0.969862	1	1	3.75309	-5.16682	0.0262776	0.946473	1
FTMETRPPOS128846		0.0533475	0.402012	0.877611	0.969862	1	1	-0.211942	0.0448813	0.0262808	0.946473	1
FTMETRPNEG3939		0.321185	0.0395831	0.877611	0.969862	1	1	-0.3326	0.69703	0.0263463	0.946473	1
FTMETRPPOS082432		0.00980279	0.969476	0.877611	0.999627	1	1	1.87877	0.0212571	0.0263545	0.946473	1
FTMETRPPOS091855		0.0883133	0.168933	0.877611	0.969862	1	1	0.258134	-0.211908	0.026372	0.946473	1
FTMETRPPOS089402		0.109704	0.13669	0.877611	0.969862	1	1	-0.217819	0.226332	0.026463	0.946473	1
FTMETRPNEG1634		0.0994306	0.128212	0.877611	0.969862	1	1	-0.39012	0.174979	0.0265273	0.946473	1
FTMETRPPOS003235		0.194298	0.0734363	0.877611	0.969862	1	1	-0.377453	0.491269	0.0265575	0.946473	1
FTMETRPPOS068302		0.191955	0.0526034	0.877611	0.969862	1	1	-0.214825	0.220854	0.0266321	0.946473	1
FTMETRPPOS134270		0.318754	0.0623702	0.877611	0.969862	1	1	-0.0782847	0.294724	0.0266627	0.946473	1
FTMETRPPOS137870		0.256243	0.0586063	0.877611	0.969862	1	1	-0.471811	0.85215	0.0267025	0.946473	1
FTMETRPPOS042484		0.47687	0.0164397	0.881264	0.969862	1	1	-0.56407	1.73354	0.0267552	0.946473	1
FTMETRPPOS091663		0.0152715	0.603808	0.877611	0.976926	1	1	0.553539	-0.113133	0.0268125	0.946473	1
FTMETRPPOS113288		0.00850286	0.690926	0.877611	0.983242	1	1	-0.493545	0.0779843	0.0268421	0.946473	1
FTMETRPPOS106012		0.00850286	0.690926	0.877611	0.983242	1	1	-0.493545	0.0779843	0.0268421	0.946473	1
FTMETRPPOS139595		0.106024	0.133573	0.877611	0.969862	1	1	-0.343109	0.18698	0.0268428	0.946473	1
FTMETRPPOS063536		0.0282024	0.480805	0.877611	0.969862	1	1	-0.471732	0.130499	0.0268539	0.946473	1
FTMETRPPOS008690		0.305091	0.0626128	0.877611	0.969862	1	1	-0.121331	0.36968	0.0268875	0.946473	1
FTMETRPPOS100418		0.104726	0.0968806	0.877611	0.969862	1	1	-0.268141	0.719139	0.026916	0.946473	1
FTMETRPPOS031104		0.0473566	0.39853	0.877611	0.969862	1	1	-0.40134	0.114438	0.0269252	0.946473	1
FTMETRPPOS010897		0.105759	0.143522	0.877611	0.969862	1	1	0.291126	-0.293926	0.0269534	0.946473	1
FTMETRPPOS062555		0.198769	0.0766763	0.877611	0.969862	1	1	-0.192398	0.271606	0.0269559	0.946473	1
FTMETRPPOS133281		0.31401	0.00974456	0.877611	0.969862	1	1	0.20924	-0.315516	0.0269989	0.946473	1
FTMETRPPOS123410		0.993631	0.0197317	0.998191	0.969862	1	1	0.000950038	-0.474884	0.0270203	0.946473	1
FTMETRPPOS023179		0.204028	0.0822467	0.877611	0.969862	1	1	-0.313384	0.55562	0.0271762	0.946473	1
FTMETRPPOS123251		0.0793626	0.216633	0.877611	0.969862	1	1	-0.382869	0.192283	0.027184	0.946473	1
FTMETRPPOS041234		0.0167188	0.46951	0.877611	0.969862	1	1	-0.558164	0.187731	0.0272084	0.946473	1
FTMETRPPOS028741		0.116772	0.123329	0.877611	0.969862	1	1	-0.668896	0.957199	0.0272658	0.946473	1
FTMETRPPOS140424		0.454081	0.0359959	0.880606	0.969862	1	1	0.125789	2.41538	0.0272681	0.946473	1
FTMETRPPOS082453		0.076646	0.220618	0.877611	0.969862	1	1	-0.575582	0.170719	0.0273008	0.946473	1
FTMETRPPOS014139		0.291991	0.0206593	0.877611	0.969862	1	1	-0.33688	0.498307	0.0273521	0.946473	1
FTMETRPNEG5831		0.179834	0.0923962	0.877611	0.969862	1	1	0.18771	-0.329557	0.0273606	0.946473	1
FTMETRPPOS037189		0.0336552	0.642611	0.877611	0.980031	1	1	-0.707946	-0.035176	0.0274201	0.946473	1
FTMETRPPOS015966		0.137389	0.0951965	0.877611	0.969862	1	1	-0.118003	0.300648	0.0274247	0.946473	1
FTMETRPPOS059629		0.264352	0.0565059	0.877611	0.969862	1	1	-1.46708	2.62836	0.0274369	0.946473	1
FTMETRPPOS140147		0.115652	0.13848	0.877611	0.969862	1	1	0.875999	-0.765736	0.0274419	0.946473	1
FTMETRPPOS123990		0.0523456	0.282156	0.877611	0.969862	1	1	-0.614789	0.323358	0.0274638	0.946473	1
FTMETRPPOS075992		0.139254	0.0784683	0.877611	0.969862	1	1	-0.640411	0.432212	0.027493	0.946473	1
FTMETRPPOS049006		0.462563	0.035928	0.881264	0.969862	1	1	-0.0669955	0.248059	0.027505	0.946473	1
FTMETRPPOS106137		0.0258753	0.267873	0.877611	0.969862	1	1	2.67918	0.308927	0.0275136	0.946473	1
FTMETRPPOS090330		0.237924	0.0725992	0.877611	0.969862	1	1	0.45941	-0.90586	0.0275225	0.946473	1
FTMETRPPOS129114		0.236676	0.0701679	0.877611	0.969862	1	1	1.90902	-3.45462	0.0275451	0.946473	1
FTMETRPNEG1381		0.0536725	0.374591	0.877611	0.969862	1	1	0.114227	-0.0326203	0.0275785	0.946473	1
FTMETRPPOS015171		0.732008	0.0126505	0.93982	0.969862	1	1	0.0605626	0.733836	0.0275931	0.946473	1
FTMETRPPOS089714		0.153051	0.0931168	0.877611	0.969862	1	1	0.639409	-0.586799	0.0275997	0.946473	1
FTMETRPPOS117547		0.0940566	0.16687	0.877611	0.969862	1	1	-0.518527	0.438896	0.0276096	0.946473	1
FTMETRPPOS076322		0.0940566	0.16687	0.877611	0.969862	1	1	-0.518527	0.438896	0.0276096	0.946473	1
FTMETRPNEG7283		0.0615685	0.272051	0.877611	0.969862	1	1	0.395941	-0.192767	0.0276139	0.946473	1
FTMETRPPOS003457		0.258587	0.0719702	0.877611	0.969862	1	1	-0.2919	0.755858	0.027621	0.946473	1
FTMETRPPOS133062		0.0159163	0.308278	0.877611	0.969862	1	1	-0.814798	-0.132379	0.027662	0.946473	1
FTMETRPPOS009432		0.00941781	0.238939	0.877611	0.969862	1	1	0.310743	-0.299718	0.0276632	0.946473	1
FTMETRPPOS101327		0.199233	0.0786236	0.877611	0.969862	1	1	-0.560182	0.7795	0.027743	0.946473	1
FTMETRPPOS019433		0.20745	0.0815248	0.877611	0.969862	1	1	3.16019	-5.33344	0.0277456	0.946473	1
FTMETRPNEG1568		0.00481773	0.736683	0.877611	0.987789	1	1	-0.942934	0.130346	0.0277678	0.946473	1
FTMETRPPOS040166		0.417563	0.0144713	0.878782	0.969862	1	1	-0.0863628	0.203727	0.0277689	0.946473	1
FTMETRPPOS101665		0.242273	0.0521228	0.877611	0.969862	1	1	0.844823	-1.21375	0.0277801	0.946473	1
FTMETRPPOS133885		0.10677	0.139995	0.877611	0.969862	1	1	0.412569	-0.485666	0.0278436	0.946473	1
FTMETRPPOS067187		0.0441411	0.240453	0.877611	0.969862	1	1	-0.171275	0.13003	0.0278662	0.946473	1
FTMETRPPOS024007		0.0115025	0.309532	0.877611	0.969862	1	1	0.316572	-0.214314	0.0278669	0.946473	1
FTMETRPPOS001764		0.111832	0.133204	0.877611	0.969862	1	1	-0.268771	0.157519	0.0278695	0.946473	1
FTMETRPPOS120447		0.163807	0.100404	0.877611	0.969862	1	1	-0.360947	0.623738	0.0279122	0.946473	1
FTMETRPPOS109876		0.285476	0.0505526	0.877611	0.969862	1	1	0.323804	-0.600897	0.0279982	0.946473	1
FTMETRPPOS067776		0.0400796	0.356087	0.877611	0.969862	1	1	-1.28277	0.538761	0.0280389	0.946473	1
FTMETRPNEG1062		0.213035	0.0024741	0.877611	0.969862	1	1	0.37686	1.32246	0.028062	0.946473	1
FTMETRPPOS013752		0.0770716	0.106437	0.877611	0.969862	1	1	-0.322539	0.818187	0.0280673	0.946473	1
FTMETRPPOS028381		0.0903743	0.173734	0.877611	0.969862	1	1	0.604085	-0.235279	0.02808	0.946473	1
FTMETRPPOS108201		0.212282	0.0712238	0.877611	0.969862	1	1	0.383741	-0.533256	0.0281208	0.946473	1
FTMETRPPOS097444		0.0711767	0.244241	0.877611	0.969862	1	1	0.590658	-0.307239	0.0281445	0.946473	1
FTMETRPPOS133232		0.618259	0.0336877	0.912381	0.969862	1	1	-0.150878	1.02601	0.0282095	0.946473	1
FTMETRPPOS069873		0.334926	0.0639627	0.877611	0.969862	1	1	-0.110416	0.592371	0.0282169	0.946473	1
FTMETRPPOS040071		0.0201689	0.953041	0.877611	0.99907	1	1	0.662158	-0.0102955	0.0282297	0.946473	1
FTMETRPPOS114117		0.247938	0.00854615	0.877611	0.969862	1	1	0.688094	-0.735439	0.0282304	0.946473	1
FTMETRPPOS010631		0.271927	0.0296866	0.877611	0.969862	1	1	-0.353028	0.494868	0.028239	0.946473	1
FTMETRPPOS116287		0.0048866	0.370597	0.877611	0.969862	1	1	-0.215987	0.121977	0.0282464	0.946473	1
FTMETRPPOS048897		0.0048866	0.370597	0.877611	0.969862	1	1	-0.215987	0.121977	0.0282464	0.946473	1
FTMETRPPOS057993		0.283986	0.0643155	0.877611	0.969862	1	1	1.15771	-2.69096	0.0282659	0.946473	1
FTMETRPPOS118268		0.129733	0.118439	0.877611	0.969862	1	1	-0.527223	0.803721	0.0282702	0.946473	1
FTMETRPPOS123356		0.00664493	0.752027	0.877611	0.98892	1	1	-0.23607	-0.0210766	0.0282888	0.946473	1
FTMETRPPOS048133		0.00664493	0.752027	0.877611	0.98892	1	1	-0.23607	-0.0210766	0.0282888	0.946473	1
FTMETRPPOS008160		0.00664493	0.752027	0.877611	0.98892	1	1	-0.23607	-0.0210766	0.0282888	0.946473	1
FTMETRPNEG2130		0.0738356	0.0679911	0.877611	0.969862	1	1	-0.75562	0.12653	0.028349	0.946473	1
FTMETRPPOS120719		0.0195792	0.99164	0.877611	0.999974	1	1	1.34289	-0.0036478	0.0283807	0.946473	1
FTMETRPPOS022610		0.113245	0.11664	0.877611	0.969862	1	1	-0.623727	0.320981	0.0284289	0.946473	1
FTMETRPNEG4349		0.147806	0.109842	0.877611	0.969862	1	1	-0.401322	0.410285	0.0284339	0.946473	1
FTMETRPPOS137336		0.323321	0.00812498	0.877611	0.969862	1	1	0.139505	-0.210379	0.0284344	0.946473	1
FTMETRPPOS032938		0.0743049	0.0684562	0.877611	0.969862	1	1	-1.92495	0.325899	0.0284569	0.946473	1
FTMETRPPOS040764		0.0826548	0.21295	0.877611	0.969862	1	1	-0.360378	0.126126	0.0284628	0.946473	1
FTMETRPPOS116462		0.0798914	0.164359	0.877611	0.969862	1	1	0.487691	-0.545531	0.0284855	0.946473	1
FTMETRPPOS065665		0.253973	0.0493314	0.877611	0.969862	1	1	-0.177748	0.262189	0.0284896	0.946473	1
FTMETRPNEG7422		0.0799406	0.16692	0.877611	0.969862	1	1	-0.341929	0.371155	0.0285062	0.946473	1
FTMETRPPOS042489		0.148261	0.110243	0.877611	0.969862	1	1	-0.182225	0.289524	0.0285663	0.946473	1
FTMETRPPOS136914		0.148261	0.110243	0.877611	0.969862	1	1	-0.182225	0.289524	0.0285663	0.946473	1
FTMETRPPOS026932		0.148261	0.110243	0.877611	0.969862	1	1	-0.182225	0.289524	0.0285663	0.946473	1
FTMETRPNEG0058		0.169957	0.100368	0.877611	0.969862	1	1	0.157848	-0.223592	0.028592	0.946473	1
FTMETRPPOS067022		0.113232	0.146244	0.877611	0.969862	1	1	1.12625	-1.06857	0.0286296	0.946473	1
FTMETRPPOS115903		0.0300171	0.409285	0.877611	0.969862	1	1	1.95728	-0.74204	0.0286369	0.946473	1
FTMETRPPOS051276		0.0149544	0.3276	0.877611	0.969862	1	1	-0.2495	0.154001	0.0286615	0.946473	1
FTMETRPPOS123408		0.391754	0.00578828	0.877611	0.969862	1	1	0.123122	-0.237231	0.0286682	0.946473	1
FTMETRPPOS130808		0.101452	0.14237	0.877611	0.969862	1	1	-0.169964	0.0746939	0.028679	0.946473	1
FTMETRPPOS012863		0.0432413	0.190412	0.877611	0.969862	1	1	-0.479693	0.536875	0.0287854	0.946473	1
FTMETRPPOS119539		0.313533	0.0563673	0.877611	0.969862	1	1	0.221222	-0.518634	0.0288037	0.946473	1
FTMETRPPOS064559		0.0611491	0.296215	0.877611	0.969862	1	1	-0.328277	0.143906	0.0288775	0.946473	1
FTMETRPNEG5886		0.167231	0.0896589	0.877611	0.969862	1	1	0.249964	-0.249836	0.0289058	0.946473	1
FTMETRPPOS012584		0.00312781	0.417868	0.877611	0.969862	1	1	-0.276295	0.13511	0.0289153	0.946473	1
FTMETRPPOS023981		0.147449	0.07423	0.877611	0.969862	1	1	-0.145871	0.100428	0.0289511	0.946473	1
FTMETRPPOS068286		0.147449	0.07423	0.877611	0.969862	1	1	-0.145871	0.100428	0.0289511	0.946473	1
FTMETRPPOS003519		0.0158956	0.394791	0.877611	0.969862	1	1	1.18485	-0.553395	0.0290032	0.946473	1
FTMETRPPOS125351		0.0680044	0.117249	0.877611	0.969862	1	1	-0.141356	0.319621	0.0290624	0.946473	1
FTMETRPNEG0869		0.591081	0.0358161	0.907287	0.969862	1	1	-0.0701413	0.429555	0.0291107	0.946473	1
FTMETRPPOS108168		0.300142	0.00870506	0.877611	0.969862	1	1	-0.234998	0.318177	0.0291224	0.946473	1
FTMETRPPOS073833		0.0145818	0.904651	0.877611	0.996202	1	1	-0.451401	0.0167961	0.0291554	0.946473	1
FTMETRPPOS114563		0.0185794	0.48273	0.877611	0.969862	1	1	-0.40282	0.130884	0.0291592	0.946473	1
FTMETRPPOS032523		0.0185794	0.48273	0.877611	0.969862	1	1	-0.40282	0.130884	0.0291592	0.946473	1
FTMETRPNEG0945		0.0734797	0.257445	0.877611	0.969862	1	1	-0.450522	0.205279	0.0292036	0.946473	1
FTMETRPPOS007067		0.0263493	0.196369	0.877611	0.969862	1	1	0.205694	-0.242799	0.0292453	0.946473	1
FTMETRPPOS076531		0.0619305	0.275532	0.877611	0.969862	1	1	-2.5432	0.254035	0.0292606	0.946473	1
FTMETRPPOS032328		0.394252	0.0520317	0.877611	0.969862	1	1	0.318007	-1.0844	0.0292753	0.946473	1
FTMETRPPOS021019		0.31529	0.0167772	0.877611	0.969862	1	1	-0.443354	0.682073	0.0292848	0.946473	1
FTMETRPPOS049451		0.0423891	0.265166	0.877611	0.969862	1	1	-0.434548	0.29979	0.0293029	0.946473	1
FTMETRPPOS111177		0.00409314	0.695993	0.877611	0.983393	1	1	-0.599736	-0.068986	0.0293068	0.946473	1
FTMETRPPOS046761		0.536709	0.0429067	0.895711	0.969862	1	1	-0.0510345	0.284606	0.0293617	0.946473	1
FTMETRPPOS133762		0.00994537	0.951984	0.877611	0.99907	1	1	-0.460864	-0.0084455	0.0294216	0.946473	1
FTMETRPPOS016809		0.693062	0.0411888	0.928938	0.969862	1	1	-0.0615906	0.70357	0.0294279	0.946473	1
FTMETRPPOS118985		0.0508622	0.296588	0.877611	0.969862	1	1	-0.341538	0.180534	0.0294287	0.946473	1
FTMETRPPOS058864		0.0714258	0.291942	0.877611	0.969862	1	1	-4.78769	1.21899	0.0294321	0.946473	1
FTMETRPPOS132568		0.143254	0.118857	0.877611	0.969862	1	1	1.31567	-1.31807	0.0294381	0.946473	1
FTMETRPPOS037323		0.078008	0.146361	0.877611	0.969862	1	1	-0.219411	0.323043	0.0294419	0.946473	1
FTMETRPPOS037845		0.105552	0.165515	0.877611	0.969862	1	1	-1.46586	0.911704	0.0294651	0.946473	1
FTMETRPPOS113046		0.0483647	0.348034	0.877611	0.969862	1	1	0.787514	-0.322558	0.0294898	0.946473	1
FTMETRPPOS079562		0.0321219	0.323624	0.877611	0.969862	1	1	-1.11114	0.617453	0.0295109	0.946473	1
FTMETRPPOS019205		0.0308741	0.298886	0.877611	0.969862	1	1	-0.189679	0.12027	0.029526	0.946473	1
FTMETRPPOS054869		0.0308741	0.298886	0.877611	0.969862	1	1	-0.189679	0.12027	0.029526	0.946473	1
FTMETRPPOS049209		0.0308741	0.298886	0.877611	0.969862	1	1	-0.189679	0.12027	0.029526	0.946473	1
FTMETRPPOS118908		0.00103447	0.481236	0.877611	0.969862	1	1	-0.615465	-0.126536	0.0295567	0.946473	1
FTMETRPNEG0731		0.52563	0.0159173	0.894531	0.969862	1	1	-0.0831724	-0.660819	0.0295726	0.946473	1
FTMETRPPOS098423		0.124648	0.105186	0.877611	0.969862	1	1	-0.40968	0.2311	0.0296041	0.946473	1
FTMETRPNEG0915		0.231047	0.0679592	0.877611	0.969862	1	1	0.162457	-0.237729	0.0296301	0.946473	1
FTMETRPPOS135392		0.160716	0.101154	0.877611	0.969862	1	1	-0.411412	0.413584	0.0296405	0.946473	1
FTMETRPPOS001715		0.433873	0.0141099	0.879057	0.969862	1	1	0.179977	-0.435638	0.0296637	0.946473	1
FTMETRPPOS082693		0.39417	0.00824191	0.877611	0.969862	1	1	-0.167564	0.329255	0.0296768	0.946473	1
FTMETRPPOS073854		0.0218683	0.885626	0.877611	0.996132	1	1	-0.516901	0.0208138	0.0296958	0.946473	1
FTMETRPPOS036107		0.150083	0.103561	0.877611	0.969862	1	1	0.786636	-0.674539	0.0297016	0.946473	1
FTMETRPPOS052599		0.476714	0.00766612	0.881264	0.969862	1	1	0.081865	-0.216793	0.0297423	0.946473	1
FTMETRPPOS008739		0.476714	0.00766612	0.881264	0.969862	1	1	0.081865	-0.216793	0.0297423	0.946473	1
FTMETRPPOS032543		0.175673	0.0934844	0.877611	0.969862	1	1	-1.65109	1.86322	0.0297447	0.946473	1
FTMETRPNEG1993		0.601754	0.0238116	0.908524	0.969862	1	1	-0.0331695	0.171093	0.0297701	0.946473	1
FTMETRPPOS019301		0.435009	0.0468657	0.879057	0.969862	1	1	-0.134396	0.494374	0.0297969	0.946473	1
FTMETRPPOS118105		0.0801116	0.133295	0.877611	0.969862	1	1	-0.205976	0.362628	0.0298009	0.946473	1
FTMETRPPOS008228		0.0124328	0.452857	0.877611	0.969862	1	1	-0.975606	0.382483	0.0298034	0.946473	1
FTMETRPNEG3484		0.0160032	0.93884	0.877611	0.997296	1	1	0.489797	-0.0111903	0.0298036	0.946473	1
FTMETRPPOS061265		0.11876	0.144943	0.877611	0.969862	1	1	-0.351909	0.353666	0.029821	0.946473	1
FTMETRPPOS108101		0.0360157	0.265619	0.877611	0.969862	1	1	1.03871	-0.761294	0.0298226	0.946473	1
FTMETRPPOS124126		0.0419518	0.269363	0.877611	0.969862	1	1	-0.486008	0.333161	0.0298275	0.946473	1
FTMETRPPOS113812		0.258685	0.0767124	0.877611	0.969862	1	1	-0.098173	0.353402	0.0298452	0.946473	1
FTMETRPPOS008470		0.649216	0.010043	0.918798	0.969862	1	1	-0.0596196	0.310163	0.0298593	0.946473	1
FTMETRPPOS061238		0.649216	0.010043	0.918798	0.969862	1	1	-0.0596196	0.310163	0.0298593	0.946473	1
FTMETRPPOS084250		0.649216	0.010043	0.918798	0.969862	1	1	-0.0596196	0.310163	0.0298593	0.946473	1
FTMETRPPOS102427		0.0435222	0.265166	0.877611	0.969862	1	1	-0.431466	0.29979	0.0298888	0.946473	1
FTMETRPPOS014582		0.0435222	0.265166	0.877611	0.969862	1	1	-0.431466	0.29979	0.0298888	0.946473	1
FTMETRPPOS004805		0.233329	0.0387841	0.877611	0.969862	1	1	-0.0741315	0.0847685	0.0299024	0.946473	1
FTMETRPPOS001421		0.0334334	0.545437	0.877611	0.971959	1	1	-0.510309	0.108532	0.0299676	0.946473	1
FTMETRPPOS100797		0.0614332	0.349372	0.877611	0.969862	1	1	4.13	-1.29371	0.0300361	0.946473	1
FTMETRPPOS003882		0.0807255	0.173966	0.877611	0.969862	1	1	-0.469127	0.502373	0.0301098	0.946473	1
FTMETRPPOS077401		0.0373301	0.643955	0.877611	0.980088	1	1	1.34019	-0.172215	0.0301281	0.946473	1
FTMETRPPOS046523		0.0309522	0.870857	0.877611	0.995928	1	1	-0.596655	0.0229394	0.0301296	0.946473	1
FTMETRPNEG1563		0.462269	0.0400173	0.881264	0.969862	1	1	0.123443	-0.449337	0.0301699	0.946473	1
FTMETRPPOS023701		0.245053	0.0491252	0.877611	0.969862	1	1	-0.22118	0.290588	0.0302667	0.946473	1
FTMETRPPOS123808		0.0947865	0.193409	0.877611	0.969862	1	1	0.545869	-0.354229	0.0302898	0.946473	1
FTMETRPPOS072578		0.0414597	0.417326	0.877611	0.969862	1	1	0.994668	-0.328901	0.0303107	0.946473	1
FTMETRPPOS011472		0.0910994	0.205025	0.877611	0.969862	1	1	-0.582994	0.341434	0.0303148	0.946473	1
FTMETRPPOS094402		0.0479564	0.438059	0.877611	0.969862	1	1	-0.193711	0.0517789	0.0303192	0.946473	1
FTMETRPPOS043918		0.0479564	0.438059	0.877611	0.969862	1	1	-0.193711	0.0517789	0.0303192	0.946473	1
FTMETRPPOS074070		0.285324	0.00975754	0.877611	0.969862	1	1	-0.140582	-0.671978	0.0303194	0.946473	1
FTMETRPPOS024253		0.00878533	0.887471	0.877611	0.996132	1	1	-0.500966	0.0250048	0.0303254	0.946473	1
FTMETRPPOS089759		0.0233115	0.72058	0.877611	0.985843	1	1	-0.412302	0.0483239	0.0303302	0.946473	1
FTMETRPPOS140417		0.0233115	0.72058	0.877611	0.985843	1	1	-0.412302	0.0483239	0.0303302	0.946473	1
FTMETRPPOS125203		0.0233115	0.72058	0.877611	0.985843	1	1	-0.412302	0.0483239	0.0303302	0.946473	1
FTMETRPPOS092349		0.039914	0.28155	0.877611	0.969862	1	1	-0.341317	0.225122	0.0303502	0.946473	1
FTMETRPPOS105635		0.0289268	0.554213	0.877611	0.971959	1	1	-0.417608	-0.0343793	0.0303605	0.946473	1
FTMETRPPOS017264		0.443978	0.0271738	0.879549	0.969862	1	1	-0.0584569	0.165813	0.0303605	0.946473	1
FTMETRPPOS035535		0.675844	0.0147356	0.924351	0.969862	1	1	-0.065286	0.401068	0.0303681	0.946473	1
FTMETRPPOS056962		0.675844	0.0147356	0.924351	0.969862	1	1	-0.065286	0.401068	0.0303681	0.946473	1
FTMETRPPOS135161		0.154692	0.111202	0.877611	0.969862	1	1	-0.451427	0.787562	0.0303751	0.946473	1
FTMETRPNEG2356		0.0686643	0.189897	0.877611	0.969862	1	1	-0.171755	0.17396	0.0304389	0.946473	1
FTMETRPPOS021020		0.0485135	0.685769	0.877611	0.983242	1	1	-0.595908	0.0405265	0.0304565	0.946473	1
FTMETRPPOS109455		0.0648376	0.354669	0.877611	0.969862	1	1	-0.501012	0.132322	0.0304642	0.946473	1
FTMETRPPOS014499		0.230956	0.0838568	0.877611	0.969862	1	1	-0.167363	0.333161	0.0304747	0.946473	1
FTMETRPPOS001542		0.0198405	0.42255	0.877611	0.969862	1	1	-0.380516	0.157763	0.0305118	0.946473	1
FTMETRPPOS041480		0.0224639	0.352936	0.877611	0.969862	1	1	-0.715526	0.38626	0.030578	0.946473	1
FTMETRPPOS119869		0.047872	0.284024	0.877611	0.969862	1	1	-0.379621	0.231831	0.0306003	0.946473	1
FTMETRPPOS000189		0.0954708	0.171618	0.877611	0.969862	1	1	0.275596	-0.268074	0.0306322	0.946473	1
FTMETRPPOS033702		0.0482027	0.430565	0.877611	0.969862	1	1	-0.263735	0.0738033	0.0306464	0.946473	1
FTMETRPPOS100522		0.0482027	0.430565	0.877611	0.969862	1	1	-0.263735	0.0738033	0.0306464	0.946473	1
FTMETRPPOS114235		0.0482027	0.430565	0.877611	0.969862	1	1	-0.263735	0.0738033	0.0306464	0.946473	1
FTMETRPPOS094032		0.0482027	0.430565	0.877611	0.969862	1	1	-0.263735	0.0738033	0.0306464	0.946473	1
FTMETRPPOS001817		0.0482027	0.430565	0.877611	0.969862	1	1	-0.263735	0.0738033	0.0306464	0.946473	1
FTMETRPPOS052138		0.0842901	0.0625047	0.877611	0.969862	1	1	-0.194179	2.54463	0.0306498	0.946473	1
FTMETRPPOS081194		0.0756183	0.185639	0.877611	0.969862	1	1	0.350833	-0.353827	0.0306512	0.946473	1
FTMETRPPOS061424		0.130683	0.130334	0.877611	0.969862	1	1	-0.327219	0.44641	0.0307149	0.946473	1
FTMETRPPOS021542		0.876618	0.0107758	0.977286	0.969862	1	1	-0.0263996	-0.587422	0.0307186	0.946473	1
FTMETRPPOS039600		0.0201784	0.893522	0.877611	0.996132	1	1	0.264668	-0.0103574	0.0307312	0.946473	1
FTMETRPPOS036121		0.0415566	0.472549	0.877611	0.969862	1	1	-0.397636	0.103494	0.0307336	0.946473	1
FTMETRPPOS051504		0.0732546	0.209047	0.877611	0.969862	1	1	-0.138995	0.11448	0.0307602	0.946473	1
FTMETRPPOS011383		0.0732546	0.209047	0.877611	0.969862	1	1	-0.138995	0.11448	0.0307602	0.946473	1
FTMETRPPOS041355		0.236097	0.0846447	0.877611	0.969862	1	1	-0.583957	1.34612	0.0307854	0.946473	1
FTMETRPPOS090124		0.0940566	0.186897	0.877611	0.969862	1	1	-0.518527	0.413503	0.0307862	0.946473	1
FTMETRPPOS044230		0.00555376	0.572173	0.877611	0.972528	1	1	-0.214699	0.0597301	0.0308224	0.946473	1
FTMETRPPOS133293		0.0894888	0.209102	0.877611	0.969862	1	1	0.364464	-0.227032	0.0308324	0.946473	1
FTMETRPPOS004204		0.176604	0.0904291	0.877611	0.969862	1	1	0.809886	-0.82744	0.0308456	0.946473	1
FTMETRPPOS053662		0.0708417	0.306905	0.877611	0.969862	1	1	-0.531991	0.101995	0.030864	0.946473	1
FTMETRPPOS117447		0.118478	0.129108	0.877611	0.969862	1	1	-0.186793	0.0996319	0.03092	0.946473	1
FTMETRPPOS000114		0.232427	0.0808224	0.877611	0.969862	1	1	-0.19842	0.34317	0.0309266	0.946473	1
FTMETRPPOS124787		0.0462611	0.447023	0.877611	0.969862	1	1	-0.229475	0.0622092	0.0309375	0.946473	1
FTMETRPPOS015257		0.410563	0.0277864	0.87866	0.969862	1	1	-0.253179	0.621487	0.0310474	0.946473	1
FTMETRPPOS098002		0.0355965	0.259991	0.877611	0.969862	1	1	-0.318498	0.249046	0.0310477	0.946473	1
FTMETRPPOS030927		0.61614	0.0226379	0.911741	0.969862	1	1	0.0631204	-0.331383	0.0310606	0.946473	1
FTMETRPPOS030533		0.0496744	0.404961	0.877611	0.969862	1	1	-2.20285	0.695666	0.0311328	0.946473	1
FTMETRPNEG0959		0.080122	0.244876	0.877611	0.969862	1	1	0.602911	-0.157442	0.0311497	0.946473	1
FTMETRPPOS111426		0.0560854	0.524858	0.877611	0.970148	1	1	1.22902	-0.14679	0.0311524	0.946473	1
FTMETRPPOS038010		0.203529	0.0742478	0.877611	0.969862	1	1	-0.299882	0.342693	0.0311873	0.946473	1
FTMETRPPOS047078		0.203529	0.0742478	0.877611	0.969862	1	1	-0.299882	0.342693	0.0311873	0.946473	1
FTMETRPPOS085147		0.203529	0.0742478	0.877611	0.969862	1	1	-0.299882	0.342693	0.0311873	0.946473	1
FTMETRPPOS093471		0.0395848	0.265316	0.877611	0.969862	1	1	-0.194453	0.143994	0.0311969	0.946473	1
FTMETRPPOS090606		0.113864	0.145994	0.877611	0.969862	1	1	-0.16734	0.207338	0.0312292	0.946473	1
FTMETRPPOS015207		0.464347	0.0283394	0.881264	0.969862	1	1	-0.125474	0.384294	0.0312297	0.946473	1
FTMETRPPOS074164		0.311556	0.0711824	0.877611	0.969862	1	1	-0.133367	0.69581	0.0312406	0.946473	1
FTMETRPPOS010273		0.0440493	0.423691	0.877611	0.969862	1	1	0.659588	-0.209622	0.0312421	0.946473	1
FTMETRPPOS125921		0.546469	0.0148712	0.897756	0.969862	1	1	-0.166964	0.605749	0.0312473	0.946473	1
FTMETRPPOS064262		0.539569	0.0363097	0.895711	0.969862	1	1	-0.185444	0.860809	0.0312562	0.946473	1
FTMETRPPOS054896		0.0533475	0.304217	0.877611	0.969862	1	1	-0.211942	0.11064	0.0312588	0.946473	1
FTMETRPPOS084194		0.0570524	0.244241	0.877611	0.969862	1	1	0.415679	-0.307239	0.0312772	0.946473	1
FTMETRPPOS039113		0.0570524	0.244241	0.877611	0.969862	1	1	0.415679	-0.307239	0.0312772	0.946473	1
FTMETRPPOS006243		0.0570524	0.244241	0.877611	0.969862	1	1	0.415679	-0.307239	0.0312772	0.946473	1
FTMETRPPOS020998		0.0570524	0.244241	0.877611	0.969862	1	1	0.415679	-0.307239	0.0312772	0.946473	1
FTMETRPPOS113917		1.61782e-05	0.449777	0.699965	0.969862	1	1	-0.207656	0.101769	0.0313645	0.946473	1
FTMETRPPOS023912		0.274383	0.0706527	0.877611	0.969862	1	1	-0.29215	0.593437	0.0313756	0.946473	1
FTMETRPPOS118348		0.0507051	0.199882	0.877611	0.969862	1	1	-0.281847	0.303064	0.0313973	0.946473	1
FTMETRPPOS039206		0.0268148	0.53095	0.877611	0.970254	1	1	-0.432563	0.110671	0.0314097	0.946473	1
FTMETRPPOS084282		0.0268148	0.53095	0.877611	0.970254	1	1	-0.432563	0.110671	0.0314097	0.946473	1
FTMETRPPOS007335		0.0268148	0.53095	0.877611	0.970254	1	1	-0.432563	0.110671	0.0314097	0.946473	1
FTMETRPPOS012921		0.199219	0.0972099	0.877611	0.969862	1	1	-0.166995	0.28866	0.0314312	0.946473	1
FTMETRPPOS095199		0.199219	0.0972099	0.877611	0.969862	1	1	-0.166995	0.28866	0.0314312	0.946473	1
FTMETRPPOS081691		0.199219	0.0972099	0.877611	0.969862	1	1	-0.166995	0.28866	0.0314312	0.946473	1
FTMETRPPOS113525		0.0157993	0.446323	0.877611	0.969862	1	1	-0.971739	0.387847	0.0314365	0.946473	1
FTMETRPPOS138412		0.10802	0.174234	0.877611	0.969862	1	1	-1.70964	1.04105	0.0314786	0.946473	1
FTMETRPNEG0692		0.0645674	0.320939	0.877611	0.969862	1	1	0.730116	-0.285505	0.0314795	0.946473	1
FTMETRPPOS130659		0.101245	0.121335	0.877611	0.969862	1	1	-0.129016	0.270284	0.0314807	0.946473	1
FTMETRPPOS038004		0.308155	0.0404289	0.877611	0.969862	1	1	-0.563616	0.961476	0.0314951	0.946473	1
FTMETRPPOS086838		0.040422	0.265316	0.877611	0.969862	1	1	-0.194037	0.143994	0.0315223	0.946473	1
FTMETRPPOS137952		0.040422	0.265316	0.877611	0.969862	1	1	-0.194037	0.143994	0.0315223	0.946473	1
FTMETRPPOS044426		0.040422	0.265316	0.877611	0.969862	1	1	-0.194037	0.143994	0.0315223	0.946473	1
FTMETRPPOS073377		0.040422	0.265316	0.877611	0.969862	1	1	-0.194037	0.143994	0.0315223	0.946473	1
FTMETRPPOS121551		0.040422	0.265316	0.877611	0.969862	1	1	-0.194037	0.143994	0.0315223	0.946473	1
FTMETRPPOS133480		0.125498	0.147819	0.877611	0.969862	1	1	0.520366	-0.478984	0.0315563	0.946473	1
FTMETRPPOS105985		0.323556	0.0713175	0.877611	0.969862	1	1	-0.171463	0.609665	0.0315742	0.946473	1
FTMETRPPOS014012		0.0537111	0.214709	0.877611	0.969862	1	1	-0.273883	0.259627	0.031601	0.946473	1
FTMETRPPOS077392		0.117502	0.158053	0.877611	0.969862	1	1	-0.418993	0.371421	0.0316519	0.946473	1
FTMETRPPOS092121		0.200632	0.0657367	0.877611	0.969862	1	1	-1.05208	1.07255	0.0316538	0.946473	1
FTMETRPPOS070918		0.426187	0.0209891	0.87904	0.969862	1	1	-0.222151	0.538194	0.0316643	0.946473	1
FTMETRPPOS050171		0.426187	0.0209891	0.87904	0.969862	1	1	-0.222151	0.538194	0.0316643	0.946473	1
FTMETRPPOS006288		0.037337	0.834443	0.877611	0.993556	1	1	-0.461212	0.0211844	0.0317121	0.946473	1
FTMETRPPOS097831		0.011139	0.54807	0.877611	0.971959	1	1	-0.843318	0.242534	0.0317228	0.946473	1
FTMETRPPOS083398		0.967188	0.0267223	0.994036	0.969862	1	1	-0.00354285	0.351343	0.0317366	0.946473	1
FTMETRPPOS008075		0.781341	0.0181929	0.952709	0.969862	1	1	0.0261553	-0.276225	0.0317409	0.946473	1
FTMETRPPOS117184		0.0310425	0.279945	0.877611	0.969862	1	1	0.359864	-0.264317	0.0317921	0.946473	1
FTMETRPPOS074374		0.0224162	0.919693	0.877611	0.996202	1	1	1.8866	-0.0531966	0.0317935	0.946473	1
FTMETRPNEG0483		0.285426	0.0773418	0.877611	0.969862	1	1	-0.201922	0.611179	0.0318097	0.946473	1
FTMETRPPOS078938		0.111158	0.104296	0.877611	0.969862	1	1	0.305455	-0.879027	0.0318357	0.946473	1
FTMETRPPOS013535		0.102325	0.18581	0.877611	0.969862	1	1	-1.33268	0.964193	0.0318589	0.946473	1
FTMETRPNEG4204		0.0604235	0.162399	0.877611	0.969862	1	1	-0.133452	0.194243	0.0318744	0.946473	1
FTMETRPPOS101244		0.198252	0.0835083	0.877611	0.969862	1	1	0.264091	-0.305208	0.0318983	0.946473	1
FTMETRPPOS067047		0.0154121	0.744905	0.877611	0.988228	1	1	2.92362	0.233061	0.0319236	0.946473	1
FTMETRPPOS080067		0.29266	0.0428411	0.877611	0.969862	1	1	0.212693	-0.337048	0.0319396	0.946473	1
FTMETRPPOS103567		0.29266	0.0428411	0.877611	0.969862	1	1	0.212693	-0.337048	0.0319396	0.946473	1
FTMETRPPOS024088		0.107233	0.143957	0.877611	0.969862	1	1	-1.61284	0.669307	0.0319529	0.946473	1
FTMETRPPOS124677		0.343744	0.0704355	0.877611	0.969862	1	1	-0.0943261	0.426243	0.0320211	0.946473	1
FTMETRPPOS112693		0.427085	0.023239	0.87904	0.969862	1	1	-0.31789	0.783981	0.0320306	0.946473	1
FTMETRPPOS040627		0.0566077	0.187642	0.877611	0.969862	1	1	-0.193983	0.227898	0.0320506	0.946473	1
FTMETRPPOS070375		0.0566077	0.187642	0.877611	0.969862	1	1	-0.193983	0.227898	0.0320506	0.946473	1
FTMETRPPOS127311		0.0566077	0.187642	0.877611	0.969862	1	1	-0.193983	0.227898	0.0320506	0.946473	1
FTMETRPPOS004394		0.0376381	0.215082	0.877611	0.969862	1	1	-0.225093	0.235989	0.0320526	0.946473	1
FTMETRPPOS100222		0.0549012	0.310031	0.877611	0.969862	1	1	-0.762914	0.387866	0.0320581	0.946473	1
FTMETRPPOS123991		0.0892106	0.189928	0.877611	0.969862	1	1	-0.289755	0.260134	0.0320629	0.946473	1
FTMETRPNEG3202		0.0560818	0.468569	0.877611	0.969862	1	1	-0.665726	0.130621	0.0320691	0.946473	1
FTMETRPPOS063368		0.0761875	0.285947	0.877611	0.969862	1	1	2.7795	-1.07303	0.0321117	0.946473	1
FTMETRPPOS122629		0.156713	0.0572051	0.877611	0.969862	1	1	-0.888285	0.56318	0.032131	0.946473	1
FTMETRPPOS125840		0.394265	0.0516332	0.877611	0.969862	1	1	-0.207144	0.618748	0.0321325	0.946473	1
FTMETRPPOS070685		0.182873	0.104245	0.877611	0.969862	1	1	0.703935	-0.928512	0.0321745	0.946473	1
FTMETRPPOS131462		0.233382	0.0891053	0.877611	0.969862	1	1	-1.2104	3.00256	0.0322989	0.946473	1
FTMETRPPOS022489		0.18762	0.0335894	0.877611	0.969862	1	1	1.07328	-0.816569	0.0322989	0.946473	1
FTMETRPPOS074309		0.191297	0.0757662	0.877611	0.969862	1	1	-0.275994	0.271338	0.032314	0.946473	1
FTMETRPPOS023395		0.321292	0.0549509	0.877611	0.969862	1	1	0.437486	-0.911531	0.0323362	0.946473	1
FTMETRPPOS024518		0.237924	0.084474	0.877611	0.969862	1	1	0.45941	-0.837789	0.0323546	0.946473	1
FTMETRPPOS110835		0.050131	0.27597	0.877611	0.969862	1	1	-0.443728	0.293799	0.0324454	0.946473	1
FTMETRPPOS052143		0.050131	0.27597	0.877611	0.969862	1	1	-0.443728	0.293799	0.0324454	0.946473	1
FTMETRPPOS139003		0.0667766	0.322486	0.877611	0.969862	1	1	-0.402978	0.15606	0.0324469	0.946473	1
FTMETRPPOS050608		0.0667766	0.322486	0.877611	0.969862	1	1	-0.402978	0.15606	0.0324469	0.946473	1
FTMETRPNEG4767		0.689291	0.00930773	0.927879	0.969862	1	1	-0.132865	0.782368	0.0324536	0.946473	1
FTMETRPPOS132715		0.163647	0.106274	0.877611	0.969862	1	1	1.22771	-1.13811	0.0324625	0.946473	1
FTMETRPPOS016840		0.234233	0.0858475	0.877611	0.969862	1	1	-0.228501	0.408911	0.0324665	0.946473	1
FTMETRPPOS013394		0.126241	0.117629	0.877611	0.969862	1	1	-0.226032	0.479879	0.0324758	0.946473	1
FTMETRPPOS133765		0.131128	0.0578286	0.877611	0.969862	1	1	0.914025	-0.423741	0.0324942	0.946473	1
FTMETRPPOS012056		0.0362655	0.304082	0.877611	0.969862	1	1	-0.298729	0.189617	0.0325391	0.946473	1
FTMETRPPOS001323		0.0963752	0.175185	0.877611	0.969862	1	1	0.903255	-0.302241	0.0325446	0.946473	1
FTMETRPPOS140144		0.0740777	0.22289	0.877611	0.969862	1	1	-0.532615	0.416171	0.0326969	0.946473	1
FTMETRPPOS086982		0.033444	0.74794	0.877611	0.988228	1	1	-2.12404	-0.10672	0.0327029	0.946473	1
FTMETRPPOS136205		0.0368005	0.139835	0.877611	0.969862	1	1	-0.508695	1.04953	0.0327047	0.946473	1
FTMETRPPOS126435		0.0841242	0.244241	0.877611	0.969862	1	1	1.11392	-0.307239	0.0327168	0.946473	1
FTMETRPPOS043544		0.0166075	0.633413	0.877611	0.979674	1	1	-0.353166	0.069509	0.0327188	0.946473	1
FTMETRPPOS071227		0.187268	0.10519	0.877611	0.969862	1	1	-0.127132	0.241469	0.0327386	0.946473	1
FTMETRPPOS078674		0.187268	0.10519	0.877611	0.969862	1	1	-0.127132	0.241469	0.0327386	0.946473	1
FTMETRPPOS097993		0.00529281	0.965601	0.877611	0.999532	1	1	-0.636087	-0.00955824	0.0327673	0.946473	1
FTMETRPPOS113626		0.0682938	0.344132	0.877611	0.969862	1	1	-0.270224	0.0852975	0.0328109	0.946473	1
FTMETRPPOS061932		0.0682938	0.344132	0.877611	0.969862	1	1	-0.270224	0.0852975	0.0328109	0.946473	1
FTMETRPPOS044567		0.0682938	0.344132	0.877611	0.969862	1	1	-0.270224	0.0852975	0.0328109	0.946473	1
FTMETRPPOS104186		0.323177	0.0528332	0.877611	0.969862	1	1	0.670225	-1.35344	0.032816	0.946473	1
FTMETRPPOS011407		0.00820638	0.782741	0.877611	0.991071	1	1	-0.403665	0.0443884	0.0328478	0.946473	1
FTMETRPPOS103144		0.153661	0.126407	0.877611	0.969862	1	1	1.41459	-1.67044	0.0328523	0.946473	1
FTMETRPPOS134746		0.616978	0.0276348	0.911964	0.969862	1	1	-0.0606055	-0.726556	0.0329044	0.946473	1
FTMETRPPOS002546		0.0960484	0.0829092	0.877611	0.969862	1	1	-0.541394	0.13948	0.0329472	0.946473	1
FTMETRPPOS042567		0.467663	0.00304717	0.881264	0.969862	1	1	-0.174373	0.404606	0.032953	0.946473	1
FTMETRPPOS110840		0.0948408	0.202306	0.877611	0.969862	1	1	-1.41551	0.500448	0.0329808	0.946473	1
FTMETRPPOS054251		0.47166	0.0625084	0.881264	0.969862	1	1	0.0783753	-0.723944	0.0329814	0.946473	1
FTMETRPPOS098060		0.0951421	0.218937	0.877611	0.969862	1	1	5.04562	-2.35884	0.0330116	0.946473	1
FTMETRPPOS103311		0.237924	0.0834397	0.877611	0.969862	1	1	0.45941	-0.770129	0.0330489	0.946473	1
FTMETRPPOS137711		0.824522	0.0344637	0.962779	0.969862	1	1	-0.0204272	0.367751	0.0330834	0.946473	1
FTMETRPPOS038301		0.237924	0.0865453	0.877611	0.969862	1	1	0.45941	-0.83538	0.0330883	0.946473	1
FTMETRPPOS081226		0.0900884	0.169415	0.877611	0.969862	1	1	0.759681	-0.910845	0.0331235	0.946473	1
FTMETRPPOS034319		0.396303	0.0645611	0.877611	0.969862	1	1	-0.139899	0.572563	0.0331295	0.946473	1
FTMETRPPOS089013		0.147418	0.0802259	0.877611	0.969862	1	1	-0.762337	0.459426	0.0331812	0.946473	1
FTMETRPPOS018951		0.658419	0.051675	0.920698	0.969862	1	1	0.0807939	-0.960792	0.033182	0.946473	1
FTMETRPPOS107407		0.19423	0.0945013	0.877611	0.969862	1	1	-0.191077	0.226225	0.0331936	0.946473	1
FTMETRPPOS113630		0.0553598	0.576172	0.877611	0.972927	1	1	-0.400895	0.045051	0.0331992	0.946473	1
FTMETRPPOS071912		0.0312312	0.865586	0.877611	0.995256	1	1	-0.587351	-0.0191815	0.0332553	0.946473	1
FTMETRPPOS091362		0.0564452	0.268309	0.877611	0.969862	1	1	-0.242893	0.163399	0.0332556	0.946473	1
FTMETRPPOS030516		0.0564452	0.268309	0.877611	0.969862	1	1	-0.242893	0.163399	0.0332556	0.946473	1
FTMETRPPOS011511		0.0735637	0.321942	0.877611	0.969862	1	1	-0.388284	0.125159	0.0332699	0.946473	1
FTMETRPPOS096617		0.0735637	0.321942	0.877611	0.969862	1	1	-0.388284	0.125159	0.0332699	0.946473	1
FTMETRPPOS060107		0.0735637	0.321942	0.877611	0.969862	1	1	-0.388284	0.125159	0.0332699	0.946473	1
FTMETRPPOS018769		0.0735637	0.321942	0.877611	0.969862	1	1	-0.388284	0.125159	0.0332699	0.946473	1
FTMETRPPOS014378		0.907941	0.00358695	0.984004	0.969862	1	1	-0.0261424	-0.645899	0.0332803	0.946473	1
FTMETRPPOS066855		0.432406	0.0332694	0.879057	0.969862	1	1	-0.165483	0.448724	0.0333036	0.946473	1
FTMETRPPOS134736		0.1017	0.184418	0.877611	0.969862	1	1	1.1515	-1.00661	0.0333083	0.946473	1
FTMETRPPOS038242		0.048034	0.412761	0.877611	0.969862	1	1	-0.30401	0.102236	0.0333084	0.946473	1
FTMETRPPOS052532		0.381123	0.0686423	0.877611	0.969862	1	1	-0.18034	0.831496	0.0333349	0.946473	1
FTMETRPPOS066273		0.28328	0.0671534	0.877611	0.969862	1	1	-0.0979666	0.181544	0.033352	0.946473	1
FTMETRPPOS048918		0.0995966	0.196107	0.877611	0.969862	1	1	-0.381416	0.287967	0.0333606	0.946473	1
FTMETRPPOS111246		0.119379	0.165892	0.877611	0.969862	1	1	-1.53434	1.05388	0.0333918	0.946473	1
FTMETRPPOS018364		0.14567	0.119119	0.877611	0.969862	1	1	-0.251496	0.184561	0.0334005	0.946473	1
FTMETRPPOS111559		0.585598	0.0190129	0.90604	0.969862	1	1	-0.0696345	0.297398	0.0334018	0.946473	1
FTMETRPPOS072135		0.182216	0.106919	0.877611	0.969862	1	1	-0.370192	0.77016	0.0334099	0.946473	1
FTMETRPPOS001101		0.0326609	0.340531	0.877611	0.969862	1	1	-0.47907	0.266763	0.033425	0.946473	1
FTMETRPPOS097063		0.237924	0.0853254	0.877611	0.969862	1	1	0.45941	-0.781996	0.0334496	0.946473	1
FTMETRPPOS125176		0.332283	0.0354739	0.877611	0.969862	1	1	-0.191494	0.337627	0.0335003	0.946473	1
FTMETRPNEG1663		0.0234054	0.34312	0.877611	0.969862	1	1	0.274597	-0.162282	0.0335193	0.946473	1
FTMETRPPOS039783		0.0361495	0.320303	0.877611	0.969862	1	1	2.29443	-1.37393	0.0335526	0.946473	1
FTMETRPPOS116759		0.0666052	0.325518	0.877611	0.969862	1	1	0.411633	-0.166683	0.0335575	0.946473	1
FTMETRPPOS040024		0.237139	0.0324034	0.877611	0.969862	1	1	-0.391298	0.40507	0.0335708	0.946473	1
FTMETRPPOS115788		0.715805	0.0261686	0.934329	0.969862	1	1	-0.0551014	0.449667	0.0336796	0.946473	1
FTMETRPPOS049964		0.0768278	0.296996	0.877611	0.969862	1	1	-0.298493	0.116788	0.0337429	0.946473	1
FTMETRPPOS039194		0.557734	0.0399005	0.899428	0.969862	1	1	-0.0400646	0.199444	0.0337449	0.946473	1
FTMETRPNEG4717		0.0654606	0.142215	0.877611	0.969862	1	1	0.338248	-0.645075	0.0337954	0.946473	1
FTMETRPPOS001005		0.0856343	0.253808	0.877611	0.969862	1	1	-1.02122	0.495364	0.0338327	0.946473	1
FTMETRPPOS034732		0.230339	0.0937589	0.877611	0.969862	1	1	-0.0824872	0.170238	0.0338545	0.946473	1
FTMETRPPOS138943		0.0457777	0.495786	0.877611	0.969862	1	1	0.377786	-0.090828	0.0338867	0.946473	1
FTMETRPPOS110541		0.049214	0.195089	0.877611	0.969862	1	1	-0.319282	0.384987	0.0339186	0.946473	1
FTMETRPPOS115975		0.09048	0.224183	0.877611	0.969862	1	1	-0.356564	0.228997	0.0339281	0.946473	1
FTMETRPPOS111983		0.131557	0.14917	0.877611	0.969862	1	1	-0.905912	0.66802	0.0339365	0.946473	1
FTMETRPPOS047316		0.670285	0.0379841	0.922607	0.969862	1	1	-0.0825642	0.656756	0.0339378	0.946473	1
FTMETRPPOS098685		0.190876	0.0216207	0.877611	0.969862	1	1	-0.346424	0.247783	0.0339865	0.946473	1
FTMETRPPOS062909		0.190876	0.0216207	0.877611	0.969862	1	1	-0.346424	0.247783	0.0339865	0.946473	1
FTMETRPPOS111968		0.190876	0.0216207	0.877611	0.969862	1	1	-0.346424	0.247783	0.0339865	0.946473	1
FTMETRPPOS077335		0.190876	0.0216207	0.877611	0.969862	1	1	-0.346424	0.247783	0.0339865	0.946473	1
FTMETRPPOS016226		0.0645025	0.415754	0.877611	0.969862	1	1	-0.59054	0.133665	0.0339907	0.946473	1
FTMETRPPOS027929		0.426428	0.0327661	0.87904	0.969862	1	1	-0.586024	1.51906	0.0340159	0.946473	1
FTMETRPPOS127715		0.0713518	0.232984	0.877611	0.969862	1	1	2.51806	-1.95468	0.0340326	0.946473	1
FTMETRPPOS082672		0.0506838	0.37576	0.877611	0.969862	1	1	-0.285753	0.113984	0.0340752	0.946473	1
FTMETRPPOS067717		0.0841886	0.206256	0.877611	0.969862	1	1	-0.276538	0.242185	0.034132	0.946473	1
FTMETRPPOS070356		0.263696	0.0749715	0.877611	0.969862	1	1	-0.221031	0.382104	0.034134	0.946473	1
FTMETRPNEG0966		0.150524	0.126006	0.877611	0.969862	1	1	-0.256896	0.213969	0.0341433	0.946473	1
FTMETRPPOS047546		0.126241	0.157672	0.877611	0.969862	1	1	-0.226032	0.156186	0.0341497	0.946473	1
FTMETRPPOS007732		0.126241	0.157672	0.877611	0.969862	1	1	-0.226032	0.156186	0.0341497	0.946473	1
FTMETRPPOS085227		0.126241	0.157672	0.877611	0.969862	1	1	-0.226032	0.156186	0.0341497	0.946473	1
FTMETRPPOS070197		0.856326	0.00580139	0.971931	0.969862	1	1	0.0173898	-0.242462	0.0341771	0.946473	1
FTMETRPPOS102766		0.171086	0.086249	0.877611	0.969862	1	1	0.415502	-0.329983	0.0341905	0.946473	1
FTMETRPPOS007496		0.102333	0.19661	0.877611	0.969862	1	1	-0.693112	0.524385	0.0342193	0.946473	1
FTMETRPPOS094483		0.043054	0.498308	0.877611	0.969862	1	1	-0.70096	0.176031	0.0342258	0.946473	1
FTMETRPPOS092313		0.0591259	0.317139	0.877611	0.969862	1	1	-0.521453	0.259564	0.0342477	0.946473	1
FTMETRPPOS016903		0.409864	0.051632	0.87866	0.969862	1	1	0.13211	-0.396661	0.0342766	0.946473	1
FTMETRPPOS132562		0.409864	0.051632	0.87866	0.969862	1	1	0.13211	-0.396661	0.0342766	0.946473	1
FTMETRPPOS082395		0.409864	0.051632	0.87866	0.969862	1	1	0.13211	-0.396661	0.0342766	0.946473	1
FTMETRPPOS047915		0.409864	0.051632	0.87866	0.969862	1	1	0.13211	-0.396661	0.0342766	0.946473	1
FTMETRPPOS084990		0.225702	0.0351211	0.877611	0.969862	1	1	-0.290032	0.278613	0.0342868	0.946473	1
FTMETRPNEG5870		0.0346512	0.396459	0.877611	0.969862	1	1	0.206946	-0.0896936	0.0343099	0.946473	1
FTMETRPPOS136861		0.407907	0.034478	0.878499	0.969862	1	1	-0.064992	0.157241	0.0343402	0.946473	1
FTMETRPPOS050869		0.0139801	0.941504	0.877611	0.997781	1	1	0.373009	-0.00898903	0.0343932	0.946473	1
FTMETRPPOS084028		0.208433	0.0539359	0.877611	0.969862	1	1	0.596936	-0.555798	0.0344004	0.946473	1
FTMETRPPOS067680		0.0541721	0.375419	0.877611	0.969862	1	1	-0.185796	0.0714877	0.0344068	0.946473	1
FTMETRPPOS096075		0.0541721	0.375419	0.877611	0.969862	1	1	-0.185796	0.0714877	0.0344068	0.946473	1
FTMETRPPOS009325		0.0541721	0.375419	0.877611	0.969862	1	1	-0.185796	0.0714877	0.0344068	0.946473	1
FTMETRPPOS027499		0.111084	0.186271	0.877611	0.969862	1	1	0.813383	-0.455714	0.0344106	0.946473	1
FTMETRPPOS027309		0.0668065	0.321571	0.877611	0.969862	1	1	-0.235305	0.10191	0.0344289	0.946473	1
FTMETRPPOS131608		0.279131	0.0839683	0.877611	0.969862	1	1	-0.202957	0.679011	0.0344634	0.946473	1
FTMETRPPOS113168		0.0297274	0.15347	0.877611	0.969862	1	1	0.451223	-0.859753	0.0344901	0.946473	1
FTMETRPPOS134133		0.0432773	0.586662	0.877611	0.973356	1	1	-0.507055	0.0862102	0.0345542	0.946473	1
FTMETRPPOS073875		0.0176539	0.85082	0.877611	0.994229	1	1	-1.11838	0.0708101	0.0345936	0.946473	1
FTMETRPPOS058977		0.0445111	0.861678	0.877611	0.99496	1	1	-1.44345	0.0468894	0.0345989	0.946473	1
FTMETRPPOS043145		0.0533475	0.548904	0.877611	0.971959	1	1	-0.211942	0.0338776	0.0346371	0.946473	1
FTMETRPNEG1961		0.0492037	0.483942	0.877611	0.969862	1	1	0.230577	-0.0564819	0.034668	0.946473	1
FTMETRPPOS101418		0.455086	0.0419534	0.88075	0.969862	1	1	0.245292	-0.78531	0.0346705	0.946473	1
FTMETRPPOS116933		0.298605	0.0240398	0.877611	0.969862	1	1	-0.205919	0.278468	0.0346829	0.946473	1
FTMETRPPOS023874		0.298605	0.0240398	0.877611	0.969862	1	1	-0.205919	0.278468	0.0346829	0.946473	1
FTMETRPPOS082968		0.298605	0.0240398	0.877611	0.969862	1	1	-0.205919	0.278468	0.0346829	0.946473	1
FTMETRPPOS047676		0.298605	0.0240398	0.877611	0.969862	1	1	-0.205919	0.278468	0.0346829	0.946473	1
FTMETRPPOS048344		0.25608	0.0730057	0.877611	0.969862	1	1	-0.271132	0.417837	0.0346874	0.946473	1
FTMETRPPOS094066		0.0634668	0.415754	0.877611	0.969862	1	1	-0.533641	0.133665	0.0346971	0.946473	1
FTMETRPPOS024213		0.0338929	0.674776	0.877611	0.983242	1	1	-0.274343	0.0370471	0.0347421	0.946473	1
FTMETRPPOS110443		0.591473	0.0539651	0.907287	0.969862	1	1	0.0246695	-0.19813	0.0347558	0.946473	1
FTMETRPPOS060417		0.0468888	0.168109	0.877611	0.969862	1	1	-0.162683	0.256148	0.034759	0.946473	1
FTMETRPPOS114426		0.370548	0.0700317	0.877611	0.969862	1	1	-0.0809412	0.661673	0.0347893	0.946473	1
FTMETRPPOS139587		0.189962	0.0884256	0.877611	0.969862	1	1	-0.347347	0.337016	0.0348348	0.946473	1
FTMETRPPOS074019		0.109705	0.193107	0.877611	0.969862	1	1	-0.488432	0.325413	0.0348444	0.946473	1
FTMETRPPOS042576		0.0300658	0.834115	0.877611	0.993556	1	1	-0.508814	0.0301265	0.0348836	0.946473	1
FTMETRPPOS043268		0.481569	0.0156223	0.882863	0.969862	1	1	0.176901	-0.479849	0.0348836	0.946473	1
FTMETRPPOS128981		0.0402271	0.225103	0.877611	0.969862	1	1	0.268132	-0.277126	0.0349007	0.946473	1
FTMETRPPOS009092		0.182382	0.0945577	0.877611	0.969862	1	1	-0.23005	0.214535	0.0349538	0.946473	1
FTMETRPPOS098370		0.0469102	0.255057	0.877611	0.969862	1	1	-0.256654	0.210958	0.0349559	0.946473	1
FTMETRPPOS062520		0.0469102	0.255057	0.877611	0.969862	1	1	-0.256654	0.210958	0.0349559	0.946473	1
FTMETRPPOS119501		0.0469102	0.255057	0.877611	0.969862	1	1	-0.256654	0.210958	0.0349559	0.946473	1
FTMETRPPOS053371		0.0469102	0.255057	0.877611	0.969862	1	1	-0.256654	0.210958	0.0349559	0.946473	1
FTMETRPPOS111616		0.0469102	0.255057	0.877611	0.969862	1	1	-0.256654	0.210958	0.0349559	0.946473	1
FTMETRPPOS058421		0.096354	0.190764	0.877611	0.969862	1	1	-0.465699	0.443226	0.0349597	0.946473	1
FTMETRPPOS023529		0.0215574	0.426395	0.877611	0.969862	1	1	-0.21215	0.0921549	0.0350241	0.946473	1
FTMETRPPOS089069		0.169874	0.0244947	0.877611	0.969862	1	1	-0.582374	0.346764	0.035026	0.946473	1
FTMETRPNEG1411		0.501808	0.0187862	0.888558	0.969862	1	1	0.0991116	-0.298271	0.0350318	0.946473	1
FTMETRPPOS062128		0.435919	0.0636025	0.879057	0.969862	1	1	-0.0756917	0.340758	0.0350762	0.946473	1
FTMETRPPOS045021		0.106718	0.150903	0.877611	0.969862	1	1	-0.338696	0.118844	0.0350856	0.946473	1
FTMETRPPOS097473		0.0381268	0.332383	0.877611	0.969862	1	1	-0.397151	0.228169	0.0350984	0.946473	1
FTMETRPPOS078486		0.0478083	0.85876	0.877611	0.994269	1	1	-0.816448	0.0241729	0.0351067	0.946473	1
FTMETRPPOS040079		0.0344454	0.936609	0.877611	0.996462	1	1	-0.503254	-0.00802956	0.0351183	0.946473	1
FTMETRPPOS067664		0.187571	0.0874005	0.877611	0.969862	1	1	-0.296089	0.274432	0.0351243	0.946473	1
FTMETRPPOS097645		0.267004	0.0810246	0.877611	0.969862	1	1	-0.254058	0.48002	0.0351423	0.946473	1
FTMETRPPOS031501		0.0653004	0.298663	0.877611	0.969862	1	1	-0.603408	0.322098	0.0351463	0.946473	1
FTMETRPPOS065747		0.041917	0.498308	0.877611	0.969862	1	1	-0.672502	0.176031	0.0351547	0.946473	1
FTMETRPPOS084268		0.132379	0.130491	0.877611	0.969862	1	1	-0.343037	0.629131	0.0352442	0.946473	1
FTMETRPPOS017948		0.0904954	0.213183	0.877611	0.969862	1	1	-0.84313	0.673183	0.0352911	0.946473	1
FTMETRPPOS109296		0.157233	0.0919124	0.877611	0.969862	1	1	-0.584582	0.389167	0.0352973	0.946473	1
FTMETRPPOS001268		0.054747	0.454602	0.877611	0.969862	1	1	-0.34815	0.0905041	0.0353082	0.946473	1
FTMETRPPOS064927		0.054747	0.454602	0.877611	0.969862	1	1	-0.34815	0.0905041	0.0353082	0.946473	1
FTMETRPPOS093286		0.0416916	0.388279	0.877611	0.969862	1	1	-0.390866	0.168133	0.0353776	0.946473	1
FTMETRPPOS036057		0.0416916	0.388279	0.877611	0.969862	1	1	-0.390866	0.168133	0.0353776	0.946473	1
FTMETRPNEG1732		0.00535325	0.350279	0.877611	0.969862	1	1	0.237926	-0.160571	0.0353885	0.946473	1
FTMETRPPOS095787		0.759855	0.000104602	0.94654	0.969862	1	1	-0.125122	0.826974	0.0353887	0.946473	1
FTMETRPPOS051227		0.0373448	0.510276	0.877611	0.969862	1	1	1.71644	-0.45633	0.0354039	0.946473	1
FTMETRPNEG0143		0.427172	0.0345471	0.87904	0.969862	1	1	-0.0707749	0.182032	0.0354173	0.946473	1
FTMETRPPOS125957		0.0919933	0.252818	0.877611	0.969862	1	1	-0.837544	0.345079	0.0354648	0.946473	1
FTMETRPPOS065251		0.125759	0.168077	0.877611	0.969862	1	1	-0.130807	0.108161	0.0354703	0.946473	1
FTMETRPPOS060599		0.0342828	0.329034	0.877611	0.969862	1	1	-0.458813	0.277954	0.0355031	0.946473	1
FTMETRPPOS085578		0.201118	0.107376	0.877611	0.969862	1	1	0.983032	-1.46796	0.0355033	0.946473	1
FTMETRPPOS021770		0.226981	0.0840068	0.877611	0.969862	1	1	-0.160819	0.828537	0.0355686	0.946473	1
FTMETRPPOS091449		0.270408	0.04926	0.877611	0.969862	1	1	0.219868	-0.293993	0.0355718	0.946473	1
FTMETRPPOS099414		0.0196695	0.825658	0.877611	0.993556	1	1	-0.400663	0.0299774	0.0355757	0.946473	1
FTMETRPPOS123479		0.0180376	0.212717	0.877611	0.969862	1	1	-0.281927	0.354316	0.0355786	0.946473	1
FTMETRPPOS091279		0.0694901	0.301199	0.877611	0.969862	1	1	0.270951	-0.13637	0.0356074	0.946473	1
FTMETRPPOS034783		0.0694901	0.301199	0.877611	0.969862	1	1	0.270951	-0.13637	0.0356074	0.946473	1
FTMETRPPOS077635		0.0694901	0.301199	0.877611	0.969862	1	1	0.270951	-0.13637	0.0356074	0.946473	1
FTMETRPPOS111124		0.0694901	0.301199	0.877611	0.969862	1	1	0.270951	-0.13637	0.0356074	0.946473	1
FTMETRPPOS052596		0.0694901	0.301199	0.877611	0.969862	1	1	0.270951	-0.13637	0.0356074	0.946473	1
FTMETRPPOS046866		0.0976702	0.147638	0.877611	0.969862	1	1	0.290591	-0.487996	0.035612	0.946473	1
FTMETRPPOS027957		0.0327716	0.778987	0.877611	0.991037	1	1	-0.721346	0.0590944	0.0356122	0.946473	1
FTMETRPPOS125393		0.0789761	0.321942	0.877611	0.969862	1	1	-0.402044	0.125159	0.035629	0.946473	1
FTMETRPPOS023694		0.0643107	0.375423	0.877611	0.969862	1	1	0.285772	-0.0962257	0.0356299	0.946473	1
FTMETRPPOS137203		0.073296	0.330772	0.877611	0.969862	1	1	-0.365613	0.135585	0.035655	0.946473	1
FTMETRPPOS056329		0.0727911	0.216633	0.877611	0.969862	1	1	-1.86755	0.192283	0.0356898	0.946473	1
FTMETRPPOS121460		0.354522	0.0750246	0.877611	0.969862	1	1	0.427336	-2.47584	0.0357087	0.946473	1
FTMETRPPOS118298		0.26794	0.061349	0.877611	0.969862	1	1	0.845007	-1.21605	0.0357099	0.946473	1
FTMETRPPOS049939		0.00508899	0.395765	0.877611	0.969862	1	1	-0.370217	0.210096	0.0357153	0.946473	1
FTMETRPPOS020241		0.0122703	0.148746	0.877611	0.969862	1	1	0.193843	-0.421035	0.0357598	0.946473	1
FTMETRPPOS046667		0.0735133	0.330772	0.877611	0.969862	1	1	-0.365375	0.135585	0.0357611	0.946473	1
FTMETRPPOS054989		0.0735133	0.330772	0.877611	0.969862	1	1	-0.365375	0.135585	0.0357611	0.946473	1
FTMETRPPOS015065		0.147805	0.126525	0.877611	0.969862	1	1	1.20258	-0.851714	0.0357678	0.946473	1
FTMETRPPOS132103		0.0831792	0.283607	0.877611	0.969862	1	1	-0.45172	0.101097	0.0358288	0.946473	1
FTMETRPPOS070445		0.526534	0.0222583	0.894538	0.969862	1	1	0.0481626	0.401762	0.0358357	0.946473	1
FTMETRPPOS006443		0.591152	0.017518	0.907287	0.969862	1	1	-0.144073	0.596298	0.0359052	0.946473	1
FTMETRPPOS134839		0.132379	0.137171	0.877611	0.969862	1	1	-0.343037	0.572236	0.0359276	0.946473	1
FTMETRPPOS082216		0.0581977	0.42676	0.877611	0.969862	1	1	-0.238408	0.0686704	0.035965	0.946473	1
FTMETRPPOS111041		0.19967	0.0144713	0.877611	0.969862	1	1	-0.286338	0.203727	0.0359675	0.946473	1
FTMETRPPOS125251		0.125306	0.163405	0.877611	0.969862	1	1	1.50568	-1.59668	0.0359713	0.946473	1
FTMETRPNEG6508		0.53528	0.00503582	0.895711	0.969862	1	1	-0.23797	0.698411	0.0359721	0.946473	1
FTMETRPPOS057168		0.0490182	0.569326	0.877611	0.972528	1	1	-1.20131	0.206091	0.0360102	0.946473	1
FTMETRPPOS130412		0.336921	0.0751871	0.877611	0.969862	1	1	0.361276	-1.07205	0.0360113	0.946473	1
FTMETRPPOS129318		0.433341	0.0350354	0.879057	0.969862	1	1	0.662725	-1.73445	0.0360933	0.946473	1
FTMETRPPOS060715		0.178014	0.121936	0.877611	0.969862	1	1	-0.218453	0.298308	0.0360937	0.946473	1
FTMETRPPOS062437		0.570265	0.0349265	0.902331	0.969862	1	1	0.349693	-1.61423	0.036121	0.946473	1
FTMETRPPOS081233		0.0735582	0.370891	0.877611	0.969862	1	1	-0.582344	0.149747	0.036129	0.946473	1
FTMETRPPOS100469		0.216707	0.104254	0.877611	0.969862	1	1	-0.284915	0.52565	0.0361387	0.946473	1
FTMETRPPOS008202		0.0304514	0.211712	0.877611	0.969862	1	1	-0.290162	0.353306	0.0362233	0.946473	1
FTMETRPPOS115647		0.189671	0.0907021	0.877611	0.969862	1	1	0.282229	-0.26283	0.036224	0.946473	1
FTMETRPPOS029773		0.00589126	0.154636	0.877611	0.969862	1	1	-0.298651	0.632743	0.0362634	0.946473	1
FTMETRPPOS120376		0.0755935	0.366235	0.877611	0.969862	1	1	-1.45113	0.282345	0.0362678	0.946473	1
FTMETRPPOS138824		0.0351901	0.476923	0.877611	0.969862	1	1	-0.530505	0.169424	0.0363291	0.946473	1
FTMETRPPOS134312		0.0169204	0.752461	0.877611	0.98892	1	1	-0.414767	0.0499548	0.0363411	0.946473	1
FTMETRPNEG7389		0.189969	0.114986	0.877611	0.969862	1	1	0.201319	-0.367205	0.036385	0.946473	1
FTMETRPPOS066753		0.351027	0.0774944	0.877611	0.969862	1	1	-0.154329	0.632223	0.0364311	0.946473	1
FTMETRPPOS045416		0.0998081	0.231184	0.877611	0.969862	1	1	0.50419	-0.263834	0.0364506	0.946473	1
FTMETRPPOS043870		0.0731199	0.347303	0.877611	0.969862	1	1	4.32284	-1.48004	0.0364634	0.946473	1
FTMETRPPOS042182		0.0566516	0.508973	0.877611	0.969862	1	1	-0.531245	0.104096	0.0364673	0.946473	1
FTMETRPPOS009554		0.266185	0.0842548	0.877611	0.969862	1	1	-0.236023	1.154	0.0364761	0.946473	1
FTMETRPPOS035884		0.0288773	0.37157	0.877611	0.969862	1	1	-0.39262	0.207651	0.036567	0.946473	1
FTMETRPNEG4307		0.0256268	0.474785	0.877611	0.969862	1	1	0.231615	0.0278771	0.0365789	0.946473	1
FTMETRPPOS117998		0.120688	0.181276	0.877611	0.969862	1	1	-0.572892	0.455698	0.0365919	0.946473	1
FTMETRPPOS131603		0.735903	0.0379841	0.940453	0.969862	1	1	-0.0636789	0.656756	0.0366059	0.946473	1
FTMETRPPOS076604		0.169504	0.122082	0.877611	0.969862	1	1	-0.203271	0.195505	0.0366162	0.946473	1
FTMETRPPOS002789		0.0443298	0.939673	0.877611	0.997374	1	1	-1.15088	-0.0132292	0.0366215	0.946473	1
FTMETRPPOS118066		0.220683	0.0660279	0.877611	0.969862	1	1	-0.171339	0.176566	0.0366804	0.946473	1
FTMETRPPOS042750		0.0723574	0.261981	0.877611	0.969862	1	1	0.439554	-0.295963	0.0366839	0.946473	1
FTMETRPNEG2594		0.394194	0.0615703	0.877611	0.969862	1	1	-0.286209	0.859483	0.0366855	0.946473	1
FTMETRPPOS131130		0.236692	0.0973595	0.877611	0.969862	1	1	-0.538412	0.968899	0.0367347	0.946473	1
FTMETRPPOS125814		0.650933	0.0412971	0.919668	0.969862	1	1	0.065065	-0.466264	0.0367347	0.946473	1
FTMETRPPOS086739		0.137396	0.138722	0.877611	0.969862	1	1	-1.77864	1.07012	0.0367474	0.946473	1
FTMETRPNEG4003		0.108816	0.112455	0.877611	0.969862	1	1	-0.288951	0.0886089	0.0367941	0.946473	1
FTMETRPPOS021333		0.285165	0.0292865	0.877611	0.969862	1	1	0.156806	-0.19645	0.0368059	0.946473	1
FTMETRPNEG4948		0.0502222	0.39842	0.877611	0.969862	1	1	0.538064	-0.208272	0.0368089	0.946473	1
FTMETRPPOS036890		0.280136	0.078885	0.877611	0.969862	1	1	-0.149531	0.277371	0.0369029	0.946473	1
FTMETRPPOS010578		0.280136	0.078885	0.877611	0.969862	1	1	-0.149531	0.277371	0.0369029	0.946473	1
FTMETRPPOS082960		0.280136	0.078885	0.877611	0.969862	1	1	-0.149531	0.277371	0.0369029	0.946473	1
FTMETRPPOS134677		0.0179396	0.613203	0.877611	0.97733	1	1	-0.395235	0.0883192	0.0369056	0.946473	1
FTMETRPPOS019948		0.0179396	0.613203	0.877611	0.97733	1	1	-0.395235	0.0883192	0.0369056	0.946473	1
FTMETRPPOS127374		0.301609	0.0846408	0.877611	0.969862	1	1	-0.190666	0.758997	0.0369285	0.946473	1
FTMETRPPOS084769		0.0283317	0.636807	0.877611	0.979674	1	1	1.61867	-0.292301	0.0369527	0.946473	1
FTMETRPPOS011074		0.267206	0.040367	0.877611	0.969862	1	1	-0.304827	0.366849	0.0369649	0.946473	1
FTMETRPPOS049332		0.130996	0.157361	0.877611	0.969862	1	1	-2.09643	1.25796	0.0369769	0.946473	1
FTMETRPPOS049125		0.241572	0.0880094	0.877611	0.969862	1	1	-0.126938	0.190354	0.0369864	0.946473	1
FTMETRPPOS060392		0.0940566	0.250448	0.877611	0.969862	1	1	-0.518527	0.267578	0.0370118	0.946473	1
FTMETRPPOS091305		0.151581	0.14224	0.877611	0.969862	1	1	0.546626	-0.478815	0.0370159	0.946473	1
FTMETRPPOS075873		0.0645209	0.500851	0.877611	0.969862	1	1	-0.63446	0.0981308	0.037026	0.946473	1
FTMETRPPOS009719		0.813529	0.0132754	0.960679	0.969862	1	1	0.0775852	1.14808	0.0370662	0.946473	1
FTMETRPPOS111717		0.188533	0.108605	0.877611	0.969862	1	1	-0.2588	0.272847	0.0370876	0.946473	1
FTMETRPPOS013653		0.110939	0.201104	0.877611	0.969862	1	1	-0.370323	0.26827	0.0370959	0.946473	1
FTMETRPPOS065120		0.110939	0.201104	0.877611	0.969862	1	1	-0.370323	0.26827	0.0370959	0.946473	1
FTMETRPPOS056499		0.110939	0.201104	0.877611	0.969862	1	1	-0.370323	0.26827	0.0370959	0.946473	1
FTMETRPPOS100397		0.110939	0.201104	0.877611	0.969862	1	1	-0.370323	0.26827	0.0370959	0.946473	1
FTMETRPNEG0284		0.617469	0.00968577	0.912044	0.969862	1	1	0.0750164	-0.312298	0.0371035	0.946473	1
FTMETRPPOS011025		0.974434	0.0319981	0.994403	0.969862	1	1	-0.00616764	0.783558	0.0371277	0.946473	1
FTMETRPPOS099535		0.0438679	0.33899	0.877611	0.969862	1	1	-6.61875	3.67501	0.0371319	0.946473	1
FTMETRPPOS096797		0.211056	0.108466	0.877611	0.969862	1	1	-0.142244	0.29208	0.037141	0.946473	1
FTMETRPPOS092020		0.402838	0.0631667	0.878388	0.969862	1	1	0.0902377	-0.288598	0.037163	0.946473	1
FTMETRPPOS002759		0.133539	0.0347704	0.877611	0.969862	1	1	-0.875677	0.34398	0.0371704	0.946473	1
FTMETRPPOS046252		0.00799424	0.465436	0.877611	0.969862	1	1	1.54382	-0.667713	0.0371859	0.946473	1
FTMETRPPOS097893		0.0975755	0.221974	0.877611	0.969862	1	1	-2.77127	0.843108	0.0372015	0.946473	1
FTMETRPPOS045295		0.111256	0.201104	0.877611	0.969862	1	1	-0.369685	0.26827	0.0372021	0.946473	1
FTMETRPPOS026905		0.015379	0.336865	0.877611	0.969862	1	1	-0.3318	0.226099	0.0372307	0.946473	1
FTMETRPPOS011783		0.015379	0.336865	0.877611	0.969862	1	1	-0.3318	0.226099	0.0372307	0.946473	1
FTMETRPPOS103216		0.154303	0.142562	0.877611	0.969862	1	1	-2.19196	2.09451	0.0372667	0.946473	1
FTMETRPPOS032940		0.091645	0.227973	0.877611	0.969862	1	1	0.775271	-0.185787	0.0372975	0.946473	1
FTMETRPPOS123796		0.0877098	0.261859	0.877611	0.969862	1	1	-0.721368	0.162361	0.0373151	0.946473	1
FTMETRPNEG6783		0.184317	0.122392	0.877611	0.969862	1	1	0.224029	-0.328773	0.0373277	0.946473	1
FTMETRPPOS102360		0.201305	0.0682527	0.877611	0.969862	1	1	-2.46036	2.14828	0.0373407	0.946473	1
FTMETRPPOS044655		0.574042	0.0335938	0.903814	0.969862	1	1	0.44013	-1.98075	0.0373544	0.946473	1
FTMETRPPOS032387		0.481275	0.0177238	0.882764	0.969862	1	1	-0.161206	0.429529	0.0373678	0.946473	1
FTMETRPPOS067850		0.518905	0.05785	0.892743	0.969862	1	1	-0.053846	0.287166	0.0373946	0.946473	1
FTMETRPPOS030319		0.0274764	0.650722	0.877611	0.980876	1	1	1.57651	-0.273481	0.0375132	0.946473	1
FTMETRPPOS130868		0.0522608	0.346995	0.877611	0.969862	1	1	-0.192122	0.0959968	0.0375201	0.946473	1
FTMETRPPOS073679		0.0522608	0.346995	0.877611	0.969862	1	1	-0.192122	0.0959968	0.0375201	0.946473	1
FTMETRPNEG3552		0.779323	0.0172167	0.952607	0.969862	1	1	-0.0338787	0.321049	0.037539	0.946473	1
FTMETRPPOS006382		0.0060385	0.546546	0.877611	0.971959	1	1	-0.724116	0.238086	0.0375411	0.946473	1
FTMETRPPOS002936		0.0916817	0.242214	0.877611	0.969862	1	1	-0.507234	0.325821	0.0375721	0.946473	1
FTMETRPPOS107039		0.0916817	0.242214	0.877611	0.969862	1	1	-0.507234	0.325821	0.0375721	0.946473	1
FTMETRPPOS032226		0.0916817	0.242214	0.877611	0.969862	1	1	-0.507234	0.325821	0.0375721	0.946473	1
FTMETRPPOS107596		0.0428807	0.272912	0.877611	0.969862	1	1	-0.452635	0.363303	0.0375739	0.946473	1
FTMETRPPOS123258		0.0566089	0.564431	0.877611	0.972118	1	1	0.774455	-0.118894	0.0375775	0.946473	1
FTMETRPPOS124942		0.463314	0.0523582	0.881264	0.969862	1	1	0.355084	-1.26405	0.0375857	0.946473	1
FTMETRPPOS111618		0.119327	0.191347	0.877611	0.969862	1	1	-0.96392	0.604063	0.0375887	0.946473	1
FTMETRPPOS093033		0.0709725	0.280144	0.877611	0.969862	1	1	-0.423122	0.261625	0.0376222	0.946473	1
FTMETRPPOS107674		0.0638784	0.431083	0.877611	0.969862	1	1	-0.31132	0.0828475	0.0376998	0.946473	1
FTMETRPPOS081381		0.0638784	0.431083	0.877611	0.969862	1	1	-0.31132	0.0828475	0.0376998	0.946473	1
FTMETRPPOS025584		0.112061	0.208028	0.877611	0.969862	1	1	-0.391015	0.222015	0.0377111	0.946473	1
FTMETRPPOS137853		0.0301063	0.834115	0.877611	0.993556	1	1	-0.481286	0.0301265	0.0377284	0.946473	1
FTMETRPPOS125863		0.533904	0.0656344	0.895711	0.969862	1	1	-0.136098	1.19717	0.0377674	0.946473	1
FTMETRPPOS073472		0.303206	0.0869006	0.877611	0.969862	1	1	-0.0731897	0.25372	0.0378276	0.946473	1
FTMETRPPOS026349		0.120405	0.191048	0.877611	0.969862	1	1	-0.368603	0.242613	0.0378413	0.946473	1
FTMETRPPOS013908		0.165153	0.0787862	0.877611	0.969862	1	1	-0.775	0.490949	0.0378553	0.946473	1
FTMETRPPOS031195		0.634454	0.0622481	0.914996	0.969862	1	1	-0.0560486	0.840458	0.0378569	0.946473	1
FTMETRPPOS090676		0.0290937	0.84056	0.877611	0.994197	1	1	0.427175	0.019004	0.037873	0.946473	1
FTMETRPPOS028300		0.0438219	0.890979	0.877611	0.996132	1	1	-0.675774	0.0193197	0.0378893	0.946473	1
FTMETRPPOS124818		0.1856	0.0969545	0.877611	0.969862	1	1	-0.241154	0.210034	0.0379627	0.946473	1
FTMETRPPOS108934		0.334874	0.0493297	0.877611	0.969862	1	1	0.178579	-0.323278	0.0379664	0.946473	1
FTMETRPPOS003740		0.184174	0.122492	0.877611	0.969862	1	1	-0.520855	0.623627	0.0379684	0.946473	1
FTMETRPNEG2572		0.209518	0.109659	0.877611	0.969862	1	1	0.193881	-0.435651	0.037983	0.946473	1
FTMETRPPOS103891		0.226564	0.103272	0.877611	0.969862	1	1	2.24607	-3.63311	0.0379887	0.946473	1
FTMETRPPOS011801		0.128448	0.174011	0.877611	0.969862	1	1	-0.786331	0.729614	0.0379975	0.946473	1
FTMETRPPOS038533		0.088375	0.264664	0.877611	0.969862	1	1	-0.366157	0.201749	0.0379981	0.946473	1
FTMETRPNEG3441		0.0597638	0.205393	0.877611	0.969862	1	1	-0.113047	0.132782	0.0380229	0.946473	1
FTMETRPPOS079971		0.107966	0.21742	0.877611	0.969862	1	1	1.80322	-1.12099	0.0380237	0.946473	1
FTMETRPPOS037920		0.147668	0.151473	0.877611	0.969862	1	1	-2.10583	2.38348	0.0380322	0.946473	1
FTMETRPPOS032361		0.180306	0.11157	0.877611	0.969862	1	1	-0.270645	0.248449	0.0380693	0.946473	1
FTMETRPNEG3885		0.303911	0.0755871	0.877611	0.969862	1	1	-0.0441106	0.0885208	0.0381196	0.946473	1
FTMETRPPOS094698		0.280432	0.0601588	0.877611	0.969862	1	1	-0.314578	0.454279	0.0381355	0.946473	1
FTMETRPNEG3989		0.197615	0.0672964	0.877611	0.969862	1	1	0.134542	-0.110559	0.0382093	0.946473	1
FTMETRPPOS073188		0.285105	0.0595775	0.877611	0.969862	1	1	0.24245	-0.358085	0.0382139	0.946473	1
FTMETRPPOS104103		0.143448	0.158654	0.877611	0.969862	1	1	0.930919	-0.887701	0.0382189	0.946473	1
FTMETRPPOS094820		0.0612735	0.673047	0.877611	0.983242	1	1	-1.37047	0.0804368	0.0382438	0.946473	1
FTMETRPPOS048362		0.333897	0.0803048	0.877611	0.969862	1	1	-0.120511	0.351771	0.038246	0.946473	1
FTMETRPPOS090462		0.0381213	0.913753	0.877611	0.996202	1	1	-0.483964	0.0124408	0.0383193	0.946473	1
FTMETRPPOS115808		0.000428288	0.488849	0.699965	0.969862	1	1	-0.244777	0.10912	0.0383199	0.946473	1
FTMETRPPOS088717		0.000428288	0.488849	0.699965	0.969862	1	1	-0.244777	0.10912	0.0383199	0.946473	1
FTMETRPPOS048097		0.000428288	0.488849	0.699965	0.969862	1	1	-0.244777	0.10912	0.0383199	0.946473	1
FTMETRPPOS120840		0.0801768	0.277182	0.877611	0.969862	1	1	-0.803019	0.464575	0.0383476	0.946473	1
FTMETRPPOS036942		0.0455075	0.319866	0.877611	0.969862	1	1	-0.269729	0.167369	0.038352	0.946473	1
FTMETRPPOS028457		0.234712	0.0989311	0.877611	0.969862	1	1	-0.114475	0.179354	0.0383777	0.946473	1
FTMETRPPOS094853		0.0564715	0.220275	0.877611	0.969862	1	1	0.704905	-0.755743	0.0383823	0.946473	1
FTMETRPPOS080981		0.213898	0.0643871	0.877611	0.969862	1	1	-0.12645	0.116797	0.0383886	0.946473	1
FTMETRPPOS089044		0.19923	0.112113	0.877611	0.969862	1	1	-1.31182	1.58868	0.0383943	0.946473	1
FTMETRPPOS051153		0.162986	0.137959	0.877611	0.969862	1	1	3.11396	-2.97845	0.0384291	0.946473	1
FTMETRPPOS094572		0.0363468	0.310851	0.877611	0.969862	1	1	-0.326304	0.225861	0.0384722	0.946473	1
FTMETRPPOS044105		0.070418	0.248318	0.877611	0.969862	1	1	-0.334882	0.269073	0.0384879	0.946473	1
FTMETRPPOS136051		0.0798303	0.255057	0.877611	0.969862	1	1	-0.300923	0.210958	0.038516	0.946473	1
FTMETRPPOS059299		0.219988	0.0910808	0.877611	0.969862	1	1	-0.519871	0.607712	0.0385292	0.946473	1
FTMETRPPOS018377		0.158696	0.141823	0.877611	0.969862	1	1	-0.344231	0.31276	0.0385439	0.946473	1
FTMETRPPOS111911		0.158696	0.141823	0.877611	0.969862	1	1	-0.344231	0.31276	0.0385439	0.946473	1
FTMETRPPOS122435		0.03471	0.584694	0.877611	0.973356	1	1	-0.693762	0.148873	0.0385785	0.946473	1
FTMETRPPOS102384		0.0318431	0.351262	0.877611	0.969862	1	1	0.384248	-0.225828	0.0385901	0.946473	1
FTMETRPPOS075444		0.0318431	0.351262	0.877611	0.969862	1	1	0.384248	-0.225828	0.0385901	0.946473	1
FTMETRPPOS032880		0.322609	0.0336825	0.877611	0.969862	1	1	-0.151991	0.228497	0.0385986	0.946473	1
FTMETRPPOS014938		0.276469	0.0457272	0.877611	0.969862	1	1	-0.695482	0.880116	0.038601	0.946473	1
FTMETRPPOS092124		0.0552547	0.629413	0.877611	0.979641	1	1	1.46472	-0.174218	0.0386468	0.946473	1
FTMETRPPOS121158		0.0638283	0.208269	0.877611	0.969862	1	1	-0.315499	0.361175	0.0386807	0.946473	1
FTMETRPPOS053484		0.0177638	0.667459	0.877611	0.982368	1	1	-0.725846	0.132905	0.0387169	0.946473	1
FTMETRPPOS101046		0.169562	0.13424	0.877611	0.969862	1	1	-0.209014	0.213658	0.0387183	0.946473	1
FTMETRPPOS058962		0.163645	0.113261	0.877611	0.969862	1	1	0.226294	-0.161431	0.0387477	0.946473	1
FTMETRPPOS049994		0.163645	0.113261	0.877611	0.969862	1	1	0.226294	-0.161431	0.0387477	0.946473	1
FTMETRPPOS037029		0.0860323	0.165928	0.877611	0.969862	1	1	0.19131	-0.299073	0.0387559	0.946473	1
FTMETRPPOS102762		0.0874711	0.289308	0.877611	0.969862	1	1	-1.12632	0.509503	0.0387585	0.946473	1
FTMETRPPOS017740		0.184174	0.121034	0.877611	0.969862	1	1	-0.520855	0.553153	0.0387917	0.946473	1
FTMETRPNEG6217		0.0474467	0.654591	0.877611	0.981901	1	1	0.615911	-0.0793607	0.0388012	0.946473	1
FTMETRPPOS099548		0.133183	0.151793	0.877611	0.969862	1	1	-0.470263	0.696134	0.0389043	0.946473	1
FTMETRPPOS103032		0.434521	0.0450208	0.879057	0.969862	1	1	-0.100086	0.274236	0.0389521	0.946473	1
FTMETRPPOS109784		0.434521	0.0450208	0.879057	0.969862	1	1	-0.100086	0.274236	0.0389521	0.946473	1
FTMETRPPOS011254		0.434521	0.0450208	0.879057	0.969862	1	1	-0.100086	0.274236	0.0389521	0.946473	1
FTMETRPPOS009530		0.434521	0.0450208	0.879057	0.969862	1	1	-0.100086	0.274236	0.0389521	0.946473	1
FTMETRPPOS102113		0.0331045	0.403735	0.877611	0.969862	1	1	7.07659	-3.28794	0.0389567	0.946473	1
FTMETRPNEG3646		0.00172826	0.855731	0.877611	0.994254	1	1	0.181193	0.0122592	0.0389646	0.946473	1
FTMETRPPOS057200		0.126905	0.179659	0.877611	0.969862	1	1	-0.142964	0.0822719	0.0389775	0.946473	1
FTMETRPPOS078570		0.126905	0.179659	0.877611	0.969862	1	1	-0.142964	0.0822719	0.0389775	0.946473	1
FTMETRPPOS027619		0.126905	0.179659	0.877611	0.969862	1	1	-0.142964	0.0822719	0.0389775	0.946473	1
FTMETRPPOS119948		0.126905	0.179659	0.877611	0.969862	1	1	-0.142964	0.0822719	0.0389775	0.946473	1
FTMETRPNEG2514		0.108778	0.222006	0.877611	0.969862	1	1	-0.338807	0.207814	0.0389835	0.946473	1
FTMETRPPOS063781		0.041856	0.932783	0.877611	0.996462	1	1	1.04615	0.0159955	0.0389869	0.946473	1
FTMETRPPOS073609		0.0206953	0.638932	0.877611	0.979744	1	1	-0.229073	0.0460683	0.039001	0.946473	1
FTMETRPPOS032536		0.0206953	0.638932	0.877611	0.979744	1	1	-0.229073	0.0460683	0.039001	0.946473	1
FTMETRPPOS040193		0.103706	0.240782	0.877611	0.969862	1	1	-0.610582	0.294633	0.03901	0.946473	1
FTMETRPPOS082574		0.142644	0.163109	0.877611	0.969862	1	1	-0.481196	0.452734	0.0390176	0.946473	1
FTMETRPPOS086333		0.240187	0.10317	0.877611	0.969862	1	1	-0.247316	0.467465	0.0390366	0.946473	1
FTMETRPPOS015790		0.26318	0.0974232	0.877611	0.969862	1	1	-0.228131	0.63201	0.0390398	0.946473	1
FTMETRPPOS007118		0.380545	0.0788502	0.877611	0.969862	1	1	-0.196944	1.05721	0.0390468	0.946473	1
FTMETRPPOS056366		0.282645	0.0500859	0.877611	0.969862	1	1	-0.605211	0.807191	0.039063	0.946473	1
FTMETRPNEG4055		0.842665	0.0516215	0.967818	0.969862	1	1	0.0239708	-0.669604	0.0390839	0.946473	1
FTMETRPPOS076364		0.356175	0.0104529	0.877611	0.969862	1	1	0.0452384	0.218234	0.039126	0.946473	1
FTMETRPPOS063129		0.0655213	0.402012	0.877611	0.969862	1	1	-1.37629	0.0448813	0.0391338	0.946473	1
FTMETRPPOS097356		0.122324	0.138908	0.877611	0.969862	1	1	-0.351221	0.697206	0.0391618	0.946473	1
FTMETRPPOS045143		0.102151	0.152458	0.877611	0.969862	1	1	-0.197378	0.346998	0.0391843	0.946473	1
FTMETRPPOS037281		0.168313	0.129108	0.877611	0.969862	1	1	-0.115506	0.0996319	0.0392209	0.946473	1
FTMETRPPOS010173		0.168313	0.129108	0.877611	0.969862	1	1	-0.115506	0.0996319	0.0392209	0.946473	1
FTMETRPPOS074195		0.313545	0.0588103	0.877611	0.969862	1	1	-0.153576	0.260037	0.0392561	0.946473	1
FTMETRPPOS112932		0.0725186	0.459977	0.877611	0.969862	1	1	-0.733936	0.106402	0.039263	0.946473	1
FTMETRPNEG1394		0.00363098	0.22472	0.877611	0.969862	1	1	-0.367575	0.490126	0.0392642	0.946473	1
FTMETRPNEG1641		0.0792922	0.258135	0.877611	0.969862	1	1	0.34228	-0.242021	0.0392882	0.946473	1
FTMETRPPOS074788		0.0523654	0.770999	0.877611	0.990444	1	1	-0.655593	0.0391163	0.0393615	0.946473	1
FTMETRPPOS050102		0.0573557	0.334932	0.877611	0.969862	1	1	0.326287	-0.173554	0.0393622	0.946473	1
FTMETRPPOS048872		0.0319517	0.54514	0.877611	0.971959	1	1	0.609188	-0.160965	0.0393738	0.946473	1
FTMETRPPOS065428		0.343333	0.0286795	0.877611	0.969862	1	1	-0.438427	0.694803	0.0394404	0.946473	1
FTMETRPNEG0414		0.188194	0.125835	0.877611	0.969862	1	1	0.262414	-0.43286	0.0394442	0.946473	1
FTMETRPPOS091140		0.134957	0.175895	0.877611	0.969862	1	1	-0.932361	0.70345	0.0395304	0.946473	1
FTMETRPNEG4513		0.163127	0.131433	0.877611	0.969862	1	1	-0.30508	0.573789	0.0395407	0.946473	1
FTMETRPNEG1048		0.135763	0.170558	0.877611	0.969862	1	1	-0.142958	0.144212	0.0395649	0.946473	1
FTMETRPPOS050692		0.097911	0.220085	0.877611	0.969862	1	1	1.22656	-0.311655	0.0396031	0.946473	1
FTMETRPPOS023335		0.0357	0.304865	0.877611	0.969862	1	1	-0.217542	0.159136	0.0396054	0.946473	1
FTMETRPPOS041413		0.0357	0.304865	0.877611	0.969862	1	1	-0.217542	0.159136	0.0396054	0.946473	1
FTMETRPPOS092669		0.209124	0.116742	0.877611	0.969862	1	1	0.415926	-0.755747	0.0396088	0.946473	1
[truncated: 56,428 more rows]

## Sheet: S4 Metabolite fold change
OriginalVariableNames	name	confidence	TRP02	TRP05	TRP06	TRP04	TRP01	TRP07	TRP08	UTP08	UTP05	UTP01	UTP02	UTP04	UTP07	UTP06
FTMETHILICPOS000001	2-amino-4-({2-[(2-amino-2-carboxyethyl)disulfanyl]-1-carboxyethyl}carbamoyl)butanoic acid [M+H]+	MSI Level 1: m/z, RT, MS2	0.149218	0.421464	-0.206451	0.205584	-0.252886	-0.223325	0.265345	0.0926493	-0.269058	-0.230298	0.0450772	-0.160077	0.267585	0.156303
FTMETHILICPOS000002	2-amino-4-{[2-(carbamoylamino)-1-carboxyethyl]carbamoyl}butanoic acid [M+H]+	MSI Level 1: m/z, RT, MS2	-0.76356	-0.252387	-0.169925	-0.642448	-1.07208	-1.24286	-0.0627358	0.0766213	-0.108524	-0.594361	-0.130397	0.0824622	1.54339	0.0389941
FTMETHILICPOS000003	3-[(3-oxodecan-2-yl)carbamoyl]propanoic acid [M+H]+	MSI Level 1: m/z, RT, MS2	0.209472	-0.136281	-0.294542	0.0654868	-0.368182	0.919637	0.520599	-0.572475	-0.216359	-0.202788	-0.480039	-0.116719	-1.05338	-0.177975
FTMETHILICPOS000004	3-Methylhistidine [M+H]+	MSI Level 1: m/z, RT, MS2	-0.529604	0.993504	-0.332332	0.585002	0.512582	-1.885	0.324691	1.96492	0.711462	-0.23946	0.581295	0.818158	-0.272866	0.162627
FTMETHILICPOS000005	4-(trimethylammonio)butanoate [M+H]+	MSI Level 1: m/z, RT, MS2	-0.0531338	-0.202955	-0.0750596	-0.517341	-0.113031	-0.0305249	0.06196	0.0373776	-0.138956	-0.0253282	0.203795	-0.312883	-0.226965	-0.122096
FTMETHILICPOS000006	5-Oxoproline [M+H]+	MSI Level 1: m/z, RT, MS2	0.938599	-0.823122	-0.0534393	0.456378	-0.547279	-0.192645	0.792965	-0.242491	0.270089	-0.569028	0.2824	0.646363	0.572579	-0.802061
FTMETHILICPOS000007	Arginine [M+H]+	MSI Level 1: m/z, RT, MS2	-0.206451	-0.959358	0.807355	-0.460748	0.0780025	6.10643	-1.43462	1.18002	-1.22479	-1.00759	-1.02857	0.81491	-0.304855	-0.812224
FTMETHILICPOS000008	Asparagine [M+H]+	MSI Level 1: m/z, RT, MS2	0.672195	-0.0894982	0.21205	0.129283	-1.59488	-0.292553	-0.00952277	-0.259956	0.65862	-0.811928	-0.343699	-1.75531	0.137504	-0.501931
FTMETHILICPOS000009	Aspartic acid [M+H]+	MSI Level 1: m/z, RT, MS2	1.47107	0.454378	-0.365153	0.559153	0.177848	0.814209	-0.114752	-0.462106	0.158642	0.601836	0.190173	0.355566	0.642187	-0.0350292
FTMETHILICPOS000010	Betaine [M+H]+	MSI Level 1: m/z, RT, MS2	7.47062	0.162553	-6.89773	0.906891	-0.0452647	0.0763509	4.45687	-0.166992	4.46409	-0.303069	-0.02284	0.324962	0.0161197	0.258734
FTMETHILICPOS000011	Citrulline [M+H]+	MSI Level 1: m/z, RT, MS2	-0.000360365	0.439876	0.0483668	0.0995603	-0.0199238	0.351213	0.0280394	0.691146	-0.0139804	-0.137511	-0.24158	0.0336632	-0.664339	-0.0916413
FTMETHILICPOS000012	Creatine [M+H]+	MSI Level 1: m/z, RT, MS2	0.781999	-0.285402	0.925999	0.441705	-0.559427	0.527064	-0.621488	-0.172837	-0.255257	-0.0631938	-0.180572	0.536053	0.864315	0.0524674
FTMETHILICPOS000013	creatinine [M+H]+	MSI Level 1: m/z, RT, MS2	0.408538		0.45745	-0.203819		0.834675				-0.265053	0.78933	0.0125956	-0.160168
FTMETHILICPOS000014	Cystine [M+H]+	MSI Level 1: m/z, RT, MS2	-0.0457566	0.492522	-0.0570792	0.0310512	-0.0234977	0.442753	0.0807947	-0.197925	0.197364	-0.212983	-0.0587908	0.110227	0.0847401	-0.162935
FTMETHILICPOS000015	Dimethyl Arginine [M+H]+	MSI Level 1: m/z, RT, MS2	0.291582	0.222037	-0.135328	0.0282923	0.027759	0.355968	0.0181105	-0.278614	0.0499804	-0.203405	-0.0722016	0.163521	0.0277128	-0.174755
FTMETHILICPOS000016	Dimethyl Lysine [M+H]+	MSI Level 1: m/z, RT, MS2	0.108845	0.0477095	0.151852	-0.323784	-0.257225	-0.213826	-0.174234	0.12175	-0.295028	-0.0731376	0.0988436	-0.226696	0.184662	0.304487
FTMETHILICPOS000017	epsilon-(gamma-glutamyl)lysine [M+H]+	MSI Level 1: m/z, RT, MS2	-2.21809	0.933469	0.0992382	0.438909	-0.502717	-0.272658	-0.196008	-0.0769176	0.17302	-0.433074	0.406063	-0.498728	-0.0521207	-0.135031
FTMETHILICPOS000018	Gamma-Butyrobetaine [M+H]+	MSI Level 1: m/z, RT, MS2	0.895388	0.69656		1.07068			0.453524		-0.407357			-0.0813176	0.711373
FTMETHILICPOS000019	gamma-Glu-Gln [M+H]+	MSI Level 1: m/z, RT, MS2	0.112964	-0.133678	-0.164631	-0.225292	-0.473916	1.15738	2.75002	2.013	0.0462937	1.50594	0.0671142	-2.39111	0.215539	0.321928
FTMETHILICPOS000020	Glutamic acid [M+H]+	MSI Level 1: m/z, RT, MS2	0.325839	-0.961524	-0.287962	-1.70672	-3.56225	1.73075	-1.6082	-0.0881161		-2.26501	1.84119	-0.183518	-3.77936	-0.33125
FTMETHILICPOS000021	Glutamine [M+H]+	MSI Level 1: m/z, RT, MS2	0.0848889	0.0418202	-0.0147215	0.739024	-0.426265	-1.11403	-0.16608	0.378925	-0.524568	-0.0517891	0.557237	-0.135227	-0.782409	-0.135404
FTMETHILICPOS000022	Glycine [M+H]+	MSI Level 1: m/z, RT, MS2	-0.380511	0.320544	-0.36211	-0.641011	-0.417582	-0.235298	-0.618893	0.487066	0.107523	-0.730271	-0.219026	0.974348	-0.0138748	-0.167825
FTMETHILICPOS000023	GSH [M+H]+	MSI Level 1: m/z, RT, MS2	0.434403	0.226512	0.192645	-1.14086	-0.0506261	0.179989	-0.346176	-0.00936889	0.459432	-0.123989	1.08376	-0.712162	0.267104	-0.542602
FTMETHILICPOS000024	Histidine [M+H]+	MSI Level 1: m/z, RT, MS2	0.0780025	-2.373	0.820021	2.60395	-2.43393	0.115477	-0.978305	-0.31034	0.172181	2.5269	0.575502	0.178706	2.24459	-0.785875
FTMETHILICPOS000025	Hydroxyproline [M+H]+	MSI Level 1: m/z, RT, MS2	-0.144046	-0.0807827	0.00866727	-0.317127	-0.288978	-0.147706	0.0910109	-0.188903	-0.0473057	-1.60049	0.467505	-0.650311	-0.126532	-0.0466932
FTMETHILICPOS000027	Isoleucine [M+H]+	MSI Level 1: m/z, RT, MS2	-0.0653205	-0.403485	0.168788	-0.254573	-0.414207	0.149447	-0.221849	-0.447028	0.23003	-0.439639	0.317758	-0.619111	-0.373423	-0.744417
FTMETHILICPOS000028	Kynurenine [M+H]+	MSI Level 1: m/z, RT, MS2	-1.87879	2.06465	0.902329	1.86155	-0.456753	-0.694112	-1.10824	1.57428	-0.184656	-0.593517	0.960253	0.986351	0.00523665	0.370229
FTMETHILICPOS000029	Leucine [M+H]+	MSI Level 1: m/z, RT, MS2	0.0203446	0.491527	-0.0235845	-0.0405702	4.71785	-0.440535	0.403809	0.275664	0.00177577	0.534477	0.00326681	0.457645	0.323912	0.0854647
FTMETHILICPOS000030	Lysine [M+H]+	MSI Level 1: m/z, RT, MS2	0.00988738	-0.0174168	0.00116606	-0.00946063	-0.307697	0.208901	0.326248	0.177239	-0.194465	0.0468303	-0.0270356	0.0975141	-0.637733	0.0573447
FTMETHILICPOS000031	Methionine [M+H]+	MSI Level 1: m/z, RT, MS2	0.300222	0.413835	-0.0841836	0.510613	0.213036	0.282849	-0.218654	-0.285822	0.089716	-0.546934	-0.0562906	0.198563	-0.113829	0.0555169
FTMETHILICPOS000032	Methylarginine [M+H]+	MSI Level 1: m/z, RT, MS2	-0.034373	0.412931	0.679575	-0.110695	0.0113362	0.123883	-0.351354	-1.19304	0.345026	-0.561681	0.801459	0.181218	0.585914	0.093595
FTMETHILICPOS000034	N-Acetyl-leucyl-leucine [M+H]+	MSI Level 1: m/z, RT, MS2	-0.642384	-0.463401	-0.467975	-0.144224	0.27087	0.351985	-1.46415	0.432627	0.504473	-0.158698	-0.372809	1.03653	-0.468387	0.321928
FTMETHILICPOS000035	Ornithine [M+H]+	MSI Level 1: m/z, RT, MS2	-0.775646	0.0458037	-0.157183	-0.243426	0.32681	-0.0221146	-1.45056	-1.80498	-0.23967	1.00665	-0.80413	-0.192645	0.214594	0.133537
FTMETHILICPOS000036	Phenylalanine [M+H]+	MSI Level 1: m/z, RT, MS2	0.43105	0.0134205	-0.0978473	0.119739	-0.617384	2.65146	0.230298	-1.22876	0.355762	-0.800062	-0.678072	2.05043	-3.1241	-0.599462
FTMETHILICPOS000037	Phe-Trp [M+H]+	MSI Level 1: m/z, RT, MS2	0.120107	0.230743	0.327305	-1.13574	0.0360664	0.407379	0.513345	-0.404826	0.748621	0.317214	-3.61179	-3.3128	-0.668786	0.165732
FTMETHILICPOS000038	Proline [M+H]+	MSI Level 1: m/z, RT, MS2	-0.0187327	0.277727	0.79066	-0.357565	-0.460394	0.111041	0.497171	-0.0364149	0.371036	-0.894519	0.889317	0.237871	-0.116812	0.457227
FTMETHILICPOS000039	Proline Betaine [M+H]+	MSI Level 1: m/z, RT, MS2	0.498393	0.30587	0.238502	0.0251456	-0.438318	-0.0418559	2.04343	-0.488709	0.548323	-1.38402	0.469221	-0.207563	3.7119	-0.344881
FTMETHILICPOS000040	Prolylglycine [M+H]+	MSI Level 1: m/z, RT, MS2	0.534777	0.229318	-1.18328	0.283692	-0.382206	0.607394	0.498898	0.158309	-0.128693	-1.15081	0.392165	0.0531331	0.540827	-0.0557344
FTMETHILICPOS000041	Sarcosine [M+H]+	MSI Level 1: m/z, RT, MS2	0.102058	0.323961	-0.27142	0.152113	-0.0868299	0.208986	0.103825	-0.316657	0.00157964	-0.475607	-0.163652	0.178998	0.0814354	-0.0849128
FTMETHILICPOS000042	Serine [M+H]+	MSI Level 1: m/z, RT, MS2	-0.0728212	0.263493	0.23476	0.264896	0.984428	-0.0123997	0.281967	0.36576	-0.0372166	0.437583	-0.66395	0.075654	0.45622	0.117937
FTMETHILICPOS000043	Threonine [M+H]+	MSI Level 1: m/z, RT, MS2	0.0323972	0.196291	0.0361338	-0.0601859	0.30154	0.437395	0.784206	0.141571	-0.163065	0.247272	0.358184	0.163369	0.557085	0.299943
FTMETHILICPOS000044	Trimethyllysine [M+H]+	MSI Level 1: m/z, RT, MS2	-0.0430687	0.498806	-0.548621	0.289507	0.16601	-0.131024	0.402098	-0.947533	-0.542793	0.278976	0.103836	-0.482601	0.495527	0.100527
FTMETHILICPOS000045	Tryptophan [M+H]+	MSI Level 1: m/z, RT, MS2	-0.0968511	-0.00212523	-0.161955	-0.0807083	-0.0167507	0.0532888	0.20411	-0.173581	-0.059797	-0.253469	0.133494	0.0253318	-0.0809601	0.123615
FTMETHILICPOS000046	Tyrosine [M+H]+	MSI Level 1: m/z, RT, MS2	0.025161	0.656095	-0.137101	0.747133	0.211628	0.422522	0.045771	0.531817	0.276732	-0.078381	0.365522	0.140828	0.329273	0.221009
FTMETHILICPOS000047	Valine [M+H]+	MSI Level 1: m/z, RT, MS2	0.118795	0.282093	0.145356	0.304342	1.31951	-0.205541	-0.194503	-0.0676777	-0.161011	-0.206451	-0.561129	-2.81133	0.587377	-1.44997
FTMETHILICPOS000048	Cadaverine [M+H]+	MSI Level 1: m/z, RT, MS2	-0.211504	-0.308122	-0.0931885	1.41889	0.28486	0.0766213	-0.115477	-1.18982	0.489385	1.24529	1.36266	-0.137504	-0.913918	-0.485427
FTMETHILICPOS000051	Spermine [M+H]+	MSI Level 1: m/z, RT, MS2	1.26564	-0.0776536	1.58071	-0.216075	0.91935	-1.01762	0.226875	1.19191	-0.253303	1.66902	-0.371381	1.64042	-0.168672	-0.324028
FTMETHILICPOS000052	Carnitine (C0) [M+H]+	MSI Level 1: m/z, RT, MS2	0.0357156	-0.0530972	0.490374	0.227093	0.686354	0.226918	-0.172168	0.802006	0.0733794	0.278833	-0.207974	-0.0484746	0.0497681	0.23733
FTMETHILICPOS000053	Decanoyl Carnitine (C10:0) [M+H]+	MSI Level 1: m/z, RT, MS2	-0.185958	0.48021	-0.000404051	0.249509	0.0167078	0.149322	-0.0112237	-0.3725	-0.209059	-0.367596	0.105232	0.356485	-0.120539	-0.0176057
FTMETHILICPOS000054	Decadienoyl Carnitine (C10:2) [M+H]+	MSI Level 1: m/z, RT, MS2	-0.621834	0.31618	-0.528379	1.61937	-0.327284	-0.898944	-0.325409	-0.188903	0.123201	-0.847657	1.00126	-0.54642	-0.258708	-0.392806
FTMETHILICPOS000056	Tridecanoyl Carnitine (C13:0) [M+H]+	MSI Level 1: m/z, RT, MS2	-3.87292	0.189994	-0.188229	3.33389	-0.761119	-0.147439	0.0895445	0.597117	-0.372239	-2.90744	3.08908	-0.114872	-0.219355	-2.8452
FTMETHILICPOS000057	Tetradecanoyl Carnitine (C14:0) [M+H]+	MSI Level 1: m/z, RT, MS2	0.571157	0.111899	0.233716	0.325986	0.374133	-0.620981	1.68411	1.40834	-0.632394	-1.1868	-1.36873	-0.31797	-0.403735	-1.04741
FTMETHILICPOS000060	Hydroxyhexadecadienoyl Carnitine (C16:2;OH) [M+H]+	MSI Level 1: m/z, RT, MS2	0.226852	-0.113715	-0.256775	-0.224919	0.256637	0.760488	-0.0847576	-0.579294	0.48693	-0.463797	0.305808	-0.154086	-0.130762	-0.708111
FTMETHILICPOS000062	Octadecadienoyl Carnitine (C18:2) [M+H]+	MSI Level 1: m/z, RT, MS2	-0.137504	0.259387	0.0797272	-0.13493	0.172639	-0.584963	0.167897	0.527722	-0.569366	-0.473371	-1.11103	-0.431716	0.125531	-0.169925
FTMETHILICPOS000063	Acetyl carnitine (C2:0) [M+H]+	MSI Level 1: m/z, RT, MS2	-0.11984	-0.247928	-0.200622	-0.525554	0.134778	-0.726239	0.0805655	1	0.165059	0.370938	-0.107915	-0.468769	-0.332753	0.266649
FTMETHILICPOS000064	Propionyl Carnitine (C3:0) [M+H]+	MSI Level 1: m/z, RT, MS2	-0.701844	-0.49304	-0.271596	1.55937	-0.513771	-0.946619	0.661936	-0.0820711	0.11456	-1.47732	-0.321928	-1.43987	-0.147644	-0.618129
FTMETHILICPOS000065	Butyryl Carnitine (C4:0) [M+H]+	MSI Level 1: m/z, RT, MS2	0.186413	-0.34409	-0.0284886	0.0352372	-0.196477	-0.00829137	-0.0242475	-0.480972	-0.602996	-0.192645	-0.670179	-0.230664	-0.280344	-3.46732
FTMETHILICPOS000066	Hydroxybutyryl Carnitine (C4:0;OH) [M+H]+	MSI Level 1: m/z, RT, MS2	0.567518	0.302728	1.25426	0.296188	1.39492	-0.807177	-0.100855	1.58026	0.0847488	1.32396	-1.03695	0.0343962	0.0479079	0.123959
FTMETHILICPOS000067	Isovaleryl Carnitine / Valeryl Carnitine (C5:0) [M+H]+	MSI Level 1: m/z, RT, MS2	0.0144271	-0.389771	-0.393664	0.545968	0.0222528	-0.0874628	-0.0911479	-0.683667	-0.239188	-0.261705	-0.552173	0.384265	-0.118105	-0.00769439
FTMETHILICPOS000068	3-hydroxyisovalerylcarnitine (C5:0;OH) [M+H]+	MSI Level 1: m/z, RT, MS2	0.57194	0.500672	0.156625	0.22263	0.232783	0.507851	0.439501	0.018579	0.0645316	-0.263084	0.228406	0.423636	0.564291	0.299582
FTMETHILICPOS000069	Tiglyl carnitine (C5:1) [M+H]+	MSI Level 1: m/z, RT, MS2	0.197113	0.528337	-0.213921	-1.4762	-0.263928	-0.767047	0.202215	-0.102635	0.87761	-0.500249	0.311281	0.124563	0.208384	0.343456
FTMETHILICPOS000071	Heptanoyl Carnitine (C7:0) [M+H]+	MSI Level 1: m/z, RT, MS2	1.46799	-3.87014	0.149226	-0.581047	-4.43027	-0.154171	0.393342	-0.0374747	0.478047	0.386279	-0.10164	0.311944	-0.520007	-0.395485
FTMETHILICPOS000073	Hydroxyoctanoyl Carnitine (C8:0;OH) [M+H]+	MSI Level 1: m/z, RT, MS2	0.910044	1.76703	-0.224746	-0.388793	0.0326334	1.589	0.0961481	1.38121	0.356551	0.351598	0.886991	-0.246464	0.697633	0.58304
FTMETHILICPOS000074	Nonanoyl Carnitine (C9:0) [M+H]+	MSI Level 1: m/z, RT, MS2	-0.760534	-0.126532	-0.188204	-0.0489096	-1.04551	0.384143	-0.182377	-0.152003	-0.0774045	1.35311	-0.144874	-0.113458	-1.28843	0.324129
FTMETHILICPOS000075	Suberoyl Carnitine (C8:0-DC) [M+H]+	MSI Level 1: m/z, RT, MS2	-0.138966	0.278059	-0.548918	-0.115921	0.881986	0.248943	-0.111547	0.203296	0.0825707	-0.500717	-0.332157	0.0515917	0.980229	-0.440672
FTMETHILICPOS000076	Choline [M]+	MSI Level 1: m/z, RT, MS2	-0.186477	0.152938	0.16259	0.122196	0.423264	-0.11238	0.0407641	0.254133	0.212518	0.18436	-0.620752	-0.0757347	-0.085199	0.0217359
FTMETHILICPOS000077	1-Methylnicotinamide [M+H]+	MSI Level 1: m/z, RT, MS2	0.0777669	0.524671	-0.55202	0.13169	-0.113217	0.070788	-0.0853011	-0.221405	0.0988295	-0.708632	0.254333	0.260285	-0.236781	0.155594
FTMETHILICPOS000078	Glycerophosphorylcholine [M+H]+	MSI Level 1: m/z, RT, MS2	0.13823	-0.351049	0.8028	0.172837	0.209601	0.0355143	-0.350383	0.962756	0.383489	0.488929	-0.713014	0.428039	-0.844766	0.520348
FTMETHILICPOS000079	Guanidinoacetate [M+H]+	MSI Level 1: m/z, RT, MS2	0.643715	0.0669412	-0.341508	-0.0630098	0.0467165	0.0180905	-0.119811	-0.0759489	-0.260728	-0.178518	0.133954	-0.161618	0.240698	-0.171577
FTMETHILICPOS000080	Hypoxanthine [M+H]+	MSI Level 1: m/z, RT, MS2	0.447459	-0.906891	0.206451	0.509014	0.192645	0.50696	-1.02554	-0.485427	-0.321928	-0.660514	0.178337	-0.526069	0.169925	-0.428843
FTMETHILICPOS000081	N-(3-acetamidopropyl)pyrrolidin-2-one [M+H]+	MSI Level 1: m/z, RT, MS2	-0.930864	-1.30101	-0.134843	-1.89219	-0.28751	-0.271913	-0.0384741	0.356069	0.155228	-0.0477625	-0.110451	-0.332196	0.77259	0.592533
FTMETHILICPOS000082	Pantothenic acid [M+H]+	MSI Level 1: m/z, RT, MS2	-0.869939	-1.1041	0.60738	0.145929	0.835771	-0.838719	0.593576	-1.32294	-1.12311	-1.28246	0.157672	-1.02825	-0.0769174	0.415037
FTMETHILICPOS000083	Phosphocholine [M+H]+	MSI Level 1: m/z, RT, MS2	0.3106	0.213514	-0.332355	0.0159415	-0.197037	-0.0638151	3.54962	-0.095307	0.227601	-0.28739	0.0641303	-0.416867	-0.251539	0.107528
FTMETHILICPOS000084	Trigonelline [M+H]+	MSI Level 1: m/z, RT, MS2	-0.00622861	0.300874	-0.150952	0.33122	-0.00133126	0.233985	0.0598884	-0.11953	-0.0562759	-0.52393	0.0955071	-0.0404571	-0.065401	0.0688676
FTMETHILICPOS000085	Trimethylamine N-oxide [M+H]+	MSI Level 1: m/z, RT, MS2	-0.867658	0.00953096	-0.280688	1.03691	0.643751	1.03717	0.391679	1.91481	0.165269	-0.158154	0.327172	0.927791	0.372876	1.36727
FTMETHILICPOS000086	Uric acid [M+H]+	MSI Level 1: m/z, RT, MS2	0.422074	0.160161	1.3464	0.304511	1.05732	-1.26151	0.363876	1.18456	-0.104614	1.67883	-0.863345	0.330492	0.0978437	-0.370989
FTMETRPNEG0594	bromophenylalanine [M-H]-	Internal Standards	-0.167602	0.25968	-0.0445273	0.495411	0.388345	0.219045	0.00170207	0.680201	0.222498	-0.251504	0.00950521	-0.988557	-0.572396	0.699211
FTMETRPPOS002716	d4-GDCA [M+H]+	Internal Standards	0.0547742	0.814912	-0.270452	0.226204	0.493493	0.809801	-0.245869	-0.00954077	-0.0289999	0.573348	0.0269374	0.404271	-0.017449	0.241133
FTMETRPPOS019376	DL-2-fluorophenylglycine [M+H]+	Internal Standards	0.186413	-0.0157417	0.0856561	0.00455571	-0.136622	-0.0190433	0.0424186	0.0846444	0.660462	-0.17964	-0.113335	0.441466	0.191347	-0.125352
FTMETRPPOS024545	DL-4-Cl-Phenylalanine [M+H]+	Internal Standards	0.924899	-0.827533	-0.112475	0.642106	0.280108	-0.0954196	-0.343954	-0.275634	-0.0512253	-0.281182	0	0.101283	-0.337035	1.06559
FTMETRPPOS026498	d5-Trp [M+H]+	Internal Standards	0.508341	-1.1237	-0.292782	-0.687061	-0.39486	0.356792	-0.359403	-0.139499	0.279154	0.724366	-0.77596	-0.203163	0.134797	0.287696
FTMETRPPOS027182	Tridecanoic Acid [M+H]+	Internal Standards	2.70174	-0.668058	-0.0935741	-1.20757	0.562314	0.332575	-0.0737483	-0.801385	-0.485427	0.547488	0.0194305	-0.470284	-0.0744782	-2.01793
FTMETRPNEG0090	4-Methylcatechol [M-H]-	MSI Level 2: m/z + MS2	1.2805	1.16335	4.19852	0.794317	3.98974		0.0168996	3.97594	-0.42388	3.67951		-0.0828097	0.266234
FTMETRPNEG0109	4-Nitrophenol [M-H]-	MSI Level 2: m/z + MS2	1.16265	-0.867896	-0.366021	-0.0955777	0.986453	-0.103093	0.442943	0.408963	-0.255971	0.192645	-0.397071	0.510738	-0.21245	0.0514282
FTMETRPNEG0205	P-Toluenesulfonic acid [M-H]-	MSI Level 2: m/z + MS2	-7.6408	6.04324	5.93541	0.302563	-6.01183	6.33466	-0.767827	-0.401098	0.0857299	-5.34689	-6.28816	6.03005	3.80772	5.15837
FTMETRPNEG0377	N-ACETYL-L-PHENYLALANINE [M-H]-	MSI Level 2: m/z + MS2	0.533574	0.017475	-0.102272	0.108024	0.0446039	0.392686	0.156625	0.205714	-0.0225632	0.0745074	0.140716	0.389042	0.334116	-0.230257
FTMETRPNEG0404	Indoxyl sulfate [M-H]-	MSI Level 2: m/z + MS2	0.0844994	-3.10789	0.0914673	3.02226	-0.137648	2.82049	-0.181447	-0.141973	-0.140131	-0.00936978	-0.264716	-0.146146	-0.118036	0.11869
FTMETRPNEG0659	2,6-Di-tert-butyl-4-nitrophenol [M-H]-	MSI Level 2: m/z + MS2	2.66378	0.00995456	-0.196079	2.77891	-2.52826	-0.248237	-2.12802	-0.186892	0.185498	0.120175	-0.00430334	-0.114504	-0.325142	-0.296576
FTMETRPNEG0990	FA 18:2+1O [M-H]-	MSI Level 2: m/z + MS2	-2.16373	-0.304855	-0.18206	-0.146175	-1.75748	3.53394	2.0547	2.30877	-0.0443941	-0.136502	0.0384741	1.33455	0.196223	0.0392594
FTMETRPNEG2247	LPE 16:0 [M-H]-	MSI Level 2: m/z + MS2	0	-2.73173	-0.576349	-0.308122	-1.65842	0.254997	-0.596278	0.188857	0.100402	0.556393	-0.0232698	0.324351	-0.399931	0.324351
FTMETRPPOS001760	Caffeine [M+H]+	MSI Level 2: m/z + MS2	0.116387	-1.26366	0.11171	-0.13623	-0.0767723	-0.090364	0.210946	-0.0759489	0.0247004	-0.228342	-0.302747	0.345974	-0.349222	-0.128033
FTMETRPPOS002025	LPC 18:3 [M+H]+	MSI Level 2: m/z + MS2	0.342446	0.0674129	-0.124447	-0.155185	0.60199	-0.013379	-0.0413211	-0.0794906	-0.12846	0.291082	0.00965017	-0.00993824	0.209324	0.103991
FTMETRPPOS003953	Norvaline [M+H]+	MSI Level 2: m/z + MS2	-0.506239	-0.794531	0.50201	0.0595888	0.419807	-0.162375	0.123872	-0.599462	0.677053	0.359081	-0.795382	0.380085	-0.664397	0.230006
FTMETRPPOS005268	Quinolone [M+H]+	MSI Level 2: m/z + MS2	0.220599	0.108149	0.316857	-0.587984	-0.351472	0.492114	-0.29045	-0.666444	0.663519	0.409644	-0.361188	1.3468	-0.203533	-0.506062
FTMETRPPOS006562	1H-indole-3-carboxamide [M+H]+	MSI Level 2: m/z + MS2	0.547488	-1.13046	0.411631	-0.445688	0.340075	-0.0123484	-0.298297	0	-0.699852	0.137504	0.183988	0.327575	0.131426	1.62748
FTMETRPPOS007192	2-Piperidone; CE10; XUWHAWMETYGRKB-UHFFFAOYSA-N [M+H]+	MSI Level 2: m/z + MS2	0.323576	0.147342	-0.23349	-0.061729	0.53782	0.557482	-0.169019	-0.0623965	-0.16711	-0.250962	0.292909	-0.109498	-0.0562118	0.0471085
FTMETRPPOS007986	3-Formylindole [M+H]+	MSI Level 2: m/z + MS2	0.110194	0.542149	-0.198981	0.37558	4.49356	0.131693	-0.226245	5.14025	-3.61408	-0.397043	-0.0256866	0.535587	5.0897	0.0118449
FTMETRPPOS008706	2-Mercaptobenzothiazole [M+H]+	MSI Level 2: m/z + MS2	0.162271	-0.481652	-0.168819	-0.743066	-0.840664	-0.0122783	0.117695	-0.630427	0.0922585	-0.553538	-0.27684	-0.157739	0.0380394	-0.136062
FTMETRPNEG0050	hydroxyisobutyric acid [M-H]-	MSI Level 1: m/z, RT	1.35753	0.654148	-0.594354	-0.304822	-0.183653	-1.12214	-0.068445	-0.0116932	1.86794	-0.399607	-0.250121	-1.01252	1.08591	-0.321928
FTMETRPPOS008787	Biliverdin [M+H]+	MSI Level 2: m/z + MS2	0.0581898	0.124113	0.0940848	0.34304	-0.18581	1.02617	0.892439	-0.590269	0.326855	1.14461	-0.238272	0.459545	0.211017	-2.70801
FTMETRPPOS010236	LPC 18:2 [M+H]+	MSI Level 2: m/z + MS2	0.50696	-0.392317	0.177787	-0.263034	-0.189825	1.79141	0.422233	-0.137504	0.313158	-0.915111	0.0641303	-0.0554951	-1.09686	-0.705257
FTMETRPPOS011397	Indole-3-carboxyaldehyde [M+H]+	MSI Level 2: m/z + MS2	0.633218	-0.368387	0.830075	-1.22239	0.103093	0.177787	-0.611435	-0.0544478	0.150025	-1.47307	-0.115477	0.0554951	-0.95109	-1.06616
FTMETRPPOS011867	Nicotinamide [M+H]+	MSI Level 2: m/z + MS2	1.04122	0.289507	0.908768	0.365455	-0.0424353	-0.171953	0.0537713	0.82397	-0.950612	0.577309	0.475338	-0.167727	0.941583	-0.0655883
FTMETRPPOS012862	gamma-Glutamyltyrosine [M+H]+	MSI Level 2: m/z + MS2	0.823122	0.199309	0.540568	-0.868755	0.847997	-0.0291463	-0.545434	-0.281771	-0.273018	-0.17897	0.0297473	0	-0.770518	-0.431716
FTMETRPPOS014707	4-Hydroxycoumarin [M+H]+	MSI Level 2: m/z + MS2	-0.124686	-0.271379	-0.216146	0.135413	-0.0404709	0.147832	0.148297	-0.296263	-0.325587	-0.0188821	0.295377	-0.19848	0.0382792	0.262497
FTMETRPPOS020864	Sulforaphane [M+H]+	MSI Level 2: m/z + MS2	1.50351	2.15333	-0.582469	0.0496308	2.09645	1.0689	0.230954	0.371898	-0.208108	-0.0212165	-0.765535	-0.323539	-0.374989	-0.266787
FTMETRPPOS021347	Theophylline [M+H]+	MSI Level 2: m/z + MS2	-0.196589	-0.360747	-2.45018	0.39502	0.289507	0.0637524	-0.26748	-0.529597	-0.774672	-0.352302	-0.678918	-0.209719	0.0780025	0.316027
FTMETRPPOS021360	Theobromine [M+H]+	MSI Level 2: m/z + MS2	0.620713	-0.0177747	-0.578449	-0.118181	-0.126912	-0.0313642	0.516398	-1.12832	-0.943817	0.377367	0.455817	-1.12611	-0.177538	0.794531
FTMETRPPOS024137	NCGC00381364-02_C10H16N2O2_Pyrrolo[1,2-a]pyrazine-1,4-dione, hexahydro-3-(1-methylethyl)- [M+H]+	MSI Level 2: m/z + MS2	0.635428	0.382857	0.352302	-0.530515	0.406625	-0.285639	7.39286	-0.426059	-0.717413	-0.179169	7.69358	-0.39689	8.33745	-0.559427
FTMETRPPOS024395	N-Octyl-2-pyrrolidone [M+H]+	MSI Level 2: m/z + MS2	0.227667	-0.0458037	0.235216	0.242857	-0.167457	0.249172	-0.0815299	0.148392	-0.0140752	0.584963	0.287098	-0.124447	0.062061	-0.554312
FTMETRPPOS027602	1-heptadecanoyl-2-hydroxy-sn-glycero-3-phosphocholine [M+H]+	MSI Level 2: m/z + MS2	0.248576	-0.301656	-0.0828239	-0.0671142	-0.256908	-0.134093	0.335044	-0.274175	0.160465	0.365455	-0.857959	-0.153079	-0.181113	-0.229482
FTMETRPPOS029952	Norfentanyl [M+H]+	MSI Level 2: m/z + MS2	-0.0911479	0.473931	-1.16636	-0.326501	-1.67989	-0.30895	0.472068	-0.401617	-0.584963	0.237746	0.409113	0.36257	0	0.0331669
FTMETRPPOS031884	Hypaphorine [M+H]+	MSI Level 2: m/z + MS2	0.0793862	0.421464	0.0968615	0.807355	0.211504	-0.0727563	-0.39486	-0.811928	-0.0631938	1.02647	0.117455	-0.392317	-0.296393	0.0186157
FTMETRPPOS032657	LPC 16:0 [M+H]+	MSI Level 2: m/z + MS2	0.406625	0.280108	1.26349	-0.678072	-0.351472	0.719494	-0.0641303	0.986866	-1.46633	0.268489	0.997949	-0.527264	1.71272	-0.412385
FTMETRPPOS033637	sn-Glycero-3-phosphocholine [M]+	MSI Level 2: m/z + MS2	1.23001	1.23221	-0.283793	0.0258786	-0.0274291	0.285043	0.21864	-0.265952	0.0366807	0.115017	-0.395929	-1.14618	-1.0064	0.186816
FTMETRPNEG0082	7H-purine [M-H]-	MSI Level 1: m/z, RT	0.0525822	-0.188465	-0.144411	0.0617616	0.293015	-0.196524	-0.0226448	0.380457	-0.0543461	0.252474	0.324861	0.083295	0.427038	0.285907
FTMETRPPOS035509	CHOLATE [M-2H2O+H]+	MSI Level 2: m/z + MS2	0.708499	0.347923	-0.106488	-0.169019	0.147782	-2.26091	-0.45058	1.98428	-0.0447996	-3.07228	0.404133	-0.00768074	-2.17189	-0.104589
FTMETRPPOS036913	linolenic acid [M+H]+	MSI Level 2: m/z + MS2	0.349008	0.701912	0.00839235	0.334999	-0.827205	-1.00654	0.0545507	-0.367	0.0410273	-1.75814	1.54858	-0.253474	-1.36216	0.227722
FTMETRPPOS040932	NCGC00384807-01_C20H32O3_ [M-H2O+H]+	MSI Level 2: m/z + MS2	0.441033	0.0508812	-0.197037	0.39405	0.147677	0.0430687	-0.2824	0.268996	0.24664	-0.309483	-0.26559	-0.405229	-0.0524674	0.18595
FTMETRPPOS043993	Denatonium [M]+	MSI Level 2: m/z + MS2	0.0356239	-0.371969	-0.358454	1.47999	-0.137504	-0.523562	-0.0641303	-2.04084	2.13391	-0.228269	-0.49304	1.18982	0.173332	0.263034
FTMETRPPOS048385	1-Stearoyl-sn-glycero-3-phosphocholine [M+H]+	MSI Level 2: m/z + MS2	0.415037	-0.902703	-0.0480943	1.12771	0.655089	1.86888	0.212994	0.199639	0.385654	0.560088	-0.0836579	0.246915	0.74132	-1.15528
FTMETRPPOS048945	DEOXYCHOLATE [M-2H2O+H]+	MSI Level 2: m/z + MS2	1.26777	-0.652077	0.22404	-0.324622	0	4.29484	0.498119	-1.1362	-0.450661	0.569696	-0.778873	-4.42417	0.29956	0.748461
FTMETRPPOS049236	NCGC00381425-01!8-hydroxy-8-(3-octyloxiran-2-yl)octanoic acid [IIN-based on: CCMSLIB00000846585] [M-H+2Na]+	MSI Level 2: m/z + MS2	0.125531	0.0191596	-0.408806	1.12915	-0.219781	-0.0654231	-0.193772	-0.0313155	1.90146	0.944046	-0.619998	-0.0441676	0.312752	-0.133267
FTMETRPPOS049791	(8S,9S,10R,11S,13S,14S,17R)-11,17-dihydroxy-17-(2-hydroxyacetyl)-10,13-dimethyl-2,6,7,8,9,11,12,14,15,16-decahydro-1H-cyclopenta[a]phenanthren-3-one [M+H]+	MSI Level 2: m/z + MS2	0.500646	0.854149	-0.172837	2.73722	0.328949	0.481869	0.154328	0.0437214	0.0216951	-0.278976	0.023459	-0.331206	-0.271302	-0.321928
FTMETRPPOS049823	3,6,9,12-Tetraoxatetracosan-1-ol [M+H]+	MSI Level 2: m/z + MS2	0.411532	0.493539	-0.0209564	0.018859	0.0853915	0.97208	0.0418202	-0.503766	0.108706	0.314873	-0.560715	0.511983	-0.404842	-0.81073
FTMETRPPOS050246	Sphingosine-1-Phosphate (C17 base) [M+H]+	MSI Level 2: m/z + MS2	0.494264	0.468675	0.525461	-0.012824	0.448204	0.0568711	-0.451989	-0.418226	0.406817	-0.382857	0.383329	-0.0780025	-0.0986843	0.158148
FTMETRPPOS052190	Sphingosine-1-Phosphate (d18:1) [M+H]+	MSI Level 2: m/z + MS2	-0.222392	-0.267772	-0.148323	-0.219313	0.148099	-0.217357	-0.0848889	-0.525461	-0.26628	-0.402098	-0.044669	0.0759489	0.126316	-0.884034
FTMETRPPOS053301	Octadecenoyl Carnitine (C18:1) [M+H]+	MSI Level 2: m/z + MS2	-0.168146	-3.25475	0.384686	-0.583841	-0.283336	-0.724282	0.576444	-0.465534	-3.1907	-3.50645	0.539063	-0.517158	0.468435	-0.302976
FTMETRPPOS055679	Hexadecanoyl Carnitine (C16:0) [M+H]+	MSI Level 2: m/z + MS2	0.68825	0.191141	0.0682693	-0.0799235	0.658309	1.36788	0.423737	-2.04741	0.00749454	-1.13309	-0.495437	0.592522	-0.623344	-0.302563
FTMETRPPOS060724	Octadecanoyl Carnitine (C18:0) [M+H]+	MSI Level 2: m/z + MS2	0.36257	0.408085	0.463947	-0.250543	3.20794	0.140863	-0.0931094	-0.736966	-3.1671	0.770518	0.192645	-1.02748	1.83976	0.422691
FTMETRPPOS062958	Unknown (carbon number 24); PlaSMA ID-2651 [M+H]+	MSI Level 2: m/z + MS2	0.0894519	-0.0999669	-1.8953	-0.0252557	-0.249462	0.0521328	-0.250227	-0.256934	-0.438198	-0.236868	1.13549	-0.121052	0.154377	-0.29723
FTMETRPPOS066326	LPC 16:0 [M+H]+	MSI Level 2: m/z + MS2	0.165518	0.883068	-0.442123	1.74305	-0.464281	0.819452	0.409745	-0.381688	-0.244881	0.00629483	0.643685	0.801893	0.832046	-0.695098
FTMETRPPOS069410	1-pentadecanoyl-2-hydroxy-sn-glycero-3-phosphocholine [M+H]+	MSI Level 2: m/z + MS2	0.328501	0.12749	-0.056216	0.0415193	-0.655665	-0.160465	0.0266351	-0.432959	0.366782	-0.464668	-0.082893	-0.438573	0.205749	0.219566
FTMETRPPOS071367	PC(16:0/0:0) [M+H]+	MSI Level 2: m/z + MS2	3.08982	1.36764	0.356729	-0.579783	0.0601894	0.494765	0.251283	1.16628	-0.489627	-0.999436	0.467561	-0.578251	0.0969617	-0.496187
FTMETRPPOS074154	LPC 18:3 [M+H]+	MSI Level 2: m/z + MS2	0.518325	-0.622362	0.420938	-0.509788	0.68031	0.117458	-0.476186	-0.502042	-0.582389	0.494765	-0.152735	-0.368151	-0.337829	0.482864
FTMETRPPOS074425	LPC 18:2 [M+H]+	MSI Level 2: m/z + MS2	0.200025	0.0456427	0.243406	0.401531	-0.220876	-0.43472	-0.513302	-0.171422	-0.083485	-1.22858	1.88205	-0.49304	0.311708	-0.677356
FTMETRPPOS074436	LPC 18:2 [M+H]+	MSI Level 2: m/z + MS2	3.55273	0.436099	0.836501	0.182864	-0.222392	3.48003	-0.289507	0.152003	0.893085	-0.36257	1.21723	0.565597	-0.108524	-0.227806
FTMETRPPOS074697	LPC 18:1 [M+H]+	MSI Level 2: m/z + MS2	0.265982	0.235628	0.892017	-0.513624	1.03363	0.652981	0.78617	-0.654109	-0.593	0.717857	-0.35826	0.926937	0.258462	-0.446608
FTMETRPPOS074700	LPC 18:1 [M+H]+	MSI Level 2: m/z + MS2	0.501398	0.464963	-0.799119	-0.342392	1.00631	-0.647427	0.0501858	-0.45537	0.406964	-0.268703	-0.49526	0.517058	-0.100801	0.196589
FTMETRPPOS074701	LPC 18:1 [M+H]+	MSI Level 2: m/z + MS2	0.130605	0.505676	1.83574	-2.19821	-0.217892	-1.9749	2.3729	1.27999	0.277552	-1.45374	0.235038	1.91517	0.0874628	-0.283731
FTMETRPPOS074703	LPC 18:1 [M+H]+	MSI Level 2: m/z + MS2	0.156402	-1.02055	-0.0708835	-0.343145	-0.364274	0.262412	0.391687	-0.805272	0.0119726	-0.601082	-0.537266	0.969626	0.351074	-0.227743
FTMETRPPOS100153	PC(16:0/18:1(9Z)) [M+Na]+	MSI Level 2: m/z + MS2	1.63982	-1.16665	0.20482	0.851477	0.614109	-0.259087	0.0641303	-0.509472	0.0458037	0.774933	0.158262	0.32681	-0.626542	0.103836
FTMETRPPOS139076	Ethylenediaminetetraacetic acid EDTA [M+H]+	MSI Level 2: m/z + MS2	0.800958	-0.184425	-0.592576	-0.237692	0.112475	0.0439433	-0.452512	-0.874469	-0.312384	0.67516	-0.563901	0.346922	-0.60073	-0.155651
FTMETRPPOS139843	LPC 18:3 [M+H]+	MSI Level 2: m/z + MS2	-0.799922	-0.521285	0.813122	0.578076	0.242424	4.72088	0.226276	0.479526	-0.514573	-0.459432	-0.516791	1.75538	-0.507402	1.80215
FTMETRPPOS011864	Benzoate [M+H]+	MSI Level 3: in silico MS2	0.321928	-0.819426	0.70044	0.0480943	0.0384741	1.43942	-0.0848889	0.115477	0.281413	-0.952171	-0.133267	-1.06871	0.286304	-0.0794345
FTMETRPPOS021210	2-amino-4-[(3-oxohexan-2-yl)carbamoyl]butanoic acid [M+H]+	MSI Level 3: in silico MS2	0.65966	-1.28308	-1.39211	-0.490986	0.0981804	0.584963	0.278716	-1.5667	0.083416	-0.0443941	-0.0465426	1.28568	0.108524	0.398549
FTMETRPPOS021215	Val-Phe [M+H]+	MSI Level 3: in silico MS2	-0.495678	-0.442005	0.911463	-0.960472	0.656046	0.584963	-0.855934	-1.39855	-0.727474	-0.39486	-0.0297473	0.38529	-0.199309	0.375509
FTMETRPPOS022384	hexadecanamide [M+H]+	MSI Level 3: in silico MS2	0.250502	-0.509646	-0.524965	-0.0176779	-0.262684	-0.254289	-0.147169	0.133267	0.0274481	0.0642288	-0.195436	0.104289	5.43099	0.157469
FTMETRPPOS024745	1-{[6-(aminomethyl)-3,4,5-trihydroxyoxan-2-yl]oxy}-3-(octadecanoyloxy)propan-2-yl nonadecanoate	MSI Level 3: in silico MS2	0.567041	-0.479168	-0.157541	-0.632268	0.428843	0.156119	-0.0384741	-0.798366	-1.94304	0.283793	0.302563	-0.0995357	-0.0641303	0.61891
FTMETRPPOS033138	Pyroglutamylvalyllysine [M+H]+	MSI Level 3: in silico MS2	-0.5025	0.365284	-0.149378	4.2665	0.291766	-0.0132968	0.524662	0.0220263	-0.0230836	0.278976	1.25866	0.485427	0.279154	0.519374
FTMETRPPOS038204	N-Myristoyl-Glycine [M+H]+	MSI Level 3: in silico MS2	-0.715023	-0.511899	-0.802061	-0.485427	-1.22239	-0.182864	5.4027	0.63743	-0.662965	-1.85798	0.843274	1.07039	-0.201634	0.449803
FTMETRPPOS042280	Phe-Phe [M+H]+	MSI Level 3: in silico MS2	8.68731	-0.917538	-0.124328	-1.65711	-1.62173	-0.140481	0.969626	-0.436099	-0.341037	0.123735	-0.465664	-0.831877	-1.91017	0.662965
FTMETRPPOS043836	N(4)-acetylcytidine [M+K]+	MSI Level 3: in silico MS2	0.209472	-0.136281	-3.13505	0.0654868	-0.466391	0.919637	0.520599	-0.572475	-0.216359	-2.36816	-0.480039	-2.43991	-1.05338	-0.177975
FTMETRPPOS043905	Linoleoyl ethanolamide [M+H]+	MSI Level 3: in silico MS2	-0.325345	-0.0850361	-0.258953	0.214444	-0.309104	0.336927	0.776494	-0.239727	-1.48609	-0.138923	-0.374264	-0.0388509	-0.34715	-0.347923
FTMETRPPOS045471	Threonylseryllysine [M+H]+	MSI Level 3: in silico MS2	0.176093	0.147041	0.241621	-0.0466755	-0.0937821	1.79867	-1.52917	-0.408374	-0.565597	1.71765	-0.202346	0.32373	0.0662511	2.90368
FTMETRPPOS049228	H-Ala-Glu-Arg-al [M+H]+	MSI Level 3: in silico MS2	-0.87072	0.390831	-0.060045	0.217382	0.466768	0.22115	3.40066	-0.390268	-3.90691	-0.00640741	-0.3321	0.0618103	0.0619277	-0.580021
FTMETRPPOS049253	LPS 16:0 [M+H]+	MSI Level 3: in silico MS2	0.119337	-0.0604208	-0.0561945	-0.102877	0.0961048	0.211666	-0.0538828	-0.134749	0.147374	0.0669895	-0.175742	0.0273764	0.0464356	-0.687181
FTMETRPPOS050228	2-[2-(2-amino-4-methylpentanamido)propanamido]-3-(4-hydroxyphenyl)propanoic acid [M+H]+	MSI Level 3: in silico MS2	0.168682	-0.327362	-1.49251	0.428843	-0.39927	0.0391706	0.648528	-0.0335526	0.393011	-0.0717907	0.297386	0.536501	-0.131912	1.32193
FTMETRPPOS053169	N6-Threonylcarbamoyladenosine	MSI Level 3: in silico MS2	-1.18594	4.38748	-0.535446	3.97495	-0.24836	0.194257	-0.0270425	0.203824	0.0146812	3.63551	-3.6599	0.606766	0.303662	0.164424
FTMETRPPOS059847	6-amino-2-[2-(2-amino-3-phenylpropanamido)-4-carboxybutanamido]hexanoic acid [M+H]+	MSI Level 3: in silico MS2	0.365284	-2.25676	0.817136	-2.81752	-0.335184	0.601451	-1.0133	-0.473931	1.22239	-1.25634	0.334419	-2.28872	-0.60921	-0.358454
FTMETRPPOS061077	4-[(3R,7R,9S,10S,12S,13R,14S,17R)-3,7,12-trihydroxy-10,13-dimethyl-2,3,4,5,6,7,8,9,11,12,14,15,16,17-tetradecahydro-1H-cyclopenta[a]phenanthren-17-yl]pentanamide [M+Na]+	MSI Level 3: in silico MS2	1.52677	0.354182	0.281094	1.64471	-0.183005	0.137504	0.230613	-0.355937	0.268061	-0.538814	-0.152003	-0.211181	0.351985	0.110846
FTMETRPPOS062832	LPE 16:0 [M+H]+	MSI Level 3: in silico MS2	0.295456	0.959358	0.530515	0.26588	1.503	-0.152003	-1.80436	-0.285402	0.652077	-1.22828	0.862496	0.0703893	1.23447	-0.40439
FTMETRPPOS066349	Tryptophylglutamyllysine [M+H]+	MSI Level 3: in silico MS2	0.278301	-0.198736	-0.0507746	-0.660042	-0.347593	0.161155	0.065376	-0.606781	-0.335867	-0.339562	-0.28208	2.60584	0.397335	0.152003
FTMETRPPOS071639	H-Gly-Phe-Ser-Phe-Gly-al [M+H]+	MSI Level 3: in silico MS2	0.839535	-1.34702	-0.342888	-1.00946	0.205114	2.52931	0.475733	-1.01527	-0.153474	0.349334	2.58535	-0.981384	-0.228819	0.219566
FTMETRPPOS073492	H-Asp-xiIle-Pro-Phe-OH [M+Na]+	MSI Level 3: in silico MS2	0.879891	-0.451766	-0.209614	-0.342036	-0.108182	-0.392157	-0.116514	-0.373043	-0.00539326	0.540387	-0.285091	-0.234091	0.543318	-0.277908
FTMETRPPOS080123	H-Ala-Arg-Ser-Lys(Me)-Ala-al	MSI Level 3: in silico MS2	-0.260709	0.178642	-0.0166138	-0.250808	0.267996	-0.286527	0.0975409	-0.0341666	0.0876289	-0.0649554	-0.112741	0.356262	0.453659	0.218698
FTMETRPPOS086560	Glycochenodeoxycholic acid 3-glucuronide [M+H]+	MSI Level 3: in silico MS2	-0.023459	-0.259387	-0.938599	-0.423808	-0.210218	-2.37558	0.869939	-0.303392	-0.552541	-0.38529	1.14975	-0.127756	0.113211	0.570749
FTMETRPPOS097455	Cavinafungin B [M+H]+	MSI Level 3: in silico MS2	-0.733213	0.017278	-0.216811	-0.495527	0.327165	-0.475338	0.183446	-0.0995357	0.402098	-0.0843922	0.140863	0.566584	0.0677446	0.511253
FTMETRPPOS132315	N-Oleoylglycine [M+H]+	MSI Level 3: in silico MS2	0.145213	0.282093	0.145356	-2.82316	0.0395284	-0.205541	-0.194503	-0.0676777	-0.161011	-0.206451	0.477971	-0.029655	4.23372	2.30266
FTMETRPPOS137808	Thr-Ala-Arg	MSI Level 3: in silico MS2	0.132104	0.0549665	-0.215268	-0.165586	0.612977	0.241008	0.150243	-0.289507	-1.83838	-0.626088	-0.307429	0.13179	-1.33065	0.235216
FTMETRPPOS140418	Palmitoyl ethanolamide [M+H]+	MSI Level 3: in silico MS2	3.39693	0.73283	0.237039	-1.1635	0.202965	0.0874628	0.758013	-1.1249	-1.68845	-0.26194	0.187256	-0.270089	1.22376	0.360176
FTMETRPNEG0003			0.154171	0.243669	-0.461904	0.184179	-0.542793	0.0980321	0.156726	-0.127281	0.217175	0.372233	-0.0842689	-0.425563	-0.816203	-0.260123
FTMETRPNEG0184	phenyllactic acid [M-H]-	MSI Level 1: m/z, RT	0.535494	-0.222392	-0.327853	-0.735325	0.2978	-0.527247	0.467567	-0.742379	-0.280108	0.33542	0.527932	-0.00507099	-0.944147	0.387482
FTMETRPNEG0004									-0.593789		0.494455				0.148498
FTMETRPNEG0006						-0.653956			-0.43435		-0.572205
FTMETRPNEG0007			-0.516124	0.0786632	-0.386058	-0.261337	-0.451158	0.113211	1.42661	0.312384	-0.0124909	-0.340542	0.13245	0.183446	-0.391298	0.274654
FTMETRPNEG0008			-0.134127	0.196923	-0.0351269	-0.0789706	0.203555	0.239597	-0.146784	0.166947	0.495113	0.0147975	-0.151084	0.0184434	-0.152976	0.0677738
FTMETRPNEG0009			0.222153	0.0467303	0.134526	-0.1953	-0.0860208	0.0807446	0.2143	0.00284851	-0.448649	-0.299425	-0.164341	0.28165	-0.181258	-0.080885
FTMETRPNEG0013			-0.243248	0.125568	-0.0148138	-0.209383	-0.00462652	-1.22299	0.269319	-0.833483	-0.0608884	-0.0668279	-0.0288672	-0.249128	0.165257	0.00919303
FTMETRPNEG0015			-0.0998041	0.401239	0.0315521	-0.271729	-0.487403	0.254102	0.104837	0.0132572	0.0306314	-0.392039	0.298336	0.0796247	-0.460532	0.15438
FTMETRPNEG0016					1.32459						0.359646
FTMETRPNEG0017			0.28911	0.599958	0.24378	-0.0103028	-0.0209625	0.862722	0.0191833	-0.55975	0.933714	-0.145323	-0.00459244	0.220003	0.368292	0.767429
FTMETRPNEG0018			-0.0901165	-0.0218229	0.223433	0.0300112	0.343685	-0.138441	-0.147516	0.589225	0.0525233	0.314884	-0.468766	-0.174571	-0.0666208	0.0843721
FTMETRPNEG0019			0.296132	-0.509674	-0.0227201	-0.119582	-10.1007	-0.259387	0.356935	-0.295456	-0.13465	-0.219566	-0.228819	0.123989	-0.968973	-0.5115
FTMETRPNEG0021			0.0807786	0.127693	-0.26891	0.00467585	-0.0927151	0.255057	0.117848	-0.159803	-0.00833858	0.0153454	-0.105016	-0.092702	-0.0156333	6.95944
FTMETRPNEG0022			-0.044784	0.150207	0.00618529	0.259623	-0.129928	0.591492	-0.0839342	-0.296603	0.0459163	-0.179495	-2.25191	0.38254	0.233051	-0.0747806
FTMETRPNEG0025			0.118987	0.0222194	0.314073	0.24783	-0.013894	0.317656	-0.074503	0.0262057	-0.389524	0.155712	-0.0794908	0.197656	0.0997666	0.25912
FTMETRPNEG0207	2-Furylacetic acid [M+CHO2]-	MSI Level 1: m/z, RT	0.041694	0.341066	-0.0190392	0.127387	-0.0333523	0.417413	0.0897345	-0.129467	0.0724831	-0.051168	-0.0499417	0.0745357	0.129873	-0.0595062
FTMETRPNEG0029			-0.0253994	0.653003	0.331596	-0.392282	0.35004	0.153114	0.101333	0.370888	-0.141082	0.180775	-0.0477973	0.369625	0.64113	0.313857
FTMETRPNEG0031			0.23981	0.343812	0.94027	0.237019	1.45618	-1.12471	-0.439951	1.52656	-0.208213	1.28273	-1.42288	0.0317509	-0.239047	0.155446
FTMETRPNEG0033			0.830075	0.0508745	1.08406	-0.480626	-0.274705	-1.04551	-1.63941	0.0857299	0.645569	0.10218	-1.41504	-1.078	1.27053	0.981384
FTMETRPNEG0038			0.308435	0.452526	0.128728	-0.183357	4.72299	0.0337125	0.371788	-0.033322	-0.210763	-0.429325	0.416697	-4.4359	0.0078088	-0.112062
FTMETRPNEG0041			-0.679608	-0.67416	-0.612177	-0.974928	-0.376375	-0.138125	-0.706772	0.238755	-0.402436	-0.212577	-1.09418	-0.644436	-0.748114	-0.330242
FTMETRPNEG0043			0.124184	0.328522	0.12389	-0.0255378	0.0417641	0.289683	0.198318	-0.163231	-0.0310837	-0.10145	0.236825	0.0610271	-0.045525	0.111739
FTMETRPNEG0045			1.80311	-0.464668	0.563901	1.54199	-1.03065	-1.28128	0.661831	1	0.403897	-1.51823	-0.249359	0.049753	0.212994	-0.184921
FTMETRPNEG0051			0.600168	0.592606	2.09426	0.414263	2.9702	-2.94661	-0.0960403	2.53957	-0.148692	2.59883	-2.31827	0.16857	0.13493	-0.57542
FTMETRPNEG0053			-0.109859	-0.164176	-0.0601322	-0.03844	0.041562	-0.0694764	-0.0375234	-0.117552	0.0570651	-0.910704	-0.03071	0.0307998	0.0211394	0.134806
FTMETRPNEG0054			-0.12575	0.0323627	-0.189567	0.00674482	-0.0941458	0.0252126	0.15913	-0.176218	-0.0924241	-0.238605	0.0234558	-0.0205888	-0.0497716	0.111021
FTMETRPNEG0056			0.367476	0.477051	0.57266	0.252388	-0.22984	0.452474	0.553875	-0.325631	-0.129308	-0.264995	1.78081	0.655133	-0.168705	0.736611
FTMETRPNEG0058			0.176878	-0.804276	-0.173304	-0.268635	-0.309047	-0.177804	-0.00895418	0.657549	-0.0665512	0.205399	0.185791	0.119464	-0.194647	0.197928
FTMETRPNEG0227	N-benzoylglycine [M-H]-	MSI Level 1: m/z, RT	0.0695409	-0.371367	-0.392317	-0.650926	-0.312384	-1.02944	-0.36257	-0.0836579	0.350497	-1.39463	-0.358192	-0.543443	0.601451	1.09954
FTMETRPNEG0059			0.592785	0.566607	0.636548	0.221374	-0.244043	0.308896	0.993059	-0.0602846	0.0740907	-0.24783	0.534027	0.889987	-0.181965	0.746172
FTMETRPNEG0060			1.86847	-0.627046	0.554589	-0.142958	0.491853	0.196397	0.61471	-0.409391	1.45632	-0.152003	3.89084	0	0.321928	0.0703893
FTMETRPNEG0061			4.4478	0.419362	-0.0959508	-0.123577	3.97971	0.525859	-0.00357402	-6.12505	-0.177201	-0.310865	0.192645	0.187432	0.534777	0.392759
FTMETRPNEG0062			-0.0495129	0.160101	0.687027	-0.24572	0.593568	-1.15816	0.243274	0.833519	0.0382672	0.646768	-0.758397	0.129462	-0.0465574	-0.154594
FTMETRPNEG0063			1.1469	0.0372484	2.20824	0.46132	1.70192	-1.35523	0.289277	1.087	-0.517125	1.33695	-1.25014	0.70722	0.0189931	0.140099
FTMETRPNEG0064			0.144955	1.24045	-0.719201	0.199103	0.290015	-0.0629945	0.210252	-0.0955353	-0.144789	-1.16856	-0.135687	0.399661	-0.408535	-0.134557
FTMETRPNEG0066			0.0232911	0.0342922	-0.212811	0.140234	-0.0463737	0.00358918	-0.035896	-0.0243317	-0.293386	-0.225368	0.00866263	0.0672541	0.0567364	0.19193
FTMETRPNEG0067			0.176093	0.249676	0.315202	-0.0466755	2.18218	-0.106042	0.229631	-0.408374	-0.624491	0.12048	-0.202346	0.32373	0.0662511	-0.133603
FTMETRPNEG0070			-3.69206	0.545153	0.306827	0.280491	0.155222	0.241465	0.441259	-0.0223044	0.0849309	0.228782	0.178281	0.398532	0.27062	-5.43495
FTMETRPNEG0076			0.767598	0.617902	1.78155	0.0633285			0.0235939	2.21918	0.160067		-1.90224	0.0197684	-0.290634
FTMETRPNEG0079			0.52929	0.0297473	-0.0524674	-0.954008	0.120294	-0.115477	0.023459	0.255839	-0.368272	0.500898	0.469485	-0.347546	0.45906	-0.369234
FTMETRPNEG0083			-0.102988	0.0885894	0.184122	-0.00736928	0.101295	-0.0254652	-0.00777772	-0.0440494	-0.241523	0.383331	0.0416534	-0.0452227	0.0219974	0.487754
FTMETRPNEG0086			0.251305	0.272372	-0.0307623	-0.172051	0.054743	0.551165	0.022631	-0.290103	0	0.390641	-0.208888	0.621163	0.584963	-0.398549
FTMETRPNEG0087			-0.489907	-0.33242	-0.551914	0.27858	0.57188	0.310475	-0.281984	0.0192956	0.511723	-0.215795	-0.133751	0.0626332	-0.373296	-0.255218
FTMETRPNEG0088			0.0357156	-0.0530972	0.490374	0.227093	0.686354	0.226918	-0.172168	0.802006	0.0733794	0.278833	-0.207974	-0.0484746	0.0497681	0.23733
FTMETRPNEG0091			-0.128368	0.181383	-0.118675	-0.0749433	-0.337832	0.430281	0.845169	0.100158	-0.153557	-0.804494	-0.216591	0.0468126	0.135163	-0.683237
FTMETRPNEG0094			-0.113031	-0.0464926	-0.309169	0.0229264	-0.114072	-0.018818	1.62979	-0.179795	0.0533295	-0.339888	-0.0501088	-0.1453	-0.0177383	-0.191096
FTMETRPNEG0098			0.107083	0.586529	-0.447636	-0.219535	0.0892776	0.504125	0.110345	-2.04594	-0.130228	-0.193749	0.385483	-1.07597	0.540841	-0.0615557
FTMETRPNEG0100			0.367572	-0.214141	-0.196909	0.143455	-0.0703012	0.249279	-0.192173	-0.558813	-0.423818	4.59647	4.50512	0.208904	0.295244	0.516827
FTMETRPNEG0101				0.00870383	-0.206575	-0.657039		-1.1047	-1.88763	1.13193	-0.508973			-0.239044	-1.18778
FTMETRPNEG0103			0.313512	0.307838	1.14314	0.126422	1.43754	-0.828635	-0.0537325	1.4175	0.0520588	1.13598	-1.13787	0.0327726	0.27375	0.172322
FTMETRPNEG0104			-1.25662	0.710042	0.4033	-0.683907	1.92708	0.852024	-0.583224	1.77818	-0.270543	3.35364	-2.08627	-0.0216548	-1.30808	0.781571
FTMETRPNEG0105			-0.0122068						-0.106327
FTMETRPNEG0106			0.327195	0.340129	0.167867	0.0538922	-0.145383	0.0797373	-0.119427	-0.355566	-0.128266	0.206152	-0.0238608	0.170913	0.0915682	-0.117822
FTMETRPNEG0108			-0.290487	0.691109	0.0430774	0.0676294	0.085157	-0.000403198	-0.246564	-0.48199	-0.226124	-0.247376	0.169074	-0.109054	-0.0907929	0.0899834
FTMETRPNEG0112			-0.248259	0.160177	-0.22284	0.141647	0.115275	-0.218948	0.0412891	-0.0443032	-0.0236271	0.4573	-0.0143712	-0.123979	0.0221361	-0.0988762
FTMETRPNEG0113			0.28157	-0.0283818	0.435502	0.321928	-0.230884	-0.0759489	0.26748	0.424498	0.538669	-0.149378	0.0484985	0.0978473	-0.428843	-0.0916305
FTMETRPNEG0118			-0.19225	-0.211716	0.174451	0.315042	-0.0611115	1.01569	-0.285818	0.102098	0.551904	-0.283072	0.217872	-0.539366	-0.0445656	-1.94023
FTMETRPNEG0121			-0.415189	-0.261456	-0.716272	-0.725546	-1.41843	1.23361	-1.27446	-0.249987	1.68162	-1.48101	0.198069	0.19285	-1.63474	0.47281
FTMETRPNEG0123			-0.384414	-0.189764	0.0147347	-0.28344	-0.0775031	0.180767	-0.232145	0.083097	0.583757	-0.316645	-0.0658995	-0.0565369	-0.366896	0.153591
FTMETRPNEG0124			-0.0633872	-0.060121	0.0478285	0.0968615	-0.232929	-0.228734	-0.756578	-0.0781895	0.158473	-0.858772	0.277856	0.03012	-0.317267	0.432959
FTMETRPNEG0128			0.306103	-1.7065	2.8043	-1.3361	1.6389	3.53878	-1.53523	-0.5025	2.29774	-0.936806	-1.98039	2.17444	1.17734	1.10071
FTMETRPNEG0132			0.0391867	0.0431718	0.396561	0.521435	0.208255	-1.22381	-0.569971	0.291599	-0.217446	0.176878	0.294694	0.21354	1.83058	0.822076
FTMETRPNEG0133			-0.130163	0.426785	0.0469931	-0.24392	-1.06306	0.42149	0.494447	-0.32205	-0.216957	-1.54027	1.08237	0.218449	-0.181216	0.356641
FTMETRPNEG0136			0.195683	0.391578	0.171944	-0.324457	0.0948347	0.308656	0.10876	-0.0109903	-0.279478	0.211973	-0.456388	0.296394	-0.178882	-0.2238
FTMETRPNEG0137			-0.526525	-0.00803093	0.212892	0.0444931	0.253468	0.00855524	0.12845	0.0784848	0.0675595	-0.106836	0.707236	-0.551278	-0.340707	0.230012
FTMETRPNEG0140			1.02637	1.03652	-0.312921	-0.327751	-0.423291	0.530254	-0.607479	1.38702	0.308316	0.0192072	-0.294649	0.999171	-0.469718	0.786366
FTMETRPNEG0143			0.16858	0.461338	0.123886	-0.0371215	0.101911	0.382098	0.0735326	-0.167109	-0.0227223	-0.253263	-0.285383	0.346522	0.0543813	-0.167851
FTMETRPNEG0144			-0.229563	0.576313	-0.0773176	5.45579	-0.400349	0.0944743	0.674209	-0.137308	-0.233526	-5.87768	-0.0186157	0.533972	-0.000744836	0.224476
FTMETRPNEG0145			0.312535	-0.428687	0.346989	-0.564231	0.367329	-0.137915	-0.0850361	-0.00386264	-0.266729	0.0837929	-0.632441	0.123148	0.367277	0.217059
FTMETRPNEG0146			0.92677	0.214066	1.29437	0.118094	1.27741	-1.09537	0.0868316	1.18696	-0.174915	1.27739	-1.11552	0.188707	-0.024606	-0.0301985
FTMETRPNEG0147			0.00771793	0.496903	0.0725364	-0.260798	-0.255597	0.354175	-0.00596456	-0.130013	0.143608	-0.307509	0.282705	0.0722363	-0.256039	0.0919877
FTMETRPNEG0148			-2.00158	-0.0933102	0.404545	0.667716	0.0293241	0.0896372	2.47212	0.0489096	1.80081	-0.0633887	0.160012	0.178677	1.27194	0.186519
FTMETRPNEG0150			0.0763991	0.599704	-0.0612666	-0.189505	0.014455	0.294118	0.210726	-0.272116	0.19852	-0.363049	0.42436	0.59898	-0.0456008	0.635963
FTMETRPNEG0300	citric acid [M-H]-	MSI Level 1: m/z, RT	0.403529	-0.480983	-0.845128	-0.38779	-2.40206	1.93657	0.29398	-0.820434	0.306399	-2.21841	1.66394	0.0967151	-1.59411	0.210937
FTMETRPNEG0151			0.485277	0.169941	0.242525	0.391698	0.260981	-0.0740741	0.165527	-0.252915	-0.276805	-0.219066	0.18047	0.169883	0.101439	-0.434734
FTMETRPNEG0153			-1.60379	-1.69242	0.101168	-0.484936	-0.555366	0.562851	-2.15601	0.540192	0.326434	-1.73863	0.611112	-0.334979	-0.454335	1.03864
FTMETRPNEG0154			0.526153	0.745076	0.492916	0.299177	-0.083494	0.729348	0.60845	0.0148112	0.317955	-0.341788	0.615615	0.488564	-0.00956155	0.304661
FTMETRPNEG0155			1.40155	1.17624	5.74433	0.7275		-7.05871	0.515505		-0.304145		-6.73005	0.523756	1.1041
FTMETRPNEG0156			0.14895	0.315852	-0.228528	0.566256	-0.0295628	-0.137315	0.032111	0.0127551	-0.0498053	-0.331595	-0.0727799	0.228574	0.122115	0.00935083
FTMETRPNEG0157			1.47042	-0.0660754	-0.0852868	1.46349	1.51218	-0.0643327	-1.79916	-0.0222517	-0.100808	-0.0148251	0.0512108	-0.0461696	0.00991067	-1.65466
FTMETRPNEG0159			0.00371195	-0.16658	0.739465	-1.06402	-0.752847	0.22199	0.89461	0.177227	-0.956843	-0.422729	-0.00827084	0.442234	-0.338174	0.442114
FTMETRPNEG0160			-0.349074	-0.799303	-1.47114	0.384664	0.472882	-0.803451	0.0291463	-0.901	0.474318	-0.295776	-0.253119	-0.211107	-0.175087	0.446256
FTMETRPNEG0164			-0.0555871	0.811175	-0.201185	0.285555	-0.0553795	0.172802	-0.139981	-0.293167	0.0814591	-0.274529	0.0968545	0.115549	0.0128907	-0.165308
FTMETRPNEG0165			-0.0339456	0.407369	-0.211504	-0.217231	-0.306661	0.346803	0.131336	-0.257158	-0.0196288	0.769922	0.386219	-0.311202	1.06319	0.13465
FTMETRPNEG0166			0.5025	0.338169	-0.473931	0.428843	-0.366128	-0.270204	-1.139	0	0.216751	0.0213737	0.847997	0.422543	-1.40529	0.21818
FTMETRPNEG0167			0.00734688	1.87709	-0.27499	0.237685	0.0286153	0.0482738	0.43135	0.219686	0.430035	-0.578606	-0.268913	0.290791	0.0803959	-0.0183752
FTMETRPNEG0168			-0.0377197	-0.0847197	-0.378702	-0.192971	-0.264803	0.0349171	-0.0166181	0.446716	-0.17274	-0.238787	-0.367486	-0.0158791	0.153488	0.17082
FTMETRPNEG0169			-0.218288	0.321269	0.18359	0.00712504	0.198546	-0.256729	-0.21363	0.333716	0.0977454	0.24996	-0.228672	-0.0105782	-0.19279	0.0415516
FTMETRPNEG0170			-0.261786	0.327978	0.360872	-0.174526	-0.507587	0.430012	2.66038	-0.122322	0.206339	0.557044	0.132297	0.1981	0.038885	0.171557
FTMETRPNEG0175			-1.05969	1.54106	0.784558	0.580493	0.465806	0.031623	0.067105	-0.699515	1.49271	-1.13159	0.87948	0.176355	1.12231	0.338509
FTMETRPNEG0177			-0.206397	0.150371	0.0135516	0.120197	0.514793	0.104185	-0.340165	-0.0739725	0.419151	0.237468	-0.145933	-0.105631	-0.0327013	0.42725
FTMETRPNEG0178			0.868755	-0.472488	-0.810175	0.396659	0	-0.355481	0.0901978	-0.357552	0.21818	-0.500074	0.398549	-0.567475	-0.451107	-0.341037
FTMETRPNEG0179			0.00208175	0.275131	-0.718214	0.215812	-0.136178	0.169099	0.288947	-0.139125	-0.046002	-0.612561	0.00505874	0.00505357	0.185616	0.0801546
FTMETRPNEG0180			-0.0471193	0.203924	0.0638064	-0.0195491	0.15048	-0.0646195	-0.145818	0.302572	0.425741	0.21432	-0.214471	0.116094	-0.0944915	0.0371556
FTMETRPNEG0182			0.536795	0.355095	0.498806	0.912537	-0.0972972	0.459432	-0.499571	-0.485427	0.243926	-0.0300572	-0.0671142	-0.67319	0.0443941	-0.158262
FTMETRPNEG0186			-0.237403	0.56401	0.0116441	-0.24683	-1.64438	-0.0467722	0.606203	-0.0826701	1.09017	-1.64736	0.477624	-0.327704	0.656183	0.741669
FTMETRPNEG0188			0.061729	-0.110424	-0.0199915	-0.196005	-0.766955	-0.959637	-0.0901978	0.0589519	0.00822051	-1.09974	-0.425162	-0.629632	0.300197	0.935294
FTMETRPNEG0189			-0.4468	0.109267	-0.599913	0.383527	-0.17255	-0.00173714	0.190504	0.264006	0.111491	-0.988175	0.39	0.21969	0.341478	0.091423
FTMETRPNEG0191			0.87875	-0.258155	0.763123	5.69304	-0.202057	6.67793	0.483217	0.748151	-0.173024	-0.0202616	-2.86479	0.871898	0.64755	0.626694
FTMETRPNEG0193			1.22811	-0.3699	0.225934	-1.83317	1.16822	1.98741	0.542456	0.0952279	-0.182961	-0.229026	-0.26096	-0.278618	-0.215609	-1.71474
FTMETRPNEG0194			0.255433	-0.447459	-0.10532	2.5577	-0.824402	-0.715447	-0.518236	-0.0694887	-2.42464	0.21678	0.355617	-2.07746	-0.23437	-0.762039
FTMETRPNEG0196			0.150236	0.388199	0.0113628	-10.7342	0.0148024	0.508207	0.0704032	-0.193713	0.0532604	-0.0184413	-0.225689	0.0718901	0.0655895	-0.000861746
FTMETRPNEG0197			0.00571365	-0.135073	-1.61258	0.163382	0.450358	-0.188729	-0.187959	0.0121236	-0.450574	-0.487398	0.292181	0.200174	2.06776	0.00669465
FTMETRPNEG0198			0.0900701	0.470759	0.0102971	0.0971206	-0.0366101	0.358993	-0.0620141	-0.0448148	0.143807	-0.0645624	-0.0917504	0.303317	-0.0159076	-0.11537
FTMETRPNEG0200			0.215729	1.66297	-1.05889	-0.857981	-0.0641303	-0.214125	-0.0310269	0.415037	0.570316	-0.0347654	0.301656	-0.815575	-1.46467	-0.415037
FTMETRPNEG0202			12.4505	0.37708	0.026967	0.345135	-13.4405	-12.129	12.788	-0.24611	0.166076	-0.0305824	-0.22433	-11.7081	0.025035	0.00301937
FTMETRPNEG0203			0.155943	0.327173	-0.0108393	0.359028	-0.0370375	0.342646	0.0367727	-0.260117	-0.0880143	-0.139886	-0.120984	0.143076	0.079225	-0.179638
FTMETRPNEG0204			-0.61728	0.329705	-0.0740006	0.0108883	-0.687676	-0.702319	0.58852	0.0931094	-0.175572	-0.280108	0.3614	0.356485	0.693897	0.0837684
FTMETRPNEG0208			1.10867	0.104697	-0.417557	0.0421255	0.146592	0.305936	-0.148323	0.159478	-0.658963	0.0449474	0.131706	-0.482393	0.874469	-0.719264
FTMETRPNEG0210			0.612443	-0.804181	-2.39978	-0.0675633	0.304855	0.0242475	-1.17667	-0.173767	0.321928	-1.09311	-1.37295	2.49553	0.743779	1.02584
FTMETRPNEG0354	acetoacetic acid [2M-H]-	MSI Level 1: m/z, RT	-0.151541	0.0624923	0.0643735	-0.0685951	-0.693449	0.0552603	0.0842366	0.117017	-0.224745	-0.187656	0.286855	-0.256552	-0.238431	-0.197923
FTMETRPNEG0356	Val-Ser [M-H]-	MSI Level 1: m/z, RT	1.39802	-0.044916	1.82144	0.703456	1.39512	-1.78464	0.619962	1.30509	-0.497113	1.59044	-1.20276	0.182213	0.320888	-0.249773
FTMETRPNEG0211			-0.0501663	0.591467	-0.223016	0.296465	0.0594209	0.51547	0.0577624	-0.203917	0.118421	-0.282452	-0.015897	0.13171	0.145584	-0.050596
FTMETRPNEG0212			2.657	2.43346	-0.00875124	0.625847	-2.67399	0.168783	0.0790803	2.09036	1.02344	-0.300376	0.403612	-2.31522	2.42983	-0.241908
FTMETRPNEG0214			0.0459121	0.693953	-0.175095	0.819047	0.028343	0.286505	-0.298649	0.275618	0.352148	-0.0556796	-0.0514097	0.0496774	-0.560095	-0.0943397
FTMETRPNEG0216			0.467779	0.613262	-0.288365	-0.0329956	-0.544294	-0.480052	-0.46691	-0.57395	-0.426265	-0.75689	4.16666	0.114187	0.659535	0.020628
FTMETRPNEG0364	N-(2-methylbutanoyl)glycine [M+CHO2]-	MSI Level 1: m/z, RT	-0.545779	0.679338	0.560253	0.645561	1.74429	-0.705825	-0.233023	1.02031	-0.00074018	1.37131	-1.88785	0.0190758	0.938215	0.209142
FTMETRPNEG0219			0.368284	0.860837	0.627554	-0.187424	-0.699767	0.167644	-0.185692	-0.160465	0.111031	-0.0795673	0.301656	0.252018	-0.98768	-0.149091
FTMETRPNEG0220			0.0677912	0.241844	0.219085	-0.125582	1.36837	-0.853839	-0.119241	1.24103	0.0569387	1.01234	-0.980423	-0.301824	-0.0844579	-0.296839
FTMETRPNEG0221			0.260063	-0.0512253	0.70044	-0.584963	-0.109229	0.375867	0.762501	-0.0297473	-0.172181	0.202817	-0.859822	-0.787592	-0.285754	0.174029
FTMETRPNEG0222			-0.737899	-0.361609	-0.512252	-1.06723	-0.692449	1.31347	0.0236027	0.150055	-0.216318	-0.0240455	0.760723	-0.176878	0.435037	-0.875927
FTMETRPNEG0223			-0.206435	0.435224	0.283082	0.108967	0.808551	-0.066761	-0.214641	0.612996	-0.128307	0.705201	-0.281121	0.0971725	0.237141	0.256106
FTMETRPNEG0225			2.24424	-0.1365	2.06746	0.389149	1.42634	-1.75654	1.09572	0.991889	-0.406571	2.09754	-0.749554	0.385369	-0.016467	-0.448403
FTMETRPNEG0228			0.119981	-0.047653	-0.58024	-0.785477	-1.09167	0.275808	-0.0766213	0.375802	0.705257	-0.791053	-0.0756997	-0.882246	-0.993516	0.823374
FTMETRPNEG0229			0.323576	-0.861294	-0.173829	0.0354053	0.0460964	-0.355829	-0.0163944	0.477773	-0.205469	-0.30227	-0.0978473	0.473454	-0.12142	-0.833246
FTMETRPNEG0230			0.103926	0.904297	-0.188521	-0.476273	-0.193308	-0.136773	0.36302	-0.0852437	-0.335332	-0.409746	0.307529	-0.0245084	0.206237	-0.193883
FTMETRPNEG0232			0.0363517	0.325353	1.25414	-1.56602	-0.00395207	0.171957	-0.101259	-0.121893	0.0283726	1.3435	-1.68532	0.00113243	0.0211771	0.0170401
FTMETRPNEG0234			-0.256004	0.0911096	0.00920435	0.202424	0.597344	0.27269	-0.0974054	-0.154346	0.113636	0.073477	-0.214201	0.788107	-0.211041	0.657994
FTMETRPNEG0235			0.682748	-1.03977	0.0651527	-0.166173	-0.128254	-0.168305	0.293332	-0.0620736	-0.285653	0.26863	0.101445	-0.395748	0.0373864	-0.00408118
FTMETRPNEG0236			0.0703893	2.07058	0.740356	0.135655	-0.555698	0.197805	-0.137424	-0.285961	-0.454213	0	-0.750972	-0.874469	0.272492	0.228269
FTMETRPNEG0237			0.922278	0.91828	0.832964	-0.174903	-1.47376	-1.19144	0.266829	-0.00866486	-0.0619222	-0.255828	0.482782	-0.28273	-0.0744694	1.36047
FTMETRPNEG0239			0.179551	0.167649	0.200577	0.331717	-0.0258488	0.324187	-0.101707	-0.0243665	0.0547338	-0.559518	0.489535	-0.49357	0.736824	-0.273233
FTMETRPNEG0240			0.229022	1.26303	0.432959	-0.366829	-0.105057	0.681824	0.0114028	-0.558429	-0.302563	0.108904	-0.907248	0.48422	-1	0.438884
FTMETRPNEG0241			-0.162465	0.104067	0.167671	-0.352589	0.284371	1.76228	-0.615733	0.450754	1.20857	-0.130334	-0.422752	-0.126128	-1.91318	0.361427
FTMETRPNEG0242			-0.0215832	0.20607	0.117174	-0.306875	-0.0924322	-0.165108	-0.148306	-0.0612018	-0.212213	0.138551	-0.0640296	0.119566	0.0985428	-0.0285069
FTMETRPNEG0243			2.48855	0.320943	0.207488	1.17932	0.39689	0.141893	0.592709	-0.0473834	-0.546567	0.690191	0.164119	-0.33155	0.238737	0.0543501
FTMETRPNEG0246			-1.29291	-0.96039	-0.0647648	-0.0359267	-0.331359	1.12543	0.00722156	1.03081	0.0593017	-0.457513	0.817964	0.131147	-0.19308	1.05595
FTMETRPNEG0247			0.439417	1.32502	-0.160702	-0.150334	-0.0844354	0.0779949	0.20453	0.209345	-0.205772	0.827088	-0.0299765	0.330543	0.0854252	0.644071
FTMETRPNEG0251			0.869939	-0.310929	0.392317	-0.273565	0.845025	-0.304855	0.122857	-0.60224	0.26976	-0.526748	-0.245577	-0.516791	0.618437	-0.36257
FTMETRPNEG0252			-0.499721	0.104227	0.545084	0.579782	-0.231006	-0.188089	0.0783162	0.103234	-0.310673	0.168707	0.260221	0.0628516	0.308549	0.194087
FTMETRPNEG0253			-0.320029	0.324077	-0.0769711	0.189976	-0.0808965	-0.0375612	0.0174349	-0.209856	0.0371824	-0.151073	-0.0767429	0.321582	0.245023	0.376204
FTMETRPNEG0254			0.314253	-0.0500208	0.260665	-0.305998	0.172753	-0.105361	1.25696	0.0871329	-1.8938	-0.309874	-0.497248	-0.588682	-0.0482464	-0.11523
FTMETRPNEG0256			0.126346	0.355944	-0.253489	0.184487	-0.077828	-0.0459294	0.106585	-0.115339	0.203367	-0.317772	0.0251544	0.259075	-0.244732	-0.15081
FTMETRPNEG0257			0.0915539	0.026967	0.105493	0.0418202	-0.219381	-0.367881	0.292328	-0.105163	0.327853	-0.851434	1.03639	0.917862	-0.272483	-0.146592
FTMETRPNEG0258			0.308062	0.0332016	0.189082	-0.277922	-0.101604	-0.0822416	-0.0269958	0.225433	0.522456	0.01805	-0.414317	0.195403	-0.328146	-0.32822
FTMETRPNEG0260			0.109878	0.548126	-0.285402	0.349746	0.88461	0.173552	0.08092	-0.226965	-0.403897	-0.288345	-0.265345	0.118395	2.87279	0.299215
FTMETRPNEG0262			0.533247	-0.080812	0.359184	-0.197192	0.711004	-0.0997064	0.848406	0.346026	0.250113	-0.277867	0.467466	-0.628031	0.2151	-0.124165
FTMETRPNEG0263			0.308365	0.5937	0.533592	0.0169039	0.524324	0.378619	0.54483	-0.091086	0.0858677	-0.45748	0.655778	0.607766	0.039363	0.591291
FTMETRPNEG0264			0.610053	-0.60514	-0.638584	-0.302563	0.205114	2.3923	-0.359542	-0.96487	-0.771656	-0.788496	-1.02975	-0.111893	-2.80428	-0.269289
FTMETRPNEG0265			0.090768	0.0664836	-0.0440366	0.170138	0.131208	0.115503	0.0134023	-0.189198	-0.189932	-0.225881	-0.0658992	0.032596	0.183131	0.118787
FTMETRPNEG0266			-0.0374943	0.449255	0.255513	-0.0649232	-0.212733	0.198855	-0.132413	-0.0557082	0.028462	-0.144841	0.0773319	0.0537413	-0.24508	0.1244
FTMETRPNEG0428	3-hydroxylauric acid [M-H]-	MSI Level 1: m/z, RT, MS2	0.574838	-0.0943274	0.354052	-4.38292	-1.76988	-2.45346	3.67481	-0.328623	-1.14655	-1.32193	-0.884119	1.56828	-1.0665	0.423211
FTMETRPNEG0269			0.166891	0.441392	0.0672228	0.0465275	0.0185247	0.670449	-6.94444	-0.339765	-0.195624	-0.475164	-0.12013	0.0245496	0.0136297	-0.0811634
FTMETRPNEG0270			0.199936	0.429468	0.099808	0.16662	-0.0303243	0.409771	0.102237	-0.24423	0.175024	-0.0614506	-0.182135	0.19688	-0.0653127	-0.0584875
FTMETRPNEG0272			0.266167	0.540247	-0.0194636	0.00301935	-0.309693	0.225554	0.243178	0.0697997	0.231867	0.167809	0.185672	0.337924	0.0363787	0.23122
FTMETRPNEG0437	hypotaurine [2M-H]-	MSI Level 1: m/z, RT	-0.951975	1.07259	-0.0643639	0.609838	-0.0371624	0.379224	-0.159868	0.0797732	-0.986431	-0.0458453	0.664191	0.0942814	-0.0249875	0.830363
FTMETRPNEG0273			0.632819	-0.596978	0.109695	-0.394107	0.382364	0.436746	0.178196	-0.333856	-0.226204	0.133724	-0.429113	-0.0238467	-0.338665	-1.00519
FTMETRPNEG0274			-0.0635418	0.0170287	-0.130787	0.706884	0.742428	0.0244342	-0.940443	-0.425607	-0.218288	-0.271913	-0.129901	0.137504	0.39689	0.145488
FTMETRPNEG0275			-0.476164							-0.275342			1.02286			-0.657755
FTMETRPNEG0277			-0.843094	-0.952303	0.26939	0.338736	-0.238372	-0.176665	-0.0345572	0.603772	-0.723669	-1.42403	-0.315904	-1.08143	0.425506	-0.0944647
FTMETRPNEG0280			-0.520832	-0.973033	0.281771	0.0534393	0.89812	-0.206451	-4.29162	0.436099	-0.234465	0.467779	0	-0.347923	-0.217591	4.62923
FTMETRPNEG0284			-0.173957	-0.40637	0.0106485	-0.711526	-0.332338	-0.298525	-0.274018	0.615895	0.244966	-0.157899	-0.353004	0.0485892	-0.319458	0.446026
FTMETRPNEG0289			-0.106129	0.382578	-0.0140618	0.279311	-0.0573247	0.362346	-0.0344038	-0.00209542	0.0367409	-0.128334	-0.0676985	0.17365	0.0266519	-0.0885462
FTMETRPNEG0290			-0.211504	0.0524674	-0.888969	0.584963	12.4661	-15.9629	12.5238	12.658	-0.0430687	-16.582	-0.685891	0.50696	0.485427	0.50696
FTMETRPNEG0292			0.191578	0.439379	-0.0491476	0.199841	-0.66398	0.0195402	-1.01306	1.31072	-0.253286	-1.25548	-0.485427	-0.235378	0.543512	0.0820711
FTMETRPNEG0294			-0.399985	-0.084305	-0.142228	-0.341992	-0.25391	-0.135371	-0.264065	0.166976	0.503607	-0.328382	0.12642	-0.156701	-0.529712	0.0110251
FTMETRPNEG0295			-0.131876	0.253757	-0.137504	0.521676	-0.37454	0.452807	1.29259	-0.377781	0.276331	0.0946369	-0.180572	0.25021	-0.350497	0.0641303
FTMETRPNEG0297			0.161751	-2.62134	0.670878	-0.396023	0.343954	0.462343	2.57944	-2.56652	-0.744707	1.98808	2.44905	0.17087	-1.54059	-2.74829
FTMETRPNEG0298			2.19455	0.254674	0.179633	0.643474	0.184725	0.587044	0.17782	2.00597	-0.408797	-0.717287	-0.166925	-0.0697824	-0.0686065	0.178772
FTMETRPNEG0302			-0.736966	0.0905123	0.149226	-0.133856	0.0995357	0.0516574	-0.0718929	-0.0463929	-0.453718	-0.292355	-0.294061	0.066769	0.0185108	-0.248913
FTMETRPNEG0303			3.59916	3.8556	-0.362078	2.66498	7.40496	-3.80345	0.141692	0.299124	-1.21051	4.85976	-1.79028	0.266139	3.18806	-1.6395
FTMETRPNEG0304			-0.0728168	0.270907	0.207007	-0.00620722	0.654871	-0.0285402	-0.0911592	0.506872	0.124437	0.382212	-0.4393	0.196575	-0.124172	0.220988
FTMETRPNEG0306			-0.0518494	-0.0732624	0.00150066	-0.223518	-0.167601	0.465852	-0.227407	0.071114	0.695337	-0.280202	-0.00108294	-0.037952	-0.601215	0.0896482
FTMETRPNEG0307			0.199472	-0.0221697	0.172561	-0.319426	0.306894	-0.362087	0.0460708	0.840007	0.323012	0.88759	-0.181308	0.516307	-0.134055	0.385252
FTMETRPNEG0308			-0.279745	0.0807545	-0.129394	-0.453858	-0.0733094	0.364377	-0.260652	0.0400573	0.0268609	-0.143267	-0.306083	0.000576692	-0.469122	0.177125
FTMETRPNEG0309			0.119053	1.05431	-1.06859	0.443017	-2.51418	-0.287024	-0.287582	-0.322789	-0.267567	-1.10434	1.29026	2.99308	-0.509986	-1.71795
FTMETRPNEG0310			-0.270452	-0.23816	0.263034	-2.93342	-0.0984037	-0.15724	0.166358	0.180572	0.15899	-0.263034	0.194503	0.182203	0.321928	-0.280809
FTMETRPNEG0314			-0.0872864	-0.110486	-0.261328	0.0813766	-0.19546	0.113798	-0.147754	-0.264703	0.259464	-0.164053	-0.21546	-0.193975	-0.0967358	0.273018
FTMETRPNEG0315			-0.238611	-0.106259	0.588003	0.526683	0.782765	-0.52146	-0.429983	-0.489083	0.258068	0.100763	-0.0437951	-0.838009	-0.245112	0.0671142
FTMETRPNEG0316			0.395929	-0.0374747	-0.658963	0.791413	0.530515	0.591712	-0.245491	-0.610157	0.0740006	0.0962153	0.148099	-0.122715	0.33784	0.347923
FTMETRPNEG0317			0.273451	0.344765	0.284953	0.929444	0.3798	1.26776	0.197161	0.2232	-0.246084	0.132116	-0.339564	0.875981	-0.0586107	0.22846
FTMETRPNEG0318			-0.0724125	-0.0361515	0.212157	-0.158166	0.599134	0.010616	-0.255541	0.953593	0.0136291	0.456288	-0.661812	0.0279272	0.00659389	-0.031136
FTMETRPNEG0319			0.0534749	-0.611324	0.853176	-0.1787	1.22612		-0.431965	1.02914	0.0604566			0.279592	-0.171174	0.307298
FTMETRPNEG0327			-0.146841	-3.05999	-0.23078	-1.24327	2.86213	1.75002	-0.0347654	-1.09686	0.0339473	0.337035	-0.488747	-1.67991	1.44476	0.485427
FTMETRPNEG0328			-0.853446	1.14804	-0.144706	0.408918	-0.0813196	-0.0541705	0.935029	0.0129339	-0.176435	-1.19958	-0.053868	0.431995	-7.13589	0.0645033
FTMETRPNEG0329			-0.82359	0.0154784	-0.172739	-0.791018	-0.511394	1.91052	0.815341	0.824638	2.63538	1.26933	-1.03052	1.93069	-2.42222	-0.867162
FTMETRPNEG0330			0.215326	2.856	0.499557	0.544819	4.29517	0.409672	-4.56441	3.49066	0.853544	2.55265	-3.68	-3.68806	0.0797813	3.76346
FTMETRPNEG0331			0.16966	0.327992	0.0982811	-0.226457	-0.245891	0.846364	0.822623	0.0337073	-0.302664	-0.0611577	-0.0438825	0.464263	-0.103558	0.125139
FTMETRPNEG0332			0.0168425		1.61998	-0.211726	0.292323	-0.288122		0.0856705		0.446662	1.64793	-0.461593		0.266773
FTMETRPNEG0334			0.986249	-0.371969	0.0341483	-0.534137	0.684586	-0.6507	-0.678072	-0.452512	1.12202	-0.777309	0.946238	-1	0.579769	-1.17182
FTMETRPNEG0335			0.324874	0.922414	-0.0741768	-0.0798592	-0.0476866	-0.449786	0.154293	-0.354079	-0.284208	-0.524317	0.171098	0.422215	0.374561	-0.355509
FTMETRPNEG0336			-2.65247	0.480626	0.418593	0.363655	0.373518	-0.0366101	-0.136689	-0.167371	-0.23058	0.0296861	-0.347001	0.125531	1.63578	-0.404741
FTMETRPNEG0337			-0.13493	0.222392	-3.79725	2.19589	0.467318	0.678072	-2.91383	-0.330149	0.308122	1.53936	0.678072	0.511899	-0.321928	-4.78631
FTMETRPNEG0338			-0.371154	0.300406	0.142021	-0.477024	-0.234492	0.0876119	-0.020124	-0.0433698	0.03118	-0.152132	0.362889	0.101655	-0.125971	0.00580339
FTMETRPNEG0339			3.25918	0.364411	-4.13362	0.47063	-6.06575	4.90593	-0.430634	-0.468149	-0.215729	5.53045	-0.325576	0.149551	0.518873	0.578173
FTMETRPNEG0340			0.145085	0.366339	-0.109391	0.198371	-0.165295	0.267545	0.12093	-0.0940389	-0.196373	-0.321792	0.140154	0.266553	-0.209189	0.0893056
FTMETRPNEG0341			0.0468083	-0.0438949	-1.5763	-0.3909	-0.483721	0.903356	-0.0404231	-0.563629	-0.137423	-0.2389	0.154953	0.0550578	-0.727305	0.704299
FTMETRPNEG0343			0.302246	1.86067	0.184875	-0.271302	-0.345597	0.203829	0.196143	1.17219	0.117295	-1.98952	1.28579	0.359167	-0.445503	0.157692
FTMETRPNEG0346			0.336022	0.354951	1.51505	-0.177989	1.37508	-0.468975	-0.0996026	1.16561	0.0632477	1.12798	-1.5209	-0.129177	-0.0133293	-0.381625
FTMETRPNEG0347			0.629632	-0.161799	0.845727	0.920461	-0.250444	1.03395	0.0840643	4.37413	-0.0917504	-0.371382	3.24457	0.156202	-0.582519	-1.49894
FTMETRPNEG0348			0.0696604	0.470961	0.0681276	-0.108971	-0.145714	0.398666	0.228071	0.076294	-0.04475	-0.334518	0.325267	0.308738	-0.259355	0.285239
FTMETRPNEG0349			0.620586	-0.0679041	0.746107	-0.152003	-0.161751	-0.165059	-0.0625092	-0.260437	0.244338	0.46913	0.076622	-0.520678	-0.0638316	0.100929
FTMETRPNEG0350			0.506763	-0.37194	0.173784	0.201677	0.244267	-0.0690301	-0.0414893	-0.282232	-0.334765	0.126318	0.0512039	0.277132	-0.144843	0.120313
FTMETRPNEG0352			-1.3117	0.74624	0.273971	0.167593	-0.524452	0.205109	0.246973	-0.242427	0.0985081	0.483796	0.678711	0.183605	-0.196925	0.232324
FTMETRPNEG0353			-0.0515217	0.231485	0.117743	-0.055181	0.249042	0.175084	-0.0253867	0.163847	0.302989	0.0504384	-0.261931	0.0578259	-0.0827077	-0.0181824
FTMETRPNEG0358			-0.0715448	0.391722	0.0365109	-0.0692604	0.22243	0.127255	-0.203989	-0.177785	0.20435	0.100877	-0.243926	0.132259	-0.0271445	0.106209
FTMETRPNEG0359			0.165737	-0.258312	0.315202	0.0274807	-0.419225	-0.060121	-0.10257	0.089005	0.67021	0.472068	0.152003	-0.453051	-0.458291	0.211504
FTMETRPNEG0360			-0.0834152	0.327049	0.0135237	0.0527095	0.472719	-0.0749817	-0.168256	0.258639	0.134315	0.320778	-0.268001	0.228648	0.108524	0.278977
FTMETRPNEG0362			-0.0304475	0.560218	-0.212351	0.259993	-0.0516184	0.394167	0.0636194	-0.0854757	0.197886	-0.208956	-0.0198935	0.216237	0.0619652	-0.0721539
FTMETRPNEG0369			-1.02178	-0.102281	0.277135	-0.0196288	0.190556	-0.271673	0.0280144	1.06275	0.432586	-0.238731	-2.97813	-0.00259244	-0.265563	-0.0591351
FTMETRPNEG0370			0.102505	0.0365259	0.570654	0.193494	-0.298574	0.0874628	-0.0195917	-0.221231	-0.575502	-0.319585	-0.253208	-1.29579	-0.678994	-0.967934
FTMETRPNEG0371			0.226389	-0.888453	0.393536	0.675475	-0.212994	0.779091	-0.179979	-0.618613	-0.223965	0.126692	0.261894	0.199309	0.679427	0.694911
FTMETRPNEG0374			-0.134127	0.196923	-0.0351269	-0.0789706	0.203555	0.239597	-0.146784	0.166947	0.495113	0.0147975	-0.151084	0.0184434	-0.152976	0.0677738
FTMETRPNEG0375			-8.43074	0.0390696	0.511381	0.379192	0.154123	-1.99682	0.122857	-0.0173821	0.0420913	-0.497864	-0.141225	0.434403	-0.0937144	-0.451036
FTMETRPNEG0379			-0.258575	0.250808	0.128324	-0.14543	-0.176427	0.0513469	-0.21201	0.159037	-0.319372	0.085645	-0.369234	-0.0573332	0.24058	-0.11036
FTMETRPNEG0381			-0.212176	-0.0869833	0.179563	0.0330209	-0.342803	0.0223895	0.521134	0.0527953	-0.359913	-0.0324755	-0.176655	-0.059831	0.0412964	0.0353043
FTMETRPNEG0382			-0.228775	-0.0558433	-0.0404349	-0.142644	-0.078104	0.173483	-2.43828	-0.270887	0.301714	-0.15519	-0.149866	0.0792405	-0.102529	-0.159826
FTMETRPNEG0383			-0.451284	0.298658	-0.347788	-0.446746	-0.0648511	0.375232	0.526702	-0.295064	0.00894697	0.0241461	0.0425919	0.163801	-0.185437	0.26695
FTMETRPNEG0384			-0.563385	0.103093	-0.717137	0.324763	-0.195324	0.121892	-0.0744248	0.148323	-0.152568	0.148949	-0.202556	-0.113211	0.194196	0.313586
FTMETRPNEG0385			-0.232454	-0.102676	0.208088	-0.00257165	-0.369625	0.0626738	-0.164871	0.0588937	-0.364533	-0.07184	-0.18233	-0.443964	0.0265209	-0.286825
FTMETRPNEG0386			-0.541696	0.0520868	0.129695	-0.229934	0.0214311	0.341468	-0.0108091	0.284879	-0.407538	-0.460113	-0.491919	-0.109451	-0.367945	-0.0244273
FTMETRPNEG0389			3.49806	0.198329	0.779091	-1.25565	1.09277	4.3785	-3.11601	2.6495	1.05285	0.293731	0.201634	0.478654	-0.555215	-2.00705
FTMETRPNEG0395			0.161213	-0.537266	-0.121745	0.235955	0.0999493	-0.339936	0.514573	0.354499	-0.640104	-0.39676	0.0219148	-0.211976	-0.17662	0.405256
FTMETRPNEG0396			-1.59006	-1.26476	-0.0314496	0.190225	0.142986	1.31549	-0.268575	-0.33508	-0.0646375	-0.370964	-1.21639	-0.169608	-0.0202636	1.09245
FTMETRPNEG0399			-0.513527	0.0244719	-1.27302	0.350057	-0.0751015	0.369234	0.274059	0.0722561	-0.194771	-0.744674	-0.0924809	-0.0118546	-0.0654231	-0.753982
FTMETRPNEG0400			-0.499655	0.0244719	-0.0293156	0.350057	-0.0751015	-2.0773	0.133267	-0.2488	-0.0646375	-0.300941	-0.074166	-0.499977	-0.0654231	-0.0367118
FTMETRPNEG0401			0.00475353	0.313798	-0.0597722	0.244524	0.0441084	0.185186	0.0759489	-0.0473057	2.71051	-0.0211776	-0.165964	-0.0747945	-0.288809	1.84239
FTMETRPNEG0402			-0.284473	0.251107	-0.187035	0.325095	0.242494	-0.234163	-0.309607	0.296332	2.37118	-0.109674	0.363348	-0.00756329	-0.0490879	2.76993
FTMETRPNEG0406			0.647023	-0.574781	-0.257541	-2.57994	0.0188385	-1.9558	0.622134	0.376854	0.1595	0.153266	-0.463558	0.889764	0.673648	1.73925
FTMETRPNEG0407			-0.0987221	-0.346172	-0.00268025	-0.86287	-0.355804	-0.982286	0.0998772	1.74528	0.222237	0.369125	-0.0806536	-0.317072	-0.596361	0.0198719
FTMETRPNEG0409			-0.0151168	0.0767833	0.0784452	0.522891	-0.106656	0.0173342	0.0124647	0.0502229	0.0233667	0.0286073	-0.21543	-0.0695194	-0.234414	-0.0138352
FTMETRPNEG0410			0.219566	0.298341	-0.116645	-0.227806	0	-0.94596	2.05638	0.308122	0.451696	0.505235	-0.345775	-0.495325	-0.198546	-0.0181473
FTMETRPNEG0411			-0.198291	0.170094	0.985577	0.345108	-0.258833	0.0710248	0.389766	-0.268586	0.0337206	0.143816	-0.274332	1.02803	0.173941	0.0782713
FTMETRPNEG0413			2.37976	-0.00728635	0.135033	-0.10844	0.0797272	0	0.205301	-0.132129	-0.148824	-0.116941	0.00714207	1.65946	0.111645	-0.0341707
FTMETRPNEG0414			-0.845413	-0.0360993	0.115797	0.206137	-0.00910221	-1.20259	-1.25875	0.0107584	0.169049	0.403191	-0.124041	-0.0333715	0.162224	1.24909
FTMETRPNEG0419			-0.439912	-0.0927352	-0.33787	0.231612	-0.530515	0.303069	0.411371	0.263034	-0.254241	-0.14055	0.0703893	-0.0506261	-0.374396	0.255257
FTMETRPNEG0421			0.557459	0.340855	0.352693	1.94819	1.9083	-0.187244	0.076386	-0.471204	0.0862998	-0.0120225	0.281198	0.520453	0.015846	0.104715
FTMETRPNEG0423			0.197301	0.624025	-0.427799	0.997737	0.0885361	0.784359	0.312737	-0.159401	-0.133846	-0.398927	0.01543	0.00483646	-0.247447	0.675274
FTMETRPNEG0424			0.197301	0.58696	-0.408879	0.997737	-0.0825921	0.197607	0.176794	-0.157721	-0.146643	-0.404561	0.01543	-0.756074	-0.245402	-0.139994
FTMETRPNEG0425			-0.192937	-0.075856	0.0615334	-0.0755465	-3.37523	3.40726	-0.200533	0.322706	0.0342194	0.218711	-0.0988352	0.032381	0.278819	0.193606
FTMETRPNEG0426			-0.0159595	-0.111068	-0.12263	-0.0160067	0.12283	1.21997	-1.22014	-0.230156	-0.0594781	-0.233219	0.0165661	0.161193	-0.268587	0.0155398
FTMETRPNEG0431			-0.148303	1.2285	-0.00778434	0.140277	-0.0977306	-0.377035	0.244134	0.024717	0.265825	-0.14537	-0.0251639	0.353242	0.0398927	0.0338435
FTMETRPNEG0432			0.554544	-0.07739	0.00752385	-0.408027	0.955349	0.615508	-0.119932	0.0625845	0.253119	0.0295948	-0.121888	0.16473	-0.12793	-0.0827849
FTMETRPNEG0433			-0.148303	-0.895657	-0.00778434	0.140277	-0.0977306	-0.377035	-0.00892438	-0.0629313	0.0904538	-0.14537	0.613655	-0.809842	0.0398927	0.754546
FTMETRPNEG0439			0.211504	0.963474	0	-0.14439	0.862496	0.584963	-0.258312	0.618129	0.0614005	0.807355	0.765535	0.70044	0.280108	0.415037
FTMETRPNEG0441			-0.70044	0.14439	0.510962	-0.798366	-0.932886	-0.0671142	0.798366	0.669851	-0.799701	-0.0721498	-1.65535	0.367732	-0.902703	0.125531
FTMETRPNEG0442			-3.96535	0.118407	0.176743	0.563782	-0.271513	-0.12735	0.159478	0.0166925	-0.136181	3.84079	0.0263033	0.0524907	0.027776	0.151725
FTMETRPNEG0443			-0.456378	0.721699	1.05889	-0.206451	-0.0181473	-0.574694	-0.100929	0.117836	1.17834	0.669176	-0.481869	0.442943	1.06088	0.447459
FTMETRPNEG0444			0.174342	0.487725	-0.196626	0.0912468	-0.678627	-0.255593	0.0594517	0.173493	0.495883	-0.1797	0.751189	-0.026707	0.244764	0.176421
FTMETRPNEG0445			-0.509518	-0.174498	-0.142512	0.10464	-0.0885367	-0.604291	-0.0159415	-0.10276	-0.0458037	-0.238405	0.148971	-0.234091	-0.0737097	0.0755976
FTMETRPNEG0446			0.174498	-0.0679041	-0.522678	0.126912	-0.188072	0.291049	0.464963	-0.255839	-0.169925	-0.181838	-0.321928	-0.23967	0.183712	-0.367209
FTMETRPNEG0448			0.633218	-0.387023	0.469485	-0.257158	0.684904	-0.899071	-1.26077	-0.137691	0.0641303	-0.0679041	-0.040642	0.0740006	0.117357	1.26589
FTMETRPNEG0449			0.0673099	0.46693	0.0430687	0.30512	-1.58624	0.44288	-0.11994	-0.829696	0.241008	-0.106586	-0.684138	-0.262543	-0.28396	0.575542
FTMETRPNEG0450			-0.645213	-0.00188219	0.0381076	4.18687	0.086618	-0.00382509	-0.237481	0.276485	-0.0119671	0.345719	-0.0150589	3.96801	0.097726	0.150215
FTMETRPNEG0451			-0.114316	-1.31399	-0.0515611	0.165013	-0.0909215	-0.142372	-0.327194	-0.0605358	0.0184097	0.00186643	1.65933	0.1337	0.129519	1.76808
FTMETRPNEG0454			-0.0581811	-0.288761	0.624275	-0.111893	0.790772	0.448096	-0.135352	-0.419807	0.157281	0.244105	-0.348948	-0.288676	-0.846195	0.135352
FTMETRPNEG0455			-0.283808	0.611168	-0.153126	0.0355099	0.0473057	0.0843508	-0.129051	-0.300262	0.179118	-0.0209222	-0.105018	-1.04129	0.234264	0.0114688
FTMETRPNEG0456			-0.0465762	-0.0427245	-0.0955688	-0.14736	-0.389487	0.0843508	0.16553	0.536981	-0.182002	0.314152	-0.0781325	-0.557135	0.133067	-0.0362568
FTMETRPNEG0457			0.0537713	0.29956	0.399931	0.289507	-0.075551	0	0.101283	0.678072	-0.0151069	1.23522	-0.263034	-0.55141	0.0921182	0.109973
FTMETRPNEG0584	3-hydroxytetradecanoic acid [M-H]-	MSI Level 1: m/z, RT, MS2	1.05399	0.0987782	0.744539	-0.592955	-0.124328	1.61129	-0.27684	0.202629	0.544699	0.516015	0.0216951	-0.0440552	0.147845	0.342525
FTMETRPNEG0458			-0.0710831	-0.395929	0.843881	-0.686501	-0.547488	-0.0848889	-0.22741	-2.39232	-0.736966	0.815575	-0.767023	0.36257	0.741932	0.850622
FTMETRPNEG0459			-0.195551	0.258462	0.467986	0.157183	0.239338	0.14401	-0.195991	-0.194378	0.412902	-0.156342	0.49118	1.14727	0.318448	-0.232661
FTMETRPNEG0460			-0.0331044	-0.588931	-0.0238467	0.0395284	-0.465123	0.165586	-0.822757	-0.672114	0.128733	-0.131245	0.365396	-0.0724085	-0.168123	0.0160053
FTMETRPNEG0461			-0.167619	0.158301	-0.157155	0.193866	0.0959486	0.0701234	-0.171379	0.0945609	-0.0995215	-0.109915	0.191639	-0.298851	0.0613872	0.178011
FTMETRPNEG0462			0.135883	0.815575	-0.0174874	0.0594432	-0.687213	0.916342	-0.400538	0.762961	-0.520007	0.217591	0.477579	0.011588	-0.228819	-0.604071
FTMETRPNEG0465			-0.0613761	0.155076	0.00223327	-0.259704	0.063483	-0.0324606	0.0494882	0.00412451	0.0807211	0.244849	-0.035338	0.0999007	0.0127271	4.25155
FTMETRPNEG0466			0.218351	-0.294246	0.153254	3.81752	0.535924	-2.45931	3.65984	0.172561	-0.0107701	-0.0593785	0.125614	0.102911	-0.120052	0.00095892
FTMETRPNEG0467			0.598754	0.0833557	-0.425052	0.547027	-0.0295191	-0.0786098	0.0125701	0.0213903	-0.21195	-0.0117964	-0.0179378	0.138504	0.207211	-0.393821
FTMETRPNEG0468			-0.544675	-0.0496104	-0.214125	-0.27896	0.293727	0.364055	-0.000173221	0.598264	0.0345802	0.030162	-0.203533	-0.303692	-0.30605	0.86962
FTMETRPNEG0596	N-acetyl-L-histidine [M+CHO2]-	MSI Level 1: m/z, RT	0.301381	-0.327362	0.09901	-0.177787	-0.520594	0.499695	-0.120854	-0.0926112	-0.22456	-0.0460964	-0.309753	0.631744	-0.165424	1.2813
FTMETRPNEG0469			0.19633	0.378956	-0.738875	1.2974	-0.0778786	0.34753	0.155303	0.0846516	0.0434318	-0.0705122	-0.111379	0.378998	0.0796294	0.0458037
FTMETRPNEG0470			-1.15034	-1.16294	0.0957821	-0.14198	-0.0351554	0.288593	-0.238281	1.24355	0.0149851	0.049734	1.17628	0.142719	-1.49478	-0.0362563
FTMETRPNEG0471			-0.0182128	0.0786673	0.0257172	-0.259952	-0.00243493	0.127312	0.156689	-0.00231758	0.0714351	0.337633	-0.0287884	0.208296	-0.158366	-0.122137
FTMETRPNEG0473			-0.10378	0.100481	0.38758	0.250227	0.288721	-0.518858	-0.295149	-0.0801703	0.0498191	0.21942	-0.256014	0.35765	-0.280108	-0.00960733
FTMETRPNEG0474			2.17357	-0.119795	0.359081	-0.570426	0.416946	0.976054	-0.202493	1.13451	0.1754	0	-0.108748	-0.00587657	0.113009	-0.41792
FTMETRPNEG0476			1.71348	0.215343	-0.41259	-1.02178	2.32668	0.282259	1.78721	-1.59584	-0.135249	0.0443001	-0.0689129	-1.59987	0.0757273	0.117836
FTMETRPNEG0478			0.244711	-0.13801	0.873782	-1.60316	0.107453	1.08625	-1.1193	1.25242	1.13191	0.215729	0.692766	0.231769	-0.171565	-0.716207
FTMETRPNEG0479			0.0255431	-0.23851	-0.107666	0.121677	0.243017	0.317146	6.45837	-0.0147767	-0.0701501	-0.333499	0.0215186	-0.0107511	-0.0652816	0.216217
FTMETRPNEG0482			2.72254	0.172504	-0.244338	0.166613	0.710193	1.20926	-0.521384	0.469631	0.123858	0.0901978	-0.333076	0.00694161	-0.0915612	-0.144479
FTMETRPNEG0483			0.322668	0.417465	-0.201699	1.5684	0.0611362	0.324564	1.78572	-0.0888205	-0.024852	-0.379455	0.035882	0.289678	-0.114432	-1.13145
FTMETRPNEG0484			-0.0141096	-0.0956833	0.222976	-0.502985	-0.144979	-0.0881309	-0.438637	-1.62499	0.0244827	-0.0664632	-0.139988	-0.0388509	0.00354907	0.190103
FTMETRPNEG0485			0.337282	-0.217905	-0.0979451	0.00921853	0.437991	-0.616123	-0.281684	0.221664	-0.441933	-0.345012	-0.317341	-0.23744	0.118644	-0.0336084
FTMETRPNEG0487			-1.26925	0.0581342	-0.054524	1.3439	-0.0564828	-0.187754	1.20077	0.0864589	-0.104385	0.472371	1.08174	0.0096561	0.231326	0.891104
FTMETRPNEG0488			0.0863603	-0.281993	0.0437817	-0.081173	-0.0804187	-0.2862	-0.141882	-0.0708213	-0.411631	-0.154142	0.208947	0.307916	-0.281698	0.105845
FTMETRPNEG0491			0.463352	-0.119924	0.117836	0.0518389	-0.0198996	-0.179389	0.0827249	-0.0621724	-0.0772526	0.302029	-0.199401	-0.209523	-0.0621565	0.0549189
FTMETRPNEG0492			2.64786	-0.0414921	0.315747	-1.36445	1.15263	3.87139	-2.0992	1.05211	0.357217	-0.10231	0.295594	0.282828	-0.0695045	-0.939953
FTMETRPNEG0496			-0.286381	0.028151	0.280569	-0.521096	-0.115767	0.114902	0.21399	0.120609	-0.244887	0.0639723	-0.0376704	0.122092	0.20465	-0.0822577
FTMETRPNEG0497			0.178442	-0.239365	0.0719498	0.0268833	-0.168435	-0.119228	-0.103357	-0.180572	-0.470674	-0.077561	0.0766213	0.14743	-0.192645	-0.0323177
FTMETRPNEG0498			2.17841	0.486529	0.45846	-1.05562	-2.31694	2.06178	-1.61708	0.861636	0.926663	0.138102	-0.306821	0.0921574	-0.208399	-0.961046
FTMETRPNEG0500			-1.2008	0.231981	0.0831755	1.38043	0.410244	1.24218	-0.0606417	1.22101	-1.40793	0.136087	0.99333	0.0614923	1.40826	1.43255
FTMETRPNEG0502			0.0323307	-0.192141	0.0968615	-0.228159	-0.349283	-0.102787	-0.0433926	-0.220465	-0.364946	-0.102946	0.0536687	0.198736	-0.110378	-0.0361823
FTMETRPNEG0503			4.1539	0.0931094	0.275634	-2.03197	1.16959	5.16895	-3.17503	2.09318	0.445469	-0.0864641	0.132374	0.212433	-0.280552	-1.38591
FTMETRPNEG0504			1.62119	-0.448715	-0.453162	0.221656	-0.734643	-1.15021	0.0923971	-2.05378	-0.0675068	-0.46255	0.2033	-0.176218	0.473015	0.351197
FTMETRPNEG0506			0.902566	-0.0384741	0.255257	-0.272175	-0.156234	1.02263	0.686794	0.183164	-0.153044	-0.421138	0.136981	-0.304598	0.053242	0.0591131
FTMETRPNEG0509			3.07132	-0.00472241	0.226366	-1.26343	3.96166	1.38398	-0.530747	1.73592	0.655352	-0.0113599	0.399994	0.136936	-0.703413	-1.84384
FTMETRPNEG0510			0.232416	-0.0573504	0.212894	-0.0262315	-0.236346	0.0700606	0.238044	-0.0300436	0.0379322	0.0829811	0.0807495	1.97662	0.250009	0.212545
FTMETRPNEG0513			0.926499	0.627675	-0.283793	-0.0221257	-1.53919	-1.34844	-0.0444136	-1.93298	0.125392	0.0937627	0.176393	2.61258	0.398159	0.36835
FTMETRPNEG0514			0.319692	0.334329	-0.0774344	0.0388084	-0.43576	0.1661	0.278137	0.0986041	0.190446	-0.478697	-0.0263012	0.415699	0.126009	0.35381
FTMETRPNEG0515			0.0571024	0.0640857	-0.0806786	-0.000526531	-0.269384	0.213903	0.408861	-0.0965903	-0.279111	-0.0692627	-0.357464	-0.0439469	-0.376777	0.176125
FTMETRPNEG0516			-0.0596651	-0.344053	-0.130961	-0.182111	-0.0497888	0.0268266	0.0326739	-0.0359371	-0.0250342	0.0637881	-0.0351772	0.178987	0.238043	0.168871
FTMETRPNEG0517			-0.249515	0.346473	0.25852	3.00578	0.248855	-4.06274	0.0462504	0.241534	0.0149433	-0.205177	0.192368	3.83613	-0.148499	-3.63429
FTMETRPNEG0520			0.140699	0.330149	-0.022139	0.0152668	-0.179797	-0.323655	0.0111406	-0.0776794	-0.25634	0.0634791	-0.102362	0.335286	0.0473057	0.0243842
FTMETRPNEG0521			0.220156	0.417649	-0.287706	-0.00612953	0.0567509	0.138176	-0.123071	0.313367	0.0538018	-0.186922	0.0339943	-0.0200061	-0.265765	1.72217
FTMETRPNEG0522			-1.08915	-1.38763	-0.0819112	1.32221	0.987573	-0.384011	0.0840525	1.34231	-0.563221	-0.0132968	-0.601981	-0.0893011	-0.621488	1.04269
FTMETRPNEG0523			-0.407658	0.616327	-0.00761318	-0.442943	0.0708213	-0.390234	0.327431	-0.174029	-0.370838	-0.392317	0.116514	-0.00769439	-0.142019	-0.569161
FTMETRPNEG0524			2.12111	0.351648	0.247193	-0.0314525	-1.6612	-1.63964	-0.589874	-1.99151	0.0296353	-0.176491	-1.91162	-0.104225	-0.155282	0.228188
FTMETRPNEG0525			-0.531275	0.67291	-0.00761318	-0.287577	-0.235888	0.222392	0.46218	-0.3614	-0.370838	-0.28744	0.116514	-0.162271	-0.117357	-0.530515
FTMETRPNEG0526			-0.0315701	0.0696342	0.0259952	-0.697591	-0.551852	0.545959	-0.182203	-0.880213	-0.439174	-0.0931094	-0.172061	0.304006	0.0500407	-0.51866
FTMETRPNEG0528			-1.23867	-0.128584	0.0443941	0.376563	-0.0122783	-0.265345	3.03554	0.214851	-0.592576	-0.189825	0.913488	0.321928	0.0388192	0.0204641
FTMETRPNEG0529			-0.119777	0.382052	-0.209537	0.0201834	-0.141866	-0.328497	0.332193	-0.088944	0.173554	-0.725905	0.209342	-0.0803304	0.081006	0.167423
FTMETRPNEG0530			-0.0384741	0.321928	-0.469485	0	0.752072	-0.232173	0.0389941	0.0369942	0.5115	0.584963	-0.423211	-0.233199	-0.0943274	-0.31034
FTMETRPNEG0531			-0.865495	-0.00894235	0.956334	1.78109	-0.24408	-0.3939	-2.26714	-0.39377	-0.176996	0.559217	-0.446608	1.39509	-0.443538	0.0769342
FTMETRPNEG0532			0.196143	0.225138	-0.0836579	0.189226	0.920692	-0.382301	-0.164471	-0.132248	0.0831412	-0.0198085	-0.0164255	-0.687143	0.497778	-0.324435
FTMETRPNEG0534			0.0103419	-0.0100712	0.169645	-0.25437	0.0468259	0.264897	-0.4267	0.0354295	-0.0292829	-0.276303	0.0975926	-0.133654	-0.458365	0.0684877
FTMETRPNEG0535			0.168574	-0.00153397	-0.126326	0.18991	0.180863	0.0397799	-0.057436	0.0636226	0.0123572	0.0504651	0.0846777	-0.70708	0.189804	0.162305
FTMETRPNEG0537			0.245716	0.614979	-0.98528	0.0317294	0.137914	0.339889	-0.353849	-0.862899	0.192938	-0.926866	-1.15798	0.0930629	-0.693789	-0.949792
FTMETRPNEG0538			-0.418013	-0.50301	0.862529	-0.131245	0.0614005	-0.0295958	0.201634	-0.0285203	0.31164	-0.131245	-1.06797	0.275634	0.289507	1.32305
FTMETRPNEG0539			-0.300695	0.259087	-0.338896	-0.045443	0.291766	0.100375	0.308268	0.1361	0.0778112	0.199628	-0.492205	-0.233608	-0.00693605	0.133769
FTMETRPNEG0540			0.0304624	0.548365	-0.825097	-0.103093	0.346176	0.535806	-0.53367	0.0104699	0.175087	0.292027	0.726715	-0.248497	0.201634	0.352157
FTMETRPNEG0541			0.586528	0.240263	-0.0977752	-0.0173821	0.49283	-0.0942153	0.215597	-0.39098	-0.399376	0.0510394	-0.509727	0.33531	-0.390708	0.0766213
FTMETRPNEG0543			2.14901	-0.0384741	0.0851947	-0.549637	-0.145619	2.41951	-1.74485	2.49598	0.236727	2.53472	-0.0252507	-0.136808	0.152003	-0.224168
FTMETRPNEG0686	hexadecanoic acid [M-H]-	MSI Level 1: m/z, RT	-0.668253	0.0534393	0.490476	-2.58156	0.111361	-0.0492435	-0.387661	0.395541	0.398918	1.03171	0.029344	1.98229	0.557331	0.922959
FTMETRPNEG0545			1.078	-0.114148	0.0353812	0.922268	-2.21758	1.51266	-0.574506	0.935783	0.15313	0.525723	-0.0892245	-0.176878	0.194269	-0.267047
FTMETRPNEG0546			-0.0132619	-0.0373008	0.181607	0.019657	0.264808	-0.0580008	-0.0861991	-0.121026	-0.100402	-0.00812216	0.0802439	-0.0705369	0.139354	-0.0153378
FTMETRPNEG0547			0.00896215	-0.525544	0.00058834	0.00734773	-0.282543	0.049429	-0.250507	0.501094	0.0170803	0.928885	1.17623	-0.262184	0.0211336	0.923566
FTMETRPNEG0548			2.30214	3.0619	-0.244503	0.0147116	-0.377351	-2.79688	0.00979914	-3.10882	0.101393	-0.428776	-2.63968	-0.420239	-0.0078447	-2.34406
FTMETRPNEG0549			-0.112921	0.103594	0.154783	-0.205725	0.0598088	0.0243035	-0.209255	-0.11028	-0.116215	0.336099	-0.153708	0.204227	0.0520321	0.00378587
FTMETRPNEG0551			-0.336295	3.60701	-0.250922	0.158504	3.22419	-3.36076	3.6077	-4.15927	0.0960524	-0.414687	0.270418	3.45231	-0.00765975	-3.33638
FTMETRPNEG0552			-0.116166	0.102963	0.158045	-0.20449	0.0793692	0.0389551	-0.204612	-0.111783	-0.119722	0.350531	-0.156581	0.206166	0.0664761	-0.000275287
FTMETRPNEG0553			-0.065663	-0.24544	-0.102	1.22086	-0.114936	-0.0286693	-2.55401	0.0111406	-0.0542671	0.223357	-0.12442	0.00840244	-0.111093	-2.45915
FTMETRPNEG0554			0.350332	0.242977	0.215956	-1.02867	0.192295	-1.08728	-0.0221957	-0.469485	0.325854	0.132524	-0.105754	1.39796	0.00390445	-0.0573779
FTMETRPNEG0555			0.101112	-0.631593	0.0390037	-0.203256	0.216031	0.356278	-0.943223	0.0448091	0.093816	0.52787	-0.192161	-0.103174	-0.323824	0.31656
FTMETRPNEG0559			-0.179209	0.316143	-0.053098	2.31603	-0.0402927	0.128008	0.0921773	-0.107117	0.12973	-0.40019	-0.0858472	-0.127703	-0.0108624	-0.150508
FTMETRPNEG0560			-0.283555	0.118419	-0.058309	-3.03183	-0.385892	-2.0265	-0.0631928	-2.31422	-0.0363198	-0.364125	-0.0883676	-2.02643	-0.177556	-2.22545
FTMETRPNEG0561			0.155675	0.183021	0.295933	0.139691	-0.276873	0.58601	-0.163123	0.381321	-0.0433926	0.0422282	0.053242	0.32935	0.0136104	-0.060929
FTMETRPNEG0562			0.0996399	0.0449184	0.23305	-0.254183	-0.0233473	-0.00281227	0.0654025	0.0146617	0.0367586	-0.0996312	0.0921343	0.0532301	-0.103369	0.42344
FTMETRPNEG0563			-0.202058	-0.639298	-0.0210445	0.367541	0.438714	0.796492	-0.795092	0.580568	0.163646	0.187656	0.315367	0.32811	0.132046	-0.0640851
FTMETRPNEG0564			-0.178998	0.256982	-0.11357	-0.0504429	-0.0478074	0.268212	0.132288	0.445898	0.239811	-0.445177	-0.432775	0.354623	0.123356	0.0616844
FTMETRPNEG0566			0.169925	0.140073	-0.158792	0.198904	-0.0296404	-0.327575	-0.469825	-0.545422	0.0290485	-0.114859	0.0235868	0.15061	-0.012824	0.218027
FTMETRPNEG0567			0.0114956	-0.0324984	-0.0405468	1.94188	-0.147164	0.221885	-0.0476405	-3.38076	0.180775	0.132272	0.226954	-0.0411521	-0.0449374	0.111612
FTMETRPNEG0568			-0.13722	-0.177018	0.441794	0.0148242	0.050659	-0.0836201	-0.256954	0.224808	0.193321	0.107301	0.10392	0.1404	0.342903	-0.00612162
FTMETRPNEG0570			-0.378729	-0.343393	0.0901108	-0.82215	0.337424	0.618825	-0.0335439	0.758878	-0.00770841	0.0252312	0.543699	-0.838579	0.038386	0.522294
FTMETRPNEG0571			-0.270282	0.600503	-0.00405822	-0.793549	-0.18476	-0.32681	-0.0651376	0.145851	0.490805	-0.27275	0.349746	-0.19878	-0.0048494	0.445264
FTMETRPNEG0572			-0.0777223	0.0635312	-0.195852	0.749485	-0.258972	0.136798	0.0205702	0.101925	-0.169019	0.29267	0.017301	0.00548902	0.148757	0.382333
FTMETRPNEG0573			0.141661	0.0541413	-0.152837	0.231006	-0.142422	0.0934866	0.592003	0.163843	0.0437214	-0.0651376	-0.133193	-0.213566	-0.148863	-0.0213385
FTMETRPNEG0574			-0.370034	-0.105967	-0.0492551	-0.488627	0.23351	0.170094	-1.32224	-1.23624	-0.0498067	0.523395	-0.122857	-1.13866	0.0665301	-0.375459
FTMETRPNEG0575			0.216688	-0.113336	-0.182149	0.017935	-0.0514843	-0.814234	0.0868544	0.15455	-0.286548	0.0644004	-0.124282	-0.119761	0.154536	-0.21958
FTMETRPNEG0579			0.00960248	0.338196	-0.0111134	-0.0350024	0.116159	-0.0286554	0.141636	-0.0915105	-0.102015	0.209137	-0.00743659	-0.0341654	0.0511995	0.262944
FTMETRPNEG0582			-0.452512	-0.0565835	-0.303392	-0.374396	-0.0223678	-0.526069	-0.0223678	0.817136	0.0660892	0.0255351	-0.195551	0.398549	0.603341	0.509674
FTMETRPNEG0583			1.29571	0.217881	0.0990237	0.945376	0.0226108	-1.21143	0.0497825	-1.20124	-0.0183257	0.0219629	-0.152155	-0.422303	0.0299608	-1.34454
FTMETRPNEG0586			-0.0633621	0.461278	0.166116	-0.562026	0.215428	-0.209792	0.2638	-0.31774	1.04525	-0.175572	0.350385	-0.387926	-0.224759	1.08305
FTMETRPNEG0587			0.221415	-0.50772	-0.178626	0.0767394	-0.105219	-0.0059739	0.0487032	0.135352	-0.252886	0.0879071	-0.261741	0.158972	0.128065	0.487382
FTMETRPNEG0588			-0.295649	0.320656	-0.459816	0.123011	-0.30626	-0.0670079	0.426076	-0.548217	-0.324359	-0.564112	-0.357299	0.0334789	0.108986	-0.550578
FTMETRPNEG0590			0.846704	-0.0223678	-0.0874628	-0.321928	0.608421	1.26748	-0.341037	0.408963	-0.0198996	-0.0109711	-0.147557	-0.358192	-0.253757	0.15788
FTMETRPNEG0591			-0.275764	0.29956	-0.393342	2.22257	-0.336825	-0.106448	2.69929	-0.534721	-0.786623	-0.538834	0.109192	-0.0102551	0.106128	-0.551706
FTMETRPNEG0592			0.900464	0.157541	0.365455	-0.0733732	0.943283	1.19409	-1.0523	0.522421	-0.273018	0.235813	0.437405	0.0105692	-0.253757	0.0356239
FTMETRPNEG0593			-0.287849	0.243839	-0.432833	-1.40882	-0.374848	-0.12169	0.292984	-0.439433	-0.275472	-0.585233	-0.253816	-0.0682956	0.11837	-0.370882
FTMETRPNEG0595			0.910502	0.384664	0.182591	0.168754	1.76972	1.3548	-0.113956	0.058103	0.251539	-0.0499252	0.422857	0.204358	-0.259243	-0.506536
FTMETRPNEG0599			-0.206344	0.229393	-0.188543	0.764409	-0.425583	-3.96622	-0.160741	-5.34916	0.023011	-0.322567	0.254876	0.380032	-0.122341	-3.91617
FTMETRPNEG0600			-0.190833	0.242962	-0.0437807	-0.178975	-0.00654285	0.232093	-0.0635132	-2.75609	0.256152	-0.264037	0.0214293	-0.179484	-0.580971	-0.122331
FTMETRPNEG0603			0.251713	-0.0754074	0.272297	0.1042	-0.244098	0.445663	0.10806	-0.549203	0.17433	0.132028	-0.395301	0.180061	0.0608033	0.372875
FTMETRPNEG0604			1.04851	0.228236	-0.265698	-0.597602	0.964457	-0.505349	0.322185	-0.940639	-0.0336255	0.17891	-0.250252	0.116181	-0.0403411	-1.42196
FTMETRPNEG0605			0.120038	0.382355	-0.44445	-0.16782	0.0341108	-0.178337	0.0219593	0.17521	0.284077	-0.13451	-0.227562	0.890465	0.0625657	0.57655
FTMETRPNEG0607			0.123174	-0.247169	0.0615294	-0.180194	-0.332941	-0.0516215	0.243822	0.481036	-0.0487479	0.463355	-0.25933	0.751033	0.0466898	-0.0236919
FTMETRPNEG0608			-0.0555753	0.236151	-0.189482	-0.2927	0.226301	-3.34346	-2.68792	-3.0482	0.0299851	-0.317235	-0.102976	-0.322568	-0.123842	-3.06364
FTMETRPNEG0610			-0.0389042	0.257509	-0.0866777	0.0817941	-0.141338	0.131231	-0.16861	-0.277972	-0.168308	-0.167057	-0.303844	0.0962378	-1.6688	-2.51879
FTMETRPNEG0611			0.94007	0.571787	0.251918	0.372912	-0.873841	-0.241008	-0.11171	-0.978176	0.325576	0.125531	-0.131825	-0.262944	-0.245538	-0.0312792
FTMETRPNEG0613			-0.861386	0.968546	-0.278278	-0.206359	-0.634203	1.50511	0.0209116	0.980158	-1.25462	-0.676249	0.79513	-0.275151	-0.128378	0.973847
FTMETRPNEG0614			0.0384741	0.254465	0.122719	-0.118056	0.329233	-0.0661351	0.259243	0.0426062	0.159478	0.794451	0.0467581	-0.105353	0.0990641	0.253085
FTMETRPNEG0615			-0.952495	7.45505	-0.181989	-5.3573	0.0937214	-7.907	8.66859	-0.227825	0.033889	-0.310832	0.194475	0.549395	-0.133118	0.019719
FTMETRPNEG0618			0.225209	0.248788	0.0767394	-0.292068	-0.314914	0.87945	-0.460355	0.502578	-0.364826	0.164924	-0.267333	-0.00626014	0.10257	0.0881915
FTMETRPNEG0620			-3.92376	0.16004	0.279073	0.00792692	0.819849	-0.436099	0.065095	5.47027	0.182864	0.0237682	0.142554	0.00501785	-0.0694214	5.22686
FTMETRPNEG0621			0.335242	0.760617	0.210767	-0.121136	-2.26034	-1.03354	0.0347654	-0.183066	0.137991	-0.33227	-0.105353	-0.181711	0.119582	-0.183091
FTMETRPNEG0622			0.175223	-0.316785	0.184059	0.264569	-1.4957	2.46755	-0.0460964	-0.004707	0.0496104	-0.0193653	-0.184233	0.215485	0.193132	-1.32557
FTMETRPNEG0625			0.28399	-0.0840643	-0.0236513	-0.0706767	-0.0682693	-0.103093	-0.0374747	-0.127112	0.173332	0.116324	0.0749621	-0.104634	0.209453	-0.272372
FTMETRPNEG0627			-0.0183785	0.0199454	0.0270265	-0.071843	-0.116347	0.0818073	-0.0437951	-0.193716	-0.248108	0.119754	0.0481478	-0.126226	0.119851	0.17158
FTMETRPNEG0629			0.0896372	0.0143078	0.141092	1.68786	-0.0989665	-1.65192	0.0647951	-0.0310269	-0.138052	-0.0924809	-0.252766	0.0767062	0.19805	0.0148478
FTMETRPNEG0630			-0.964215	-1.02996	-0.0170038	-0.15764	0.254099	1.16157	0.112853	-0.0232162	0.910442	-0.677545	-0.98061	0.123332	-0.786619	0.21815
FTMETRPNEG0631			0.357686	-0.487707	-0.0737483	0.243003	0.0391263	-0.229304	0.047653	-0.0256258	-0.0838726	0.0804498	-0.0453715	-0.0675981	-0.0392594	-0.0477757
FTMETRPNEG0632			1.64228	0.398899	0.505838	0.125873	-0.102811	-0.18476	-0.0186638	-0.0527627	0.695037	0.198254	0.0672881	0.239634	0.0628268	0.149984
FTMETRPNEG0634			0.316122	-0.66205	-0.105353	0.210499	0.062964	-0.0751015	0.108934	-0.127379	-0.0895754	0.00523665	-0.125937	-0.236858	-0.0202487	0.103978
FTMETRPNEG0636			0.222392	-0.371631	0.0766213	-0.275146	-0.297627	-0.40439	0.538484	0.173136	0.209847	-0.0885367	0.0127673	-0.0434393	0.155418	0.225767
FTMETRPNEG0637			0.793033	0.253146	-0.11379	-0.178043	0.186243	0.275529	0.0214133	-0.0665977	-0.0443183	0.295456	-0.0813984	-1.12837	0.152823	-0.241212
FTMETRPNEG0638			-0.00488222	0.39369	-0.234341	-0.20814	0.0780025	0.257451	0.792334	0.442672	-0.413186	-0.055048	0.182714	-0.255118	-0.230613	0.412123
FTMETRPNEG0639			-0.0503018	0.0246437	0.335225	-0.50328	0.616893	0.103645	0.192717	0.742032	-0.372752	0.347084	0.0248942	0.00195659	-0.0959794	0.375233
FTMETRPNEG0640			-2.42646	0.246053	-0.331653	-0.512352	0.110394	0.175442	0.202875	0.53318	0.158642	0.202859	0.305263	-1.05351	0.107163	-0.411133
FTMETRPNEG0642			2.33909	0.129685	1.15827	2.59033	-0.319291	-2.16876	-0.511871	0.118953	-0.0840883	-0.128194	0.266496	0.20857	0.208009	-1.46022
FTMETRPNEG0643			-0.163756	0.0569518	-0.312613	0.280964	0.148266	-0.0347499	0.334701	0.414069	-0.0410209	-0.38594	-0.132072	-0.747885	-0.113089	0.773246
FTMETRPNEG0646			-0.400824	-0.398549	-0.81867	0.145566	0.449656	0.192645	0.0079052	0.993545	-0.464841	0.0329773	-0.316973	0.232043	0.392317	0.143909
FTMETRPNEG0647			0.23132	-0.168929	-0.521953	-0.0857299	0.202713	0.146549	-0.190997	0.544055	-0.426265	0.340159	-0.304364	0.252617	-0.0339473	-0.345113
FTMETRPNEG0648			-0.732392	-0.142311	-0.166521	-0.237032	0.100965	0.125531	0.0390665	0.155571	0.220513	-0.0384741	-0.050472	-0.534092	0.071769	-0.281083
FTMETRPNEG0649			2.93367	2.99935	0.00166439	-0.169981	-0.348233	-2.99771	-0.150096	-3.26875	-0.0337761	0.0085375	-3.19978	-0.164057	0.0749892	-2.85778
FTMETRPNEG0653			-0.0490019	0.05197	0.0953479	-0.156733	0.258119	0.37405	-0.0516456	-0.398882	-0.0883817	-0.0513266	0.410988	0.101642	0.199654	0.693355
FTMETRPNEG0657			-1.06493	0.12808	-1.11909	0.29523	1.8049	-0.22875	-1.98418	0.912422	-1.0369	-0.520778	0.552887	-1.46963	-0.102544	-0.113991
FTMETRPNEG0662			1.1047	-0.334001	0.285402	-1.3952	1.09525	0.983949	-0.809834	0.281938	0.255257	0.134542	-1.13927	-0.22556	-0.516917	-0.634914
FTMETRPNEG0663			1.13179	1.28315	0.000429197	-0.0428933	-0.176531	-0.00211524	-0.874261	0.163503	-0.0334676	0.00962943	-0.150728	-0.142927	0.0750534	-1.12329
FTMETRPNEG0667			-0.217468	-0.0366624	0.179727	-0.407644	0.35145	0.427881	0.294722	-0.0122957	-0.0531694	-0.360332	-0.171989	-0.243775	-0.863563	0.0511904
FTMETRPNEG0668			0.28753	0.302417	-0.240776	0.710645	-0.333965	0.159274	0.191639	-0.21597	-0.0396059	-0.23696	0.473553	0.676006	-0.117926	0.500236
FTMETRPNEG0670			2.97599	0.191362	-0.0542637	-3.03941	-0.106554	-3.38903	0.0128301	-2.7795	0.0412227	-0.0724185	-0.0990478	-0.14027	0.0667493	-2.66976
FTMETRPNEG0671			-0.858163	-0.811325	-0.0410551	-0.289349	0.047278	1.3787	-0.0799342	1.291	0.00523032	-1.02429	-0.105992	0.0268633	-1.27838	1.20933
FTMETRPNEG0672			0.00232505	0.371327	-0.186596	-0.224002	0.154398	0.187828	-2.69796	-0.214362	-0.0968982	-0.258554	-0.0799798	-2.61575	0.0268303	-0.249172
FTMETRPNEG0813	ferulic acid 4-sulfate [M-H]-	MSI Level 1: m/z, RT, MS2	1.34806	-0.269333	0.0772195	-0.337004	-0.520923	-0.279148	0.108386	-0.0250366	-0.237797	0.610825	-0.194609	-0.258504	0.381498	-0.178868
FTMETRPNEG0675			0.196932	0.300175	-0.11877	0.0102319	0.110054	0.120681	-0.544129	0.0116347	-0.248576	-0.249359	0.391059	-0.260108	0.161155	-1.19432
FTMETRPNEG0676			-0.186176	-0.0101829	0.155566	-0.388135	0.363351	0.437424	0.272048	-0.0427904	-0.0501625	-0.317769	-0.15304	-0.299488	-0.834413	0.0539268
FTMETRPNEG0677			-0.143237	0.0991846	-0.0136985	-2.4219	0.194816	0.225412	0.126184	-0.0330791	-0.134028	-0.045618	-0.0670585	-0.0806185	0.228941	0.349998
FTMETRPNEG0678			0.00109752	0.367761	-0.321928	-0.122394	1.8486	0.0864457	0.309337	-0.570904	0.0749326	-0.183724	-0.195171	-0.192176	0.133812	0.357552
FTMETRPNEG0681			-0.440285	0.288888	0.0689269	0.0826677	0.310436	0.0945551	0.129593	1.02881	-0.0317089	-0.180178	0.531613	-0.319417	-0.379772	0.65838
FTMETRPNEG0682			0.0416296	0.627658	0.64689	0.113094	0.97315	5.04389	-3.41906	1.80192	-0.07588	0.55687	-0.0900414	0.0605415	0.365871	-1.09954
FTMETRPNEG0683			0.291766	0.332644	0.0778406	-0.0330908	-0.0418754	-0.309577	2.63761	-0.351805	0.00466892	-0.13469	0.630445	-0.396422	-0.247336	0.0275858
FTMETRPNEG0688			0.291766	0.332644	0.0778406	-0.0330908	-0.0418754	-0.309577	0.0484364	-3.05268	0.00466892	-0.13469	0.630445	-0.396422	-0.247336	-2.75551
FTMETRPNEG0690			0.159336	0.113139	0.290393	-0.428018	0.127841	0.714316	-0.0981804	0.786031	0.0608252	-0.431656	0.0237346	-0.300543	-0.377563	-0.0655883
FTMETRPNEG0691			-0.546545	-0.0516842	-0.155897	-4.1435	-0.0831412	0.0948963	-0.151142	0.120854	0.137504	0.448461	-0.235985	-0.166403	0.16946	0.0539776
FTMETRPNEG0692			-1.58182	-0.0891259	0.199609	-0.308038	0.162939	0.422233	-0.804337	0.83792	0.276012	0.526321	-0.0455147	-0.0134958	2.40871	1.12085
FTMETRPNEG0693			-0.842178	0.249842	0.263034	-0.106861	0.447761	2.70755	-1.58166	-0.0275817	1.24658	0.315958	1.2285	0.396396	0.184425	-0.463401
FTMETRPNEG0694			0.139163	-0.36066	-0.00839999	-0.0937144	0.112918	-0.224799	0.146094	0.133334	0.0192683	-0.104064	-0.168051	-0.126514	0.0864148	0.0445554
FTMETRPNEG0695			-0.149911	0.276632	0.0729145	-1.38702	-0.0326182	-0.407087	-4.69114	-0.298369	-0.0796064	-0.055059	0.246747	-0.655029	0.0245974	0.0176614
FTMETRPNEG0698			-0.0327915	0.258016	0.16711	0.21383	0	-0.433897	-0.256856	-0.298081	-0.145117	0.384823	-0.424555	-0.351675	-0.379772	-0.301509
FTMETRPNEG0701			0.40279	0.342701	0.102657	-0.0185678	-0.232556	-0.0558957	-0.270146	0.43119	-0.0221446	-0.174167	-0.116826	0.35263	0.00797386	-0.0770364
FTMETRPNEG0702			0.164839	-0.00287104	0.203931	-0.108752	-0.108547	-0.116037	-0.0870439	-0.0263301	-0.0714434	0.124064	0.043346	-0.0865318	0.12887	0
FTMETRPNEG0703			-1.39336	-0.0325359	1.39297	-0.24696	0.253901	1.74461	0.0794083	1.56462	0.0100528	1.83841	-0.0568468	0.116737	-1.06433	1.70309
FTMETRPNEG0704			2.16788	2.03834	0.000969618	-1.87067	-0.167666	-1.79967	-0.0462775	-1.98792	-0.0903474	-0.365985	-2.04188	-0.0289519	0.272463	-1.82645
FTMETRPNEG0705			1.45124	0.161721	0.0383767	-0.212063	0.201195	-0.308453	-1.20236	0.0997861	0.132794	0.21177	0.308549	0.340237	-0.132333	0.549967
FTMETRPNEG0706			-0.265697	-0.129613	0.0478115	-0.0817492	0.0427496	-0.116779	0.16833	-0.0575237	-0.00621852	0.0180152	0.0959564	-0.186503	0.0263584	-0.0245571
FTMETRPNEG0707			0.102817	0.43043	-0.757267	-2.03846	-0.545445	-0.240204	-0.0783685	-0.48778	-0.153143	-0.327741	-0.608125	-0.349329	0.271713	-0.0394221
FTMETRPNEG0708			1.65807	1.98768	-0.0582209	-1.3369	-0.578747	-1.68647	0.146276	-1.58056	-0.106956	-0.334952	-1.33593	-0.0766373	0.296335	-1.47877
FTMETRPNEG0709			0.03362	0.0380267	0.222549	0.127281	-0.193957	-0.245402	0.346892	-0.0462286	0.164167	0.187709	0.433394	0.142424	0.110884	-0.119924
FTMETRPNEG0710			0.190997	0.369076	-0.127039	-1.0207	0.758264	-1.27195	-0.893201	-0.422208	-0.0148223	0.124645	-0.170244	0.125189	0.225741	-1.08385
FTMETRPNEG0711			0.954485	0.00634153	0.703607	0.086967	-0.125531	0.289956	-1.14664	0.794815	0.305413	0.795415	0.211209	0.203829	-0.381603	-0.874469
FTMETRPNEG0713			-0.185779	-0.0970245	0.0909827	-0.223091	-0.637286	0.197109	-0.503303	0.114944	0.0614713	0.163611	-0.123699	-0.141683	0.192843	-0.0144705
FTMETRPNEG0714			0.202566	0.265239	0.221114	-0.247845	-0.28886	-0.037465	0.518105	-0.341778	-0.110964	0.197376	0.0193006	-0.0661437	-0.0762036	0.24546
FTMETRPNEG0717			0.170631	0.265239	0.241692	2.66518	-0.277064	-2.40521	0.2582	-0.0350403	-0.0694572	0.2935	-0.111031	-2.69354	-0.0694622	0.16166
FTMETRPNEG0720			0.0183785	0.159657	0	-0.278061	0.0240455	0.112475	-0.328326	-0.316474	0.235813	-0.0692627	0.060121	-0.113657	-0.365133	-0.192645
FTMETRPNEG0851	(9Z,11E,13E)-octadeca-9,11,13-trienoic acid [M-H]-	MSI Level 1: m/z, RT	0.0781078	-1.67316	-0.148201	-0.0588417	-0.0884651	0.110381	-0.100814	1.8882	-1.6976	-2.00161	1.62375	0.506958	1.80953	-0.00496085
FTMETRPNEG0852	alpha-linolenic acid [M-H]-	MSI Level 1: m/z, RT	-0.215978	0.565854	-0.472589	0.272372	-0.0506261	0.18117	-0.279523	0.0310269	0	0.0953479	0.0547925	0.397004	1.1809	0.174029
FTMETRPNEG0721			-0.143609	-0.351985	-0.43005	-0.0357778	0.00599874	-0.317341	0.851235	-0.285092	0.0660892	-0.12988	0.329995	-0.668845	0.252387	-0.0766213
FTMETRPNEG0724			1.83966	0.446201	-0.358613	-0.170519	2.58506	-2.60449	0.0402311	-0.0310324	0.147977	-0.508947	-2.02849	-0.114251	-0.208545	-2.38793
FTMETRPNEG0725			2.12469	0.367772	-0.0628709	4.94679	-0.326057	0.0502979	0.101264	-0.50079	-0.106905	-0.40105	-0.138457	-0.275326	0.30092	-0.0358698
FTMETRPNEG0728			-0.277228	0.145198	0.335184	0.00836568	0.047181	0.419927	-0.296202	0.163074	-0.207193	0.217477	-0.0196288	0.312856	0.498027	-0.0903862
FTMETRPNEG0731			-0.521103	-0.00636952	-0.899782	-0.110427	-0.511362	-1.43288	-1.14381	0.38775	-0.326205	-0.0968958	-0.231577	-0.578076	0.121075	0.141722
FTMETRPNEG0733			0.119391	0.198494	-0.322597	-0.162863	-0.35511	0.25372	-0.0606467	0.258503	-0.226936	0.0535255	0.14479	0.149536	0.0825219	0.0482091
FTMETRPNEG0737			0.0705217	0.198494	-0.322597	-0.162863	0.0449639	0.25372	0.032947	0.120176	-0.226936	0.0535255	0.14479	0.149536	0.0825219	0.0643101
FTMETRPNEG0738			-0.626466	0.0458037	-0.111645	0.0537713	-0.265001	-0.109122	-0.302593	-0.0614005	-0.266393	-0.412716	-0.228973	-0.279382	0.0162102	-0.304441
FTMETRPNEG0739			-0.0339473	-0.0626815	-0.0776264	-0.0607978	-0.231716	-0.0740632	-0.197219	0.117722	-0.113194	-0.0128387	0.0321832	-0.236537	0.0058077	-0.0706131
FTMETRPNEG0741			0.0820542	0.240449	-0.713277	-0.73406	-0.715532	-0.342718	1.21683	-1.2487	0.208242	-0.345265	-0.358807	0.301362	-0.069417	0.0533517
FTMETRPNEG0744			1.23042	0.24416	1.08993	-0.0967224	1.3736	-0.0772503	-0.137287	0.0577306	-0.108048	-0.0128387	-1.16772	0.234625	0.975678	-0.256222
FTMETRPNEG0745			-0.246994	0.369889	0.13801	0.32071	0.243359	0.0871107	0.286571	3.23163	0.151571	-0.715219	-0.0156307	-0.40414	-0.121306	-0.040642
FTMETRPNEG0746			0.0484404	-0.347923	-0.455004	-0.11757	-0.0793225	-0.395063	0.515357	-0.014797	-0.305503	0.596103	0.587588	-0.342187	-0.466176	-0.16285
FTMETRPNEG0747			0.0484404	-0.347923	-0.455004	0.142958	-0.00625899	-0.595975	0.515357	-0.014797	-0.305503	0.596103	0.587588	-0.342187	-0.134797	-0.16285
FTMETRPNEG0751			0.313489	-0.0873837	-0.146841	-0.789113	0.211326	-0.400016	0.104189	-0.0315425	0.0104828	0.01543	0.111893	0.208566	-0.112062	0.629062
FTMETRPNEG0871	9-cis,11-trans-octadecadienoic acid [M-H]-	MSI Level 1: m/z, RT	0.160414	0.264892	0.0281682	-0.395619	0.229393	0.107455	0.15949	-0.0423593	-0.233528	0.137242	-0.0430104	0.216963	0.49554	0.863764
FTMETRPNEG0752			-0.31719	0.027924	-0.0227919	0.781501	0.905222	-0.155651	0.296493	0.778442	0.010305	-0.302847	0.634804	-1.07932	0.205399	-0.0414199
FTMETRPNEG0753			-0.219523	0.608731	-0.0111632	-0.242101	1.16195	0.168982	-0.0620279	0.115564	0.0460876	0.189459	-0.998708	-1.33227	0.146068	-0.0778458
FTMETRPNEG0754			0.272372	-0.0542323	-0.113118	-0.289232	-0.0727563	0.173874	0.137247	-2.15258	-0.204199	0.111645	0.10209	-1.90184	0.187312	0.00141928
FTMETRPNEG0755			-1.15451	-0.806396	0.220806	0.233925	0.08092	0.832543	0.150731	0.179768	-0.163643	-0.540568	0.891762	0.0122542	-0.0743822	-0.214682
FTMETRPNEG0756			-1.14113	0.105272	-0.243454	-0.0187808	0.278301	0.725825	-0.149804	0.36293	-0.0171411	-0.291604	1.59868	-0.0984443	-0.460634	-0.0949484
FTMETRPNEG0757			0.189825	0	-0.403356	0.0443941	-0.527247	0.195256	-0.475733	-0.718229	0.150025	-0.076962	-0.913288	0.253119	-0.143364	0.0216951
FTMETRPNEG0760			0.207029	0.272569	-0.188139	0.654745	0.0240455	-0.189434	0.23959	0.166443	-0.141092	-0.0366585	-0.299233	-0.0026207	-0.0609067	-0.227069
FTMETRPNEG0761			-0.10965	1.72792	0.810522	2.03335	-0.263034	-0.851901	-0.127379	-0.281771	0.295456	-0.681824	-0.10188	-2.17898	0.63743	0.575502
FTMETRPNEG0762			0.0314673	0.0605888	0.0477494	-0.0150192	1.15822	0.0207466	0.0756688	-0.325188	-0.0230222	0.127524	0.070592	-0.407725	-0.0665795	0.11732
FTMETRPNEG0763			0.202215	-0.0357664	0.0715723	1.39528	0.133543	0.291634	0.200165	0.184796	-0.102035	-0.153204	0.224896	1.45029	0.0730255	0.454434
FTMETRPNEG0764			0.0030598	0.0632862	-0.650416	0.247006	0.628031	0.694587	-1.13245	0.128986	-0.100351	-0.390315	0.10737	-0.26502	-0.468553	0.0422282
FTMETRPNEG0765			0.145595	0.136586	-0.223989	-1.38205	0.0149424	0.222233	-0.611664	-0.298003	-0.141176	-0.396827	-0.0660085	-0.790851	0.107251	-0.096531
FTMETRPNEG0766			-0.170383	-0.244199	-0.200273	-0.0929159	-0.232199	0.186223	0.230396	-0.144722	0.332712	-0.0306671	-0.0831755	0.174145	0.107997	0.190774
FTMETRPNEG0767			0.259948	-0.356565	0.32628	-0.189825	-0.0216472	0.120326	0.105412	-0.0347869	-0.0393129	0.18373	0.136803	-0.362856	-0.376842	0.41388
FTMETRPNEG0768			0.230327	-0.338946	0.187588	-0.350251	0.244271	0.120326	-0.718666	-0.0596849	0.794677	0.18373	0.136803	-0.201995	0.143708	0.359398
FTMETRPNEG0769			0.170516	0.232637	0.393107	-0.470375	-0.00871722	0.997289	0.105549	0.307101	0.21462	-0.21546	0.202415	0.201853	0.337908	0.336371
FTMETRPNEG0770			-0.0416457	-0.173536	0.121208	0.0548134	-0.336956	0.587447	0.570782	0.507311	-0.0362142	0.265551	-0.0508322	0.7523	0.418622	0.926929
FTMETRPNEG0772			-0.257393	-0.547751	0.0698778	0.188278	0.0456921	-0.623372	-0.169077	-0.828228	-0.102975	-0.0541334	-0.227562	0.0190237	-0.312292	0.255209
FTMETRPNEG0774			-0.984031	-0.678476	0.214739	1.27711	-0.988101	1.13875	-0.872831	1.50231	-0.274757	-0.185279	-0.295456	0.272256	0.172702	0.639355
FTMETRPNEG0777			0.552828	-0.484681	0.162313	-0.224577	-0.272375	-0.379633	-0.244162	-0.149103	-0.0505604	-0.0207213	-0.12853	-0.427634	0.0505327	-1.71144
FTMETRPNEG0778			0.418114	0.00836347	-0.279132	2.68004	0.746625	0.0256866	0.246408	1.03083	-0.371536	-0.902042	0.0680556	-0.808546	-0.0176823	-0.13424
FTMETRPNEG0781			-0.0631502	0.202287	-0.31364	-4.09228	-0.0814547	0.256091	-0.0605499	-0.0910179	-0.147682	-0.318007	-0.00902026	-0.216168	0.111705	-0.079456
FTMETRPNEG0783			0.0872361	-0.107384	0.0640322	0.641853	-0.101955	0.181725	-0.0370834	-1.00958	-0.00354036	0.387109	0.0760542	0.131509	0.126779	0.17017
FTMETRPNEG0784			-0.0428115	-0.0834661	0.108785	-0.0903803	-1.14948	0.0540181	-0.435392	0.00969968	-0.00807943	0.21306	-0.0806725	0.124816	0.56668	-0.342605
FTMETRPNEG0785			-0.215062	-0.537166	0.138016	-0.135588	0.158929	-0.0306968	0.271768	0.0192264	0.00184842	0.362056	0.263871	-0.278028	0.0250451	-0.486941
FTMETRPNEG0786			-0.174943	0.146318	0.178146	-0.119484	0.240667	0.196945	-0.180029	-0.0986	-0.316027	0.0976967	-0.261607	-0.285602	0.144205	-0.525592
FTMETRPNEG0787			-0.00651925	0.23453	-0.235232	0.0685332	-0.0701124	1.85453	0.00575917	-0.0591839	0.0327282	-0.352211	-0.0339741	-0.348116	0.103877	-0.0974017
FTMETRPNEG0788			1.37538	0.00857474	0.0232906	-0.20444	0.0591779	-0.197165	0.372809	0.0908355	-0.207805	0.106013	0.280724	-1.75889	0.0935741	-0.9239
FTMETRPNEG0919	hexadecanedioic acid [M-H]-	MSI Level 1: m/z, RT, MS2	0.153274	0.0183785	0.0708314	-0.232918	-0.829601	0.28222	0.0277378	-0.117608	-0.175757	0.124507	0.108999	0.32444	0.215937	-0.207805
FTMETRPNEG0789			0.589552	0.27822	0.215704	0.0171678	0.0752526	0.483284	0.123895	0.0625565	0.0593968	-0.165887	0.0685433	-0.283018	0.103877	-0.0584244
FTMETRPNEG0791			-0.159323	0.0544286	-0.0267398	-0.559736	-0.0195035	-0.46034	0.10669	-0.690548	-0.19684	0.0264634	-0.146385	-0.071965	0.170498	-0.579119
FTMETRPNEG0792			1.57347	0.118941	0.375212	-0.466423	0.91103	1.13603	-0.557995	-0.0103419	0.531447	0.330824	0.183864	-0.17148	-0.626783	-0.245476
FTMETRPNEG0794			-0.0252485	0.410729	-0.153745	-0.154672	0.0389409	0.782378	1.96028	0.0233601	-0.0292446	-0.386873	0.0604422	-0.389346	0.174015	-2.26556
FTMETRPNEG0796			0.043921	0.0874366	2.11239	2.0188	0.197066	1.8695	-0.139983	-0.0289333	-0.071243	-0.0767877	1.74884	0.165066	2.20893	0.00535923
FTMETRPNEG0797			-0.342442	0.483738	0.768765	1.46369	1.84002	0.134035	1.58197	0.203158	-0.130207	-0.629192	0.0759034	-0.787881	0.0688571	0.620394
FTMETRPNEG0798			-0.23973	0.754678	-0.191199	-0.120729	-1.60007	-0.902643	-0.0235395	-0.864516	0.0212234	-0.514151	-0.00619746	-0.668167	0.244824	-0.811329
FTMETRPNEG0799			-0.0283521	0.408987	-0.155282	0.170622	-0.083127	0.118093	0.36983	-3.78367	-0.0315884	-0.393342	0.05938	-0.216183	0.165042	-0.0126352
FTMETRPNEG0801			0.094543	0.567322	-0.334471	-0.269864	0.435314	0.139499	0.164542	0.416566	-0.78113	-0.527047	0.179332	0.0580164	0.0377421	-1.35084
FTMETRPNEG0805			-0.186769	-0.115123	-0.0496104	0.039801	-0.188662	-0.431526	0.456505	-0.695333	-0.330779	-0.104072	0	0.399771	-0.0785334	0.321928
FTMETRPNEG0806			0.133901	-0.0962153	0.203533	-0.42362	0.13139	-0.0507161	-0.137204	-0.11882	-0.0725125	-0.138328	-0.276124	-0.461653	0.211929	0.177787
FTMETRPNEG0811			1.34345	0.0413408	0.359081	-0.523282	0.0306502	0.722466	-0.667101	0.651362	-0.0783879	0.352881	-0.30355	-0.593786	0.159308	-1.10962
FTMETRPNEG0946	2-oxoglutaric acid [2M-H]-	MSI Level 1: m/z, RT	-0.336776	-0.0465426	-0.186999	-0.209443	0.169925	-0.0752881	-0.899071	0.17073	-0.436099	0.956459	-0.00555953	0.603125	1.48912	1.39818
FTMETRPNEG0812			0.0059739	0.469154	-0.171953	0.866461	0.0124909	-0.191048	0.389687	0.513122	0.0151864	-0.10218	-0.27432	-1.05452	0.201298	-0.022139
FTMETRPNEG0815			0.636994	0.0490593	-0.0566762	-0.479809	0.235513	-0.621965	-0.261325	-0.00645296	-0.15368	0.0268789	-0.173078	-0.33736	0.190831	-0.628994
FTMETRPNEG0816			-0.029344	0.163063	-0.220668	0.306461	-0.168674	0.0361359	-0.165885	0.220309	-0.151879	-0.0971061	-0.0272448	0.0671431	0.0310547	-0.0114996
FTMETRPNEG0817			0.148863	0.199876	0.0476609	-0.333566	0.0900637	-0.0673909	0.149809	-0.115652	0.120714	0.497758	-0.490677	0.501398	0.18402	0.75942
FTMETRPNEG0818			-0.144817	-0.356362	0.505039	-4.00365	-0.298224	0.321928	0.185867	-0.113211	0.118877	0.195396	-0.266646	-0.239466	0.41244	-0.11477
FTMETRPNEG0820			0.874469	-0.315998	0.0717907	0.360176	-0.0421236	0.354801	0.532076	-0.0410578	-0.294183	-0.0906454	-0.415037	-0.14719	0.638981	0.385293
FTMETRPNEG0821			-0.169464	0.105153	-0.156875	-0.0910777	0.0107933	-0.0112579	-0.178548	0.277437	-0.192353	-0.0994938	-0.0215375	0.107294	0.0853406	-0.0713388
FTMETRPNEG0822			-0.212272	0.00704983	-0.20806	-1.21402	-0.447705	-1.26381	0.273492	-0.389493	-0.148946	-0.0682693	0.171427	-0.123178	0.0676462	0.064321
FTMETRPNEG0823			-0.462734	0.527789	0.460361	-0.862918	-0.225292	1.01049	-1.08348	0.22097	0.466423	0.367456	0.253757	-0.38443	0.0104924	0.0382193
FTMETRPNEG0824			0.252021	-0.192645	0.30489	0.00418017	-0.170914	-0.0933552	0.239188	-0.609481	0.098915	0.735478	-0.301452	-0.162589	-0.184326	0.300124
FTMETRPNEG0826			-0.0641884	0.294475	-0.146616	-0.631558	-0.0317841	0.174709	-0.148915	-0.323221	-0.224116	-0.11116	0.167913	0.781431	0.252834	0.0797916
FTMETRPNEG0827			0.540602	0.65028	-0.115026	-0.215396	-0.773685	-0.773417	-0.148428	0.16167	0.178063	-0.898224	0.092088	-1.50058	-0.204777	-0.155644
FTMETRPNEG0828			0.726982	-0.209719	-0.432525	-0.0627358	-0.260764	0.538669	0.149378	0.210897	0.0544478	-0.313815	-0.0698214	-0.476438	0.260764	0.107714
FTMETRPNEG0829			0.0619658	-0.206114	0.0676157	-0.145082	-0.0441394	0.0363081	0.0683	0.0773057	0.070539	-0.322235	0.150963	-0.257023	-0.0412788	-0.17808
FTMETRPNEG0830			0.0295831	0.273588	0.546053	0.179157	-0.0250514	0.187682	0.41629	0.328881	0.0375608	0.176394	-0.0543586	-0.112861	-0.182066	-0.174029
FTMETRPNEG0831			-0.0995357	0.046223	-0.0774278	-0.19661	-0.0797885	-0.0987782	0.100908	-0.178377	-0.21202	-0.0129101	-0.00582908	0.142635	-0.0511008	0.230544
FTMETRPNEG0832			1.05018	-0.27995	0.484789	0.277805	1.13385	-0.64237	-2.00482	0.280575	-0.0151295	0.368849	-0.24836	0.901499	-0.147807	-0.489262
FTMETRPNEG0833			-0.0220263	0.0438162	0.0258786	-0.26559	0.17067	-0.168754	0.0395605	-0.189596	-0.17073	-0.0570811	0.0742938	0.2978	0.571244	0.375639
FTMETRPNEG0835			-0.737915	0.207713	-0.148099	0.518087	0.480093	0.319654	-0.353414	0.14218	0.0410968	0.131619	0.0120602	-0.660331	0.238405	-0.194843
FTMETRPNEG0836			0.032631	0.161538	0.569393	-1.94961	0.0524674	0.16628	0.443016	0.343568	-0.00108678	0.12025	-0.0764521	1.55362	-0.143035	-0.168623
FTMETRPNEG0837			-0.074573	-0.695716	-0.205102	-0.209453	-0.642118	-1.06928	0.0200285	-0.516335	-0.470127	-1.65973	-0.493268	-1.5178	-0.249763	-0.885369
FTMETRPNEG0838			0.469485	-0.0703893	-0.432525	0.229134	0	0.538669	0.211504	0.31034	-0.194816	0.0427496	-0.403065	-0.288505	0.429684	0.074547
FTMETRPNEG0839			-1.72295	-1.65215	0.0598715	1.66516	-0.122189	1.23711	0.214192	1.77887	0.112475	-0.292844	1.82442	-0.0661103	0.0306316	0.178193
FTMETRPNEG0841			-0.0268833	-0.0457456	0.57362	-0.0913403	0.212083	0.39902	0.127718	0.116838	-0.0627748	0.196601	0.238668	0.0430042	0.0428025	0.226491
FTMETRPNEG0842			-0.159576	-0.117926	-0.0264722	-0.277681	-0.102072	0.111693	0.119582	-0.0787541	-0.0681715	-0.0467483	0.00447348	-0.0280144	0.0415791	0.201848
FTMETRPNEG0843			0.103645	0.219688	0.0837246	0.00497196	0.187279	-2.10848	-0.203345	-0.0937144	-0.240112	0.0974658	-0.086729	-2.14737	0.0192479	0.0967248
FTMETRPNEG0844			2.13394	0.0268416	0.420725	-1.14354	0.278927	2.66392	-2.02775	0.955888	1.12298	0.470791	-0.15978	-0.175413	-0.821811	-1.38606
FTMETRPNEG0846			0.314897	0.128151	-0.111424	0.0148952	0.09546	0.338592	0.0360547	-0.20474	-0.379015	-0.142242	0.0125544	0.511884	0.171067	-0.00465864
FTMETRPNEG0847			-0.393821	0.182203	-0.0608252	0.0446584	1.33386	0.368243	-0.663818	0.345135	0.0638005	0.165851	-0.0764131	-2.82138	0.381194	-0.168051
FTMETRPNEG0848			-0.149369	1.60862	0.0999188	-0.164572	-0.978061	-0.813645	0.763369	-2.03146	0.240517	-0.284791	0.247452	0.520268	0.35362	-1.11915
FTMETRPNEG0849			-0.0417445	-0.00212317	0.165885	-0.00136056	0.0483139	-0.0510938	0.241175	-0.0679041	0.165121	0.27995	-0.135687	0.327807	0.16072	-0.103332
FTMETRPNEG0853			0.0671142	0.0719498	-0.127614	-3.47402	0.32052	3.74834	-0.146221	0.699733	-0.186413	0.715494	0.0136104	0.32022	0.266515	0.235155
FTMETRPNEG0854			-0.690985	-0.546464	0.134763	-0.236223	-0.175844	0.761492	0.0544132	0.757535	0.216762	-0.230049	0.231017	1.0337	0.319923	0.510264
FTMETRPNEG0855			-0.246161	0.126109	0.0740006	0.757109	0.332575	0.29956	0.516791	0.62532	0.941583	-0.321928	-0.0303736	0.881502	0.97728	-0.0660892
FTMETRPNEG0856			1.72	1.18861	0.0176906	1.04205	-1.1684	-1.13388	-0.447578	-1.18799	0.0111484	-0.0849241	0.0825234	0.667336	0.0480432	0.187714
FTMETRPNEG0857			0.178934	0.400101	0.229195	0.00732334	0.072298	0.415422	0.0600122	0.244879	-0.147492	0.0278598	-0.0895312	0.361443	-0.0551601	1.15298
FTMETRPNEG0858			-0.0775094	0.572251	0.139652	0.0433411	0.166694	-0.0968339	-0.223055	0.518045	-0.299977	0.381871	0.190684	0.489841	-0.421947	0.371053
FTMETRPNEG0859			0.0593192	0.0891659	0.22396	-0.432331	-0.952458	-0.234761	-1.19493	-0.39387	-0.149066	-0.0729439	0.532321	-0.176976	0.0530013	1.14131
FTMETRPNEG1006	ricinoleic acid [M-H]-	MSI Level 1: m/z, RT	0.0161942	0.262494	-0.438432	-0.0643266	-0.054924	-0.295787	-0.122168	-0.27708	0.0979619	-0.0789458	0.122706	-0.344898	0.126281	-0.475366
FTMETRPNEG0861			0.697751	0.110089	0.272685	-2.36671	-0.0168738	0.443189	-0.0728506	0.511381	0.163976	-0.308753	-0.218251	0.149378	0.38051	2.6335
FTMETRPNEG0862			0.450838	0.271302	-0.338416	0.421686	-0.115884	-0.0621341	-0.410913	0.284881	0.334419	0.360747	-0.415037	-0.180883	0.467652	0.0305344
FTMETRPNEG0863			0.0578207	0.241008	0.210499	0.060754	1.00274	0.278057	-0.32577	0.587708	-0.136959	-0.152003	0.143693	0.824228	0.526664	-0.0261839
FTMETRPNEG0864			-0.123148	-0.455082	0.152003	0.738613	0.202061	0.0893758	-0.584963	0.349008	-0.417506	0.454115	0.0163944	0.361821	0.0484404	0.0331669
FTMETRPNEG0865			-0.0237874	-0.0417414	0.566016	0.29695	-0.544501	-0.0845713	0.298005	0.041315	1.0066	-0.544215	0.169955	0.214115	0.932379	0.0837561
FTMETRPNEG0866			0.354759	0.0372514	-0.00837967	1.47425	0.0762106	0.0405541	-0.0409974	0.284077	0.104337	0.0244013	0.183222	-0.96301	0.0933172	0.233708
FTMETRPNEG0868			-0.157582	-0.0616562	-0.0190762	0.142177	0.237851	0.334563	0.0288967	-0.00557464	-0.181512	0.275525	0.136048	0.115531	0.397584	0.213606
FTMETRPNEG0869			0.713558	-0.0616562	-0.0190762	0.199373	0.9379	0.334563	0.902227	-0.00557464	-0.181512	-0.308412	-0.0199322	-0.586748	0.397584	0.213606
FTMETRPNEG0873			0.0940033	0.173137	0.119719	1.58794	0.178078	0.221075	0.140687	-1.50754	0.0709067	0.139283	0.185075	-0.0721498	0.178024	-0.11682
FTMETRPNEG0874			-0.0614435	0.256315	-0.127428	-0.0681965	-0.255535	0.409581	0.118155	-0.0465385	-0.128236	-0.223849	-0.104268	-0.251231	-0.151459	-0.042382
FTMETRPNEG0876			0.947159	1.18882	-0.854331	-0.0229253	-0.119352	-1.74291	0.016995	-0.835212	-0.771308	-0.0491829	-0.197296	-0.168661	-0.146097	-0.0860989
FTMETRPNEG0877			1.94079	-0.13493	-0.304441	-0.0383718	0.00390445	-0.281472	0.07112	-0.069332	0.185414	0.198736	0.446548	0.5938	-0.0546063	-1.07236
FTMETRPNEG0879			1.28086	2.01313	-1.92224	-0.0332088	-0.310052	0.058562	-0.0444732	0.105927	-0.0412489	-0.0505534	-0.158888	-0.194491	-0.19246	-0.0159612
[truncated: 57,711 more rows]

## Sheet: S5 Processed and annotated LC-H
																						Sample Name	Btc001_06_PRCS_01	Btc001_07_PRCS_02	Btc001_08_PRCS_03	Btc001_52_PRCS_04	Btc001_09_RTI_01	Btc001_23_RTI_02	Btc001_37_RTI_03	Btc001_51_RTI_04	Btc001_10_CMTRX_01	Btc001_24_CMTRX_02	Btc001_38_CMTRX_03	Btc001_49_CMTRX_04	Btc001_11_MTRX_01	Btc001_25_MTRX_02	Btc001_50_MTRX_03	Btc001_32_P01LTRAPLA150	Btc001_27_P01LTRVPLA150	Btc001_35_P01RUTAPLA150	Btc001_18_P01RUTVPLA150	Btc001_20_P02LUTAPLA150	Btc001_42_P02LUTVPLA150	Btc001_34_P02RTRAPLA150	Btc001_12_P02RTRVPLA150	Btc001_44_P03LTRAPLA150	Btc001_19_P03LTRVPLA150	Btc001_43_P03RUTAPLA150	Btc001_36_P03RUTVPLA150
[truncated: 58,549 more rows]
[truncated: 20 more columns]
